# Supplementary material for: Attention is required for canonical brain signature of prediction error despite early encoding of the stimuli
Source: PLoS Biol. 2023 Jun 20;21(6):e3001866. doi: 10.1371/journal.pbio.3001866 (PMC10281583; doi:10.1371/journal.pbio.3001866)
Supplement: S1 Data — The number of trials, targets, targets correctly identified (Hit N), targets not identified (Miss N), targets incorrectly identified (False Alarm N), mean reaction time (RT), hit rate, and false alarm rate for Roving and Equiprobable sequences appear for each participant on separate rows. Means and standard deviations for Roving and Equiprobable sequences appear in the last 2 rows. Data summary and analysis results in S1 Supporting Information—Behavioral Results. (XLSX) [file pbio.3001866.s004.xlsx]

## Sheet: S1_Data
	Roving								Equiprobable
Participant ID	Trial N	Target N	Hit N	Miss N	False Alarm N	Roving Hit Rate (HR)	Roving False Alarm (FA)	Roving mean RT	Trial N	Target N	Hit N	Miss N	False Alarm N	Equiprobable Hit Rate (HR)	Equiprobable False Alarm (FA)	Equiprobable mean RT
1	2298	95	93	2	4	0.978947	0.00181571	563.039	2298	95	91	4	3	0.957895	0.00136178	564.471
2	2298	89	88	1	2	0.988764	0.000905387	480.19	2298	89	89	0	1	1	0.000452694	473.266
3	2298	85	82	3	4	0.964706	0.0018075	515.991	2298	85	85	0	2	1	0.000903751	496.527
4	2298	91	89	2	1	0.978022	0.000453104	609.17	2298	91	88	3	0	0.967033	0	622.787
5	2298	98	97	1	1	0.989796	0.000454545	651.642	2298	98	97	1	0	0.989796	0	661.907
6	2298	93	92	1	0	0.989247	0	571.367	2298	93	92	1	1	0.989247	0.000453515	576.023
7	2298	107	101	6	2	0.943925	0.000912825	653.328	2298	107	96	11	2	0.897196	0.000912825	588.663
8	2298	89	89	0	1	1	0.000452694	467.969	2298	89	89	0	1	1	0.000452694	475.937
9	2298	75	70	5	4	0.933333	0.00179937	534.285	2298	75	74	1	4	0.986667	0.00179937	545.327
10	2298	86	85	1	1	0.988372	0.00045208	494.468	2298	86	85	1	1	0.988372	0.00045208	493.454
11	2298	109	109	0	0	1	0	471.589	2298	109	109	0	2	1	0.000913659	461.4
12	2298	80	79	1	1	0.9875	0.000450857	526.561	2298	80	79	1	0	0.9875	0	526.645
13	2298	68	68	0	5	1	0.00224215	580.463	2298	68	68	0	3	1	0.00134529	576.579
14	2298	97	95	2	2	0.979381	0.000908678	578.388	2298	97	96	1	0	0.989691	0	587.151
15	2298	94	90	4	2	0.957447	0.000907441	545.206	2298	94	91	3	0	0.968085	0	539.417
16	2298	99	98	1	0	0.989899	0	500.521	2298	99	97	2	0	0.979798	0	508.804
17	2298	99	97	2	4	0.979798	0.00181901	571.51	2298	99	96	3	3	0.969697	0.00136426	588.529
18	2298	88	88	0	0	1	0	528.086	2298	88	87	1	0	0.988636	0	544.935
19	2298	95	94	1	0	0.989474	0	552.083	2298	95	94	1	2	0.989474	0.000907853	558.726
20	2298	93	93	0	0	1	0	516.564	2298	93	93	0	0	1	0	511.886
21	2298	84	83	1	0	0.988095	0	538.833	2298	84	82	2	0	0.97619	0	550.803
Mean	2298	91.1429	89.5238	1.61905	1.61905	98.2224	0.0732445	545.298	2298	91.1429	89.4286	1.71429	1.19048	98.2156	0.0539037	545.392
SD	0	9.68135	9.6313	1.65759	1.65759	1.83864	0.0748273	51.891	0	9.68135	8.89141	2.43193	1.28915	2.3118	0.058268	51.254
