# Supplementary material for: Attention is required for canonical brain signature of prediction error despite early encoding of the stimuli
Source: PLoS Biol. 2023 Jun 20;21(6):e3001866. doi: 10.1371/journal.pbio.3001866 (PMC10281583; doi:10.1371/journal.pbio.3001866)
Supplement: S2 Data — Data summary and analysis results in S3 Table. (XLSX) [file pbio.3001866.s005.xlsx]

## Sheet: S2_Data
Participant ID	st_LPO	st_MPO	st_RPO	D1_LPO	D1_MPO	D1_RPO	D2_LPO	D2_MPO	D2_RPO	D3_LPO	D3_MPO	D3_RPO	C1_LPO	C1_MPO	C1_RPO	C2_LPO	C2_MPO	C2_RPO	C3_LPO	C3_MPO	C3_RPO	D1-st_LPO	D2-st_LPO	D3-st_LPO	D1-st_MPO	D2-st_MPO	D3-st_MPO	D1-st_RPO	D2-st_RPO	D3-st_RPO	D1-C1_LPO	D2-C2_LPO	D3-C3_LPO	D1-C1_MPO	D2-C2_MPO	D3-C3_MPO	D1-C1_RPO	D2-C2_RPO	D3-C3_RPO
1	0.3376	0.7857	0.4078	0.7983	1.1796	0.3143	1.1035	1.5715	0.8053	1.2152	2.1028	1.3328	0.3585	0.7751	0.342	0.1515	0.8862	0.4436	0.2854	0.898	0.4629	0.4607	0.7659	0.8776	0.3939	0.7858	1.3171	-0.0935	0.3975	0.925	0.4398	0.952	0.9298	0.4045	0.6853	1.2048	-0.0277	0.3617	0.8699
2	2.3298	2.9052	2.2035	2.1233	3.0155	2.0728	2.953	3.856	2.4442	4.0001	4.7748	3.8155	2.3008	2.8173	1.7113	2.995	3.8176	2.6684	2.7606	3.5778	2.6089	-0.2065	0.6232	1.6703	0.1103	0.9508	1.8696	-0.1307	0.2407	1.612	-0.1775	-0.042	1.2395	0.1982	0.0384	1.197	0.3615	-0.2242	1.2066
3	-0.034	-0.3859	-0.6088	0.5232	-0.2095	-0.8141	0.5943	1.1519	0.2271	1.0717	0.7749	-0.6625	0.3234	-0.6186	-1.2823	0.2701	0.4468	0.0141	0.2786	0.2063	-0.3119	0.5572	0.6283	1.1057	0.1764	1.5378	1.1608	-0.2053	0.8359	-0.0537	0.1998	0.3242	0.7931	0.4091	0.7051	0.5686	0.4682	0.213	-0.3506
4	-0.0446	1.1334	0.1138	0.8737	1.9673	0.3794	0.7132	2.5178	0.6752	1.0558	2.2729	0.6316	0.1053	1.1767	0.1262	0.4534	2.0232	0.4972	0.4564	1.8702	0.2221	0.9183	0.7578	1.1004	0.8339	1.3844	1.1395	0.2656	0.5614	0.5178	0.7684	0.2598	0.5994	0.7906	0.4946	0.4027	0.2532	0.178	0.4095
5	1.3746	3.5928	-1.2671	1.6783	3.8446	-1.147	2.4709	5.27	0.2395	2.1487	5.0326	0.1749	1.4184	3.8416	-0.9086	2.2544	4.659	0.0107	2.5688	4.4083	-0.7418	0.3037	1.0963	0.7741	0.2518	1.6772	1.4398	0.1201	1.5066	1.442	0.2599	0.2165	-0.4201	0.003	0.611	0.6243	-0.2384	0.2288	0.9167
6	0.4629	-1.1685	-1.4517	0.8244	-0.5699	-1.0677	0.9399	-0.6026	-1.0424	1.3593	-0.4278	-0.9986	0.5429	-0.629	-1.2357	1.7145	-0.1366	-0.9177	0.6322	-0.7997	-1.0566	0.3615	0.477	0.8964	0.5986	0.5659	0.7407	0.384	0.4093	0.4531	0.2815	-0.7746	0.7271	0.0591	-0.466	0.3719	0.168	-0.1247	0.058
7	-0.6354	-1.4931	-0.8418	-0.9801	-1.3395	-0.526	-0.7236	-0.7035	0.0286	-0.5064	-0.9835	-0.5068	-1.0941	-1.9701	-0.9572	-1.5813	-2.8278	-1.6808	-0.2026	-1.3591	-1.0155	-0.3447	-0.0882	0.129	0.1536	0.7896	0.5096	0.3158	0.8704	0.335	0.114	0.8577	-0.3038	0.6306	2.1243	0.3756	0.4312	1.7094	0.5087
8	1.2837	3.1424	2.1078	1.4621	3.6147	2.7003	1.4841	3.5531	2.5381	1.2682	3.0543	2.0097	1.054	3.0582	2.1362	1.2544	3.2923	2.2202	1.8047	3.5541	2.3095	0.1784	0.2004	-0.0155	0.4723	0.4107	-0.0881	0.5925	0.4303	-0.0981	0.4081	0.2297	-0.5365	0.5565	0.2608	-0.4998	0.5641	0.3179	-0.2998
9	0.9308	2.4741	2.7131	0.442	1.7713	1.9078	1.8297	3.1053	3.0561	1.0775	2.4685	2.3211	1.6958	2.9529	1.9369	2.6955	3.6947	2.9858	1.729	3.0047	2.5321	-0.4888	0.8989	0.1467	-0.7028	0.6312	-0.0056	-0.8053	0.343	-0.392	-1.2538	-0.8658	-0.6515	-1.1816	-0.5894	-0.5362	-0.0291	0.0703	-0.211
10	0.3894	3.0068	1.3211	0.9475	3.8764	1.6475	0.5276	3.2942	1.3492	0.9138	3.4549	1.3593	0.406	2.632	1.265	0.5618	2.9779	1.1561	0.4899	2.9455	1.4273	0.5581	0.1382	0.5244	0.8696	0.2874	0.4481	0.3264	0.0281	0.0382	0.5415	-0.0342	0.4239	1.2444	0.3163	0.5094	0.3825	0.1931	-0.068
11	0.7947	0.8859	-1.0642	1.5886	1.0561	-0.7563	1.3316	0.1781	-1.8723	1.5062	-0.3969	-1.7179	0.7977	0.3452	-1.5505	1.6263	0.7179	-1.403	1.3415	0.1257	-1.2391	0.7939	0.5369	0.7115	0.1702	-0.7078	-1.2828	0.3079	-0.8081	-0.6537	0.7909	-0.2947	0.1647	0.7109	-0.5398	-0.5226	0.7942	-0.4693	-0.4788
12	0.0241	1.8485	0.4362	0.3322	2.4833	0.2956	0.3719	2.2923	1.0749	0.0097	2.0803	1.4774	0.9364	2.5186	1.1077	0.9507	2.2811	0.4257	0.3368	2.2611	1.3691	0.3081	0.3478	-0.0144	0.6348	0.4438	0.2318	-0.1406	0.6387	1.0412	-0.6042	-0.5788	-0.3271	-0.0353	0.0112	-0.1808	-0.8121	0.6492	0.1083
13	2.4269	2.6661	2.9167	3.3905	3.1518	3.2829	2.8558	2.6232	2.1617	3.4045	3.1182	2.9678	2.7314	3.0612	3.937	2.0101	2.2259	2.4811	2.5519	2.9102	3.3382	0.9636	0.4289	0.9776	0.4857	-0.0429	0.4521	0.3662	-0.755	0.0511	0.6591	0.8457	0.8526	0.0906	0.3973	0.208	-0.6541	-0.3194	-0.3704
14	-0.5364	-0.5819	0.4687	0.0155	0.0741	0.94	-0.1154	0.1558	0.4755	-0.1478	-0.1332	0.2838	-0.4266	-0.6003	-0.1188	-0.0529	0.0506	0.4942	0.4535	-0.0439	0.3988	0.5519	0.421	0.3886	0.656	0.7377	0.4487	0.4713	0.0068	-0.1849	0.4421	-0.0625	-0.6013	0.6744	0.1052	-0.0893	1.0588	-0.0187	-0.115
15	3.218	5.9324	3.3693	4.7391	7.5434	4.2038	3.4371	5.7232	3.7717	4.6401	6.4993	4.8169	3.7417	6.2885	2.843	4.9515	6.8045	4.116	4.7902	6.7419	3.8089	1.5211	0.2191	1.4221	1.611	-0.2092	0.5669	0.8345	0.4024	1.4476	0.9974	-1.5144	-0.1501	1.2549	-1.0813	-0.2426	1.3608	-0.3443	1.008
16	-0.6407	0.711	0.5598	-0.5141	1.0479	1.2071	-0.0537	1.6756	1.4189	0.4348	1.9436	2.4134	0.0449	1.8994	1.6941	0.2174	1.784	1.3082	0.9178	2.0238	2.301	0.1266	0.587	1.0755	0.3369	0.9646	1.2326	0.6473	0.8591	1.8536	-0.559	-0.2711	-0.483	-0.8515	-0.1084	-0.0802	-0.487	0.1107	0.1124
17	1.6649	1.9431	0.6419	2.1279	1.6701	0.774	2.2495	2.2292	1.3244	2.4266	2.0326	0.9906	1.376	2.4595	0.7995	1.8957	2.4941	0.9919	2.0782	2.2088	0.9956	0.463	0.5846	0.7617	-0.273	0.2861	0.0895	0.1321	0.6825	0.3487	0.7519	0.3538	0.3484	-0.7894	-0.2649	-0.1762	-0.0255	0.3325	-0.005
18	-0.7191	0.3758	1.802	0.3416	0.8928	1.91	0.1767	1.1981	2.3673	0.4594	1.7214	2.1484	0.188	1.0425	3.5333	-0.3185	0.4284	1.7849	-0.0032	0.53	1.811	1.0607	0.8958	1.1785	0.517	0.8223	1.3456	0.108	0.5653	0.3464	0.1536	0.4952	0.4626	-0.1497	0.7697	1.1914	-1.6233	0.5824	0.3374
19	0.0908	0.0766	-0.3013	-0.0114	-0.0846	-0.2906	1.2905	2.4788	1.8025	0.6049	1.1105	0.6198	0.4679	0.7766	0.1187	0.2381	0.357	-0.1072	0.3505	0.6679	0.4662	-0.1022	1.1997	0.5141	-0.1612	2.4022	1.0339	0.0107	2.1038	0.9211	-0.4793	1.0524	0.2544	-0.8612	2.1218	0.4426	-0.4093	1.9097	0.1536
20	2.4458	2.2243	2.1211	2.7132	2.5639	2.6602	2.5857	2.4297	2.2747	2.695	2.6116	2.6852	2.354	2.1372	2.4162	2.4453	2.3096	2.4243	3.1265	2.6279	2.7791	0.2674	0.1399	0.2492	0.3396	0.2054	0.3873	0.5391	0.1536	0.5641	0.3592	0.1404	-0.4315	0.4267	0.1201	-0.0163	0.244	-0.1496	-0.0939
21	-0.3564	0.6452	0.3192	-0.0411	0.659	-0.2251	0.317	1.126	0.8974	0.0113	1.1125	1.12	0.17	0.9718	0.3505	0.7321	1.5341	0.9342	0.31	1.3325	0.7931	0.3153	0.6734	0.3677	0.0138	0.4808	0.4673	-0.5443	0.5782	0.8008	-0.2111	-0.4151	-0.2987	-0.3128	-0.4081	-0.22	-0.5756	-0.0368	0.3269

## Sheet: Key
Abbreviation	Variable Name
st	Standards
D1	Small 15-degree Deviant
D2	Medium 30-degree Deviant
D3	Large 60-degree Deviant
C1	Small 15-degree Control
C2	Medium 30-degree Control
C3	Large 60-degree Control
L	Left
M	Middle
R	Right
PO	Parieto-Occipital
