# Supplementary material for: Attention is required for canonical brain signature of prediction error despite early encoding of the stimuli
Source: PLoS Biol. 2023 Jun 20;21(6):e3001866. doi: 10.1371/journal.pbio.3001866 (PMC10281583; doi:10.1371/journal.pbio.3001866)
Supplement: S3 Data — (XLSX) [file pbio.3001866.s006.xlsx]

## Sheet: S3_Data
				Amplitudes (μV) over Time (ms)
Participant ID	ROI	MagDeviance(1=small,2=medium,3=large)	Stimulus(1=standard,2=deviant,3=control,4=D-S, 5=D-C)	-50	-48	-46	-44	-42	-40	-38	-36	-34	-32	-30	-28	-26	-24	-22	-20	-18	-16	-14	-12	-10	-8	-6	-4	-2	0	2	4	6	8	10	12	14	16	18	20	22	24	26	28	30	32	34	36	38	40
1	LPO	1	1	1.25529	1.07239	0.885671	0.702257	0.528432	0.369249	0.228261	0.107395	0.00698569	-0.0740891	-0.138074	-0.187927	-0.226905	-0.258133	-0.284307	-0.307498	-0.329113	-0.349936	-0.370301	-0.390305	-0.409918	-0.429157	-0.448087	-0.466814	-0.485364	-0.503633	-0.521284	-0.537713	-0.552071	-0.563327	-0.570293	-0.571709	-0.566278	-0.552728	-0.529774	-0.496205	-0.45102	-0.393516	-0.323547	-0.241811	-0.150019	-0.0510153	0.0512195	0.151852	0.245664	0.327651
2	LPO	1	1	0.132041	0.0850698	0.0428424	0.00652356	-0.0234896	-0.0475151	-0.0663554	-0.0810419	-0.0924838	-0.101194	-0.107198	-0.11001	-0.108745	-0.102382	-0.0900763	-0.0713652	-0.0464162	-0.0160408	0.0183256	0.0547412	0.0909079	0.12434	0.152533	0.173084	0.183905	0.183427	0.170814	0.146192	0.110825	0.0671406	0.0186258	-0.0304964	-0.0757286	-0.112933	-0.138939	-0.152055	-0.152377	-0.141674	-0.122934	-0.0996607	-0.0749233	-0.0505584	-0.0266442	-0.00141383	0.0282792	0.0659652
3	LPO	1	1	0.262103	0.224296	0.188362	0.154238	0.122077	0.092239	0.0653499	0.042144	0.0233573	0.00941433	0.000326979	-0.0044613	-0.00611429	-0.00631216	-0.00704977	-0.0104249	-0.018363	-0.0322835	-0.0529634	-0.0803685	-0.11375	-0.151672	-0.192337	-0.233773	-0.274034	-0.311432	-0.344601	-0.372524	-0.394413	-0.409662	-0.417619	-0.417473	-0.408293	-0.389118	-0.359183	-0.318233	-0.266876	-0.206722	-0.14043	-0.0714946	-0.00378831	0.0591058	0.114559	0.161535	0.200967	0.235661
4	LPO	1	1	0.465156	0.374711	0.280478	0.185133	0.0924379	0.00691977	-0.0667608	-0.124529	-0.163624	-0.183167	-0.184362	-0.170353	-0.145699	-0.11559	-0.0849706	-0.0577474	-0.0362597	-0.0211376	-0.0115693	-0.00594899	-0.00269865	-0.0010775	-0.00177951	-0.00707175	-0.0204887	-0.0460906	-0.0874304	-0.146458	-0.222686	-0.312788	-0.41085	-0.509218	-0.599847	-0.67594	-0.733368	-0.7717	-0.794463	-0.808475	-0.822401	-0.844803	-0.881989	-0.936293	-1.00512	-1.0811	-1.15342	-1.21014
5	LPO	1	1	0.641113	0.649238	0.658698	0.666387	0.669044	0.663229	0.645491	0.612596	0.561824	0.491302	0.400481	0.290463	0.164055	0.0257441	-0.118706	-0.262937	-0.400728	-0.526688	-0.636985	-0.729628	-0.804384	-0.862433	-0.905741	-0.936246	-0.955192	-0.962786	-0.958171	-0.939825	-0.90634	-0.857235	-0.793616	-0.71852	-0.636741	-0.554134	-0.476509	-0.408458	-0.352281	-0.30735	-0.270287	-0.235827	-0.198312	-0.153404	-0.099689	-0.0396231	0.0205214	0.0716767
6	LPO	1	1	0.264215	0.265664	0.252885	0.227111	0.190454	0.145681	0.0960296	0.0449713	-0.00399396	-0.0476357	-0.0832576	-0.108954	-0.123871	-0.12834	-0.123874	-0.112994	-0.0989096	-0.0850153	-0.0743137	-0.0689221	-0.069622	-0.0757226	-0.0851556	-0.094887	-0.101542	-0.102105	-0.0946087	-0.0786306	-0.0554138	-0.0277209	0.000717581	0.0259899	0.0447615	0.055	0.0563335	0.0500897	0.0388862	0.0259828	0.014462	0.00649309	0.00284494	0.00284626	0.0046929	0.00612985	0.00526483	0.001326
7	LPO	1	1	0.218416	0.153152	0.090786	0.0323097	-0.0208468	-0.0669676	-0.104313	-0.13145	-0.147541	-0.152581	-0.147456	-0.133834	-0.113908	-0.09005	-0.0644363	-0.0387496	-0.0140097	0.00947117	0.0319707	0.0541366	0.0767382	0.100438	0.125637	0.152433	0.180654	0.209952	0.239886	0.269995	0.299758	0.328498	0.355272	0.378769	0.397294	0.408886	0.411587	0.403785	0.384625	0.354333	0.314369	0.267319	0.216542	0.165601	0.117566	0.0743858	0.0365094	0.00283212
8	LPO	1	1	0.331938	0.28465	0.236432	0.188011	0.140421	0.0949297	0.0528746	0.01553	-0.0160859	-0.0413588	-0.0601751	-0.0729722	-0.0806722	-0.0845445	-0.086011	-0.086423	-0.0868387	-0.0879014	-0.089734	-0.0919785	-0.0939528	-0.094847	-0.0939852	-0.0910509	-0.0862544	-0.0803578	-0.0745613	-0.0703254	-0.069069	-0.071882	-0.0793143	-0.091247	-0.106882	-0.124958	-0.144023	-0.16277	-0.180375	-0.196729	-0.212439	-0.228706	-0.247032	-0.268788	-0.294778	-0.324932	-0.358106	-0.392166
9	LPO	1	1	0.420287	0.382795	0.351101	0.326621	0.307967	0.291215	0.270818	0.24098	0.197158	0.137331	0.0627607	-0.0219342	-0.10949	-0.191278	-0.2589	-0.305784	-0.328446	-0.327093	-0.305563	-0.270512	-0.230041	-0.192086	-0.162813	-0.145438	-0.139657	-0.141871	-0.14612	-0.145581	-0.134241	-0.108443	-0.0678654	-0.015712	0.0419579	0.0976165	0.144102	0.176394	0.192855	0.19567	0.19021	0.183481	0.182013	0.189794	0.206651	0.227739	0.24429	0.245575
10	LPO	1	1	0.142517	0.120499	0.09954	0.0789923	0.0587331	0.0390677	0.0205481	0.00378107	-0.0108106	-0.0231415	-0.0334156	-0.0420094	-0.0492921	-0.0554139	-0.0601867	-0.0630974	-0.0634316	-0.0604283	-0.0536094	-0.043006	-0.0293313	-0.0139812	0.00111776	0.0138716	0.0224878	0.0258337	0.023728	0.0169931	0.00721392	-0.00369857	-0.0139772	-0.0225057	-0.0291954	-0.0350751	-0.0420304	-0.0522963	-0.0677772	-0.0892633	-0.115944	-0.145318	-0.173528	-0.196181	-0.209528	-0.211608	-0.203157	-0.188017
11	LPO	1	1	0.237589	0.199905	0.169989	0.146001	0.126383	0.109959	0.0958286	0.0831737	0.0710683	0.05834	0.0435861	0.0254382	0.0028716	-0.0243972	-0.0555692	-0.0886411	-0.120559	-0.147623	-0.166174	-0.173349	-0.167794	-0.150171	-0.123245	-0.0916256	-0.0609862	-0.0370312	-0.0244276	-0.0258591	-0.0413865	-0.0684629	-0.102347	-0.13698	-0.166202	-0.184968	-0.190352	-0.182075	-0.162533	-0.136169	-0.108421	-0.0845254	-0.0683431	-0.0615487	-0.0633331	-0.0708065	-0.0798283	-0.0861832
12	LPO	1	1	0.556833	0.451406	0.340415	0.22911	0.122761	0.0259578	-0.057964	-0.127242	-0.181756	-0.222735	-0.252175	-0.272106	-0.283913	-0.287846	-0.282834	-0.266736	-0.237004	-0.191474	-0.129252	-0.0514473	0.038533	0.13516	0.231379	0.319667	0.393261	0.447247	0.479352	0.490187	0.482946	0.462522	0.434412	0.403479	0.373004	0.344213	0.31635	0.287271	0.254427	0.21592	0.171369	0.122287	0.071897	0.0243378	-0.0164656	-0.0480239	-0.0701527	-0.085293
13	LPO	1	1	-0.721205	-0.711606	-0.692242	-0.662416	-0.622162	-0.571748	-0.511078	-0.439495	-0.356121	-0.260718	-0.154345	-0.0398349	0.0780985	0.193528	0.300366	0.393321	0.468699	0.524883	0.561991	0.581179	0.583851	0.571043	0.543097	0.500107	0.442803	0.373299	0.295541	0.215252	0.138983	0.0726253	0.0201736	-0.0171673	-0.0411991	-0.0558017	-0.0653675	-0.0731162	-0.0796589	-0.0821196	-0.0745437	-0.0492601	0.00120432	0.0820418	0.194279	0.334049	0.492912	0.658982
14	LPO	1	1	-0.323716	-0.344894	-0.35686	-0.359827	-0.354404	-0.341558	-0.322462	-0.298157	-0.269263	-0.235924	-0.197746	-0.153868	-0.103371	-0.0456685	0.0192349	0.090358	0.165581	0.241866	0.315572	0.382828	0.44005	0.484397	0.513957	0.527802	0.526073	0.509749	0.480357	0.439824	0.390267	0.333696	0.27196	0.206761	0.139503	0.071324	0.0032334	-0.0639505	-0.129633	-0.193371	-0.254866	-0.314137	-0.371517	-0.427614	-0.48338	-0.539995	-0.598479	-0.659443
15	LPO	1	1	-0.134628	-0.157198	-0.160761	-0.147611	-0.120885	-0.0842284	-0.0413956	0.00413927	0.0494397	0.0922696	0.131033	0.164575	0.19189	0.211829	0.222851	0.222955	0.209869	0.181402	0.135925	0.0728905	-0.00676934	-0.10046	-0.204087	-0.312543	-0.420502	-0.523255	-0.61753	-0.701918	-0.776967	-0.844731	-0.90789	-0.968667	-1.02774	-1.08352	-1.13189	-1.16677	-1.18113	-1.16865	-1.12526	-1.05052	-0.948213	-0.826065	-0.69448	-0.564556	-0.4457	-0.343521
16	LPO	1	1	-0.463192	-0.474415	-0.477147	-0.469845	-0.451389	-0.421284	-0.379739	-0.327773	-0.267167	-0.200292	-0.129869	-0.0586163	0.0110763	0.0774074	0.139282	0.196372	0.248938	0.297554	0.34284	0.385192	0.424522	0.460136	0.490838	0.515139	0.531429	0.538366	0.53497	0.520994	0.496755	0.463271	0.421993	0.374632	0.322989	0.26871	0.213173	0.157423	0.102177	0.0478884	-0.00522295	-0.057173	-0.108152	-0.158653	-0.209568	-0.262192	-0.318127	-0.379164
17	LPO	1	1	-0.349885	-0.3598	-0.362688	-0.360359	-0.353963	-0.343738	-0.329005	-0.308346	-0.280024	-0.242485	-0.194887	-0.13745	-0.0716371	-2.00169e-05	0.0740689	0.147022	0.215519	0.276965	0.329831	0.373709	0.40921	0.437583	0.460231	0.47823	0.491917	0.5007	0.503054	0.496817	0.479548	0.448974	0.403392	0.341968	0.264824	0.173031	0.068553	-0.0459673	-0.167289	-0.291658	-0.414835	-0.532091	-0.638229	-0.727803	-0.795496	-0.836726	-0.848408	-0.829721
18	LPO	1	1	-0.0787645	-0.136525	-0.206866	-0.281861	-0.352186	-0.408457	-0.442589	-0.448981	-0.425297	-0.372802	-0.296095	-0.202351	-0.100107	0.00212242	0.0972061	0.180332	0.249445	0.305009	0.349204	0.38472	0.413526	0.435847	0.4497	0.451059	0.434711	0.395506	0.329796	0.236609	0.118252	-0.0198712	-0.170212	-0.324616	-0.476047	-0.620098	-0.755826	-0.885669	-1.01437	-1.14715	-1.28745	-1.43493	-1.58409	-1.72414	-1.84026	-1.91612	-1.93741	-1.89548
19	LPO	1	1	0.140185	0.0592458	-0.0148296	-0.0809946	-0.138157	-0.185212	-0.221159	-0.245263	-0.257193	-0.257144	-0.245828	-0.224341	-0.193995	-0.156063	-0.111602	-0.0613804	-0.00594771	0.0541854	0.118242	0.184889	0.252089	0.317126	0.376834	0.428063	0.468248	0.495909	0.511023	0.515128	0.511077	0.502486	0.49302	0.485582	0.481655	0.480958	0.48147	0.479884	0.472427	0.455808	0.428167	0.389769	0.343228	0.293247	0.245821	0.207049	0.181785	0.172409
20	LPO	1	1	0.328246	0.322861	0.299107	0.256719	0.197676	0.126039	0.0475387	-0.0312387	-0.103698	-0.164207	-0.208776	-0.235477	-0.2446	-0.238303	-0.21986	-0.192993	-0.160872	-0.125675	-0.0883084	-0.0484331	-0.00514393	0.0424503	0.0943224	0.14904	0.203588	0.253571	0.294086	0.320779	0.331003	0.3246	0.304472	0.276104	0.246705	0.223774	0.213384	0.218756	0.239312	0.270696	0.305487	0.335015	0.351365	0.349636	0.329365	0.295141	0.256013	0.223531
21	LPO	1	1	-0.258902	-0.251396	-0.236547	-0.214824	-0.187094	-0.154551	-0.118464	-0.0800952	-0.0405543	-0.000807514	0.0382683	0.0757243	0.110352	0.140644	0.164816	0.180989	0.187499	0.183277	0.168097	0.142846	0.109403	0.0705436	0.0294312	-0.0108349	-0.0478189	-0.0801893	-0.108061	-0.132938	-0.157512	-0.18506	-0.218738	-0.260805	-0.311951	-0.370841	-0.434092	-0.496615	-0.552344	-0.59533	-0.620858	-0.626453	-0.612468	-0.582083	-0.540665	-0.494524	-0.449412	-0.40897
1	LPO	1	2	1.05846	0.875267	0.692295	0.516719	0.355177	0.213428	0.0960197	0.00569099	-0.0571388	-0.0944849	-0.11089	-0.112842	-0.107966	-0.103959	-0.10733	-0.122592	-0.151492	-0.192902	-0.243215	-0.297323	-0.349639	-0.395372	-0.431637	-0.457965	-0.476314	-0.490645	-0.505808	-0.526435	-0.555683	-0.594255	-0.639783	-0.686964	-0.72822	-0.754647	-0.75754	-0.729821	-0.667247	-0.56938	-0.439848	-0.286113	-0.11869	0.0501767	0.208032	0.343725	0.448803	0.518473
2	LPO	1	2	-0.113719	-0.0899862	-0.0736909	-0.065845	-0.0659129	-0.0719543	-0.0809207	-0.0891862	-0.0930237	-0.0893117	-0.0760836	-0.0529096	-0.0210715	0.0165838	0.0559971	0.0925988	0.12204	0.14093	0.147312	0.140862	0.122683	0.0948314	0.0594919	0.0183258	-0.0280394	-0.0800964	-0.139154	-0.206667	-0.283319	-0.368226	-0.458384	-0.548581	-0.631863	-0.700553	-0.747535	-0.767643	-0.758823	-0.72254	-0.663688	-0.589668	-0.508894	-0.429335	-0.357033	-0.295195	-0.244043	-0.201436
3	LPO	1	2	0.995561	0.904635	0.807866	0.710509	0.616268	0.526841	0.44178	0.358938	0.275259	0.187688	0.0940584	-0.00607593	-0.111247	-0.218065	-0.321631	-0.416242	-0.496363	-0.557313	-0.595897	-0.610823	-0.602854	-0.57437	-0.529226	-0.471944	-0.407351	-0.339917	-0.273588	-0.211372	-0.155454	-0.107098	-0.0668671	-0.0344013	-0.00865025	0.0121838	0.0306507	0.0497525	0.0729188	0.103601	0.144899	0.199078	0.267324	0.349294	0.443039	0.544862	0.649845	0.751945
4	LPO	1	2	0.46612	0.348475	0.243719	0.155318	0.0844289	0.0299927	-0.0107885	-0.0416276	-0.0661621	-0.0871787	-0.106184	-0.123263	-0.137235	-0.146288	-0.148489	-0.14252	-0.128095	-0.106135	-0.0787317	-0.0489011	-0.02019	0.00378529	0.0196066	0.0243863	0.015956	-0.00695687	-0.0446536	-0.0963116	-0.160028	-0.232793	-0.310609	-0.389045	-0.463691	-0.530925	-0.588583	-0.636574	-0.677026	-0.713954	-0.752508	-0.797583	-0.852336	-0.917008	-0.988025	-1.05817	-1.11769	-1.1562
5	LPO	1	2	0.784564	0.801348	0.815223	0.824476	0.826994	0.820049	0.800396	0.764584	0.70907	0.630757	0.527745	0.399889	0.249104	0.0795747	-0.1024	-0.289098	-0.4722	-0.643824	-0.797497	-0.928769	-1.03569	-1.11855	-1.1794	-1.2209	-1.24546	-1.2543	-1.24718	-1.22238	-1.1773	-1.10962	-1.01818	-0.904011	-0.770751	-0.62447	-0.473031	-0.324691	-0.186949	-0.0652876	0.0375622	0.121506	0.188517	0.241387	0.282289	0.311735	0.3281	0.328058
6	LPO	1	2	0.467375	0.451135	0.424242	0.384458	0.330757	0.263552	0.184818	0.0980302	0.00790209	-0.0800456	-0.160057	-0.226726	-0.275687	-0.304198	-0.311459	-0.298841	-0.269644	-0.228681	-0.181512	-0.13365	-0.0896168	-0.052284	-0.0224519	0.00114689	0.0214371	0.0422431	0.06738	0.0996177	0.139973	0.187242	0.238056	0.287425	0.329577	0.358957	0.371298	0.364335	0.338097	0.294923	0.238962	0.175416	0.109699	0.0467726	-0.00930791	-0.0555493	-0.0899445	-0.111144
7	LPO	1	2	0.00302673	-0.10492	-0.197078	-0.267306	-0.310214	-0.32194	-0.30094	-0.248563	-0.169358	-0.0708754	0.0369265	0.142812	0.235577	0.30562	0.346142	0.354056	0.330369	0.279823	0.210012	0.13004	0.0490322	-0.0255002	-0.0887405	-0.139203	-0.178798	-0.212151	-0.245562	-0.285694	-0.338172	-0.406486	-0.491253	-0.59001	-0.697615	-0.806937	-0.909907	-0.99861	-1.06631	-1.10822	-1.12198	-1.10774	-1.06806	-1.00752	-0.932096	-0.84863	-0.764105	-0.685004
8	LPO	1	2	0.115041	0.0604044	0.00530856	-0.0479428	-0.0965645	-0.137611	-0.168361	-0.186678	-0.191327	-0.182126	-0.160066	-0.127219	-0.0865214	-0.0414958	0.00412692	0.0468735	0.0838619	0.113094	0.133663	0.145772	0.150545	0.149748	0.145408	0.139323	0.132742	0.126051	0.118735	0.109482	0.0964808	0.077889	0.0522015	0.0186917	-0.0223147	-0.0693795	-0.120137	-0.17165	-0.220948	-0.265463	-0.30349	-0.334405	-0.358693	-0.377622	-0.392877	-0.406005	-0.417907	-0.428571
9	LPO	1	2	0.989157	1.1033	1.15725	1.14553	1.07139	0.946363	0.788047	0.617022	0.453177	0.312131	0.202637	0.12506	0.0714903	0.0276982	-0.0238342	-0.10019	-0.214249	-0.371637	-0.569222	-0.795202	-1.03077	-1.2533	-1.4402	-1.57272	-1.63892	-1.63557	-1.56831	-1.45023	-1.29945	-1.13561	-0.976535	-0.835211	-0.718065	-0.624214	-0.546285	-0.472498	-0.389228	-0.284123	-0.14896	0.0183844	0.212887	0.422852	0.631515	0.819838	0.969864	1.06796
10	LPO	1	2	0.0629203	0.0429573	0.0260992	0.0119186	7.13302e-05	-0.00982187	-0.0181963	-0.0255031	-0.0322819	-0.0390639	-0.0461008	-0.0533269	-0.0600936	-0.065239	-0.0671484	-0.0640424	-0.0544807	-0.037724	-0.0141642	0.0144004	0.0449139	0.0734267	0.0956121	0.10766	0.107207	0.093819	0.0693694	0.0377721	0.00430969	-0.0254766	-0.0471158	-0.0582545	-0.0595498	-0.0547285	-0.05004	-0.0530467	-0.0708829	-0.108401	-0.166626	-0.242035	-0.326761	-0.409777	-0.479075	-0.524235	-0.538812	-0.522236
11	LPO	1	2	0.498411	0.462461	0.417584	0.355541	0.271185	0.164284	0.0400786	-0.0911795	-0.215899	-0.319532	-0.389318	-0.416748	-0.399227	-0.340833	-0.251583	-0.145909	-0.0400818	0.0503196	0.113086	0.141048	0.132941	0.0931959	0.0306263	-0.043374	-0.117078	-0.180524	-0.227007	-0.254007	-0.263179	-0.259521	-0.250113	-0.242453	-0.242962	-0.255943	-0.282935	-0.322891	-0.372676	-0.428107	-0.484887	-0.539434	-0.589408	-0.633657	-0.672004	-0.704768	-0.732123	-0.753789
12	LPO	1	2	0.693394	0.621879	0.541362	0.448429	0.341853	0.22317	0.0965267	-0.0318472	-0.154504	-0.263903	-0.35334	-0.417763	-0.45431	-0.462448	-0.443713	-0.401344	-0.3397	-0.26371	-0.178219	-0.0876534	0.00429379	0.0947913	0.181829	0.264095	0.340835	0.411482	0.475451	0.531772	0.578932	0.614868	0.637095	0.643072	0.630666	0.598849	0.548288	0.481728	0.404063	0.321978	0.243201	0.175253	0.124031	0.0924312	0.0794948	0.0800318	0.0852058	0.0840007
13	LPO	1	2	-0.999336	-0.995341	-0.973738	-0.928574	-0.856454	-0.757412	-0.634648	-0.493566	-0.341428	-0.186746	-0.0378846	0.0977525	0.214275	0.308516	0.380605	0.433585	0.472894	0.505801	0.53943	0.57904	0.627108	0.682479	0.740095	0.792389	0.831161	0.848921	0.840701	0.805182	0.744304	0.662223	0.564496	0.456748	0.343371	0.227852	0.113303	0.00284763	-0.099436	-0.187647	-0.254735	-0.293515	-0.297677	-0.263476	-0.191225	-0.0853892	0.0461386	0.192926
14	LPO	1	2	-0.321969	-0.333205	-0.337186	-0.337162	-0.335417	-0.33282	-0.328472	-0.31987	-0.303396	-0.275074	-0.231461	-0.170658	-0.0931676	-0.00210567	0.0967599	0.195689	0.286234	0.360576	0.412936	0.440521	0.443973	0.426872	0.394799	0.353935	0.309671	0.265504	0.222631	0.180284	0.136221	0.0877937	0.0329888	-0.0289828	-0.0976259	-0.171339	-0.248109	-0.326396	-0.405569	-0.486076	-0.569308	-0.656925	-0.750145	-0.849093	-0.952423	-1.05723	-1.15929	-1.25377
15	LPO	1	2	-0.0741505	-0.0366629	-0.00218517	0.0244891	0.0398755	0.0420743	0.0309687	0.00840989	-0.0217137	-0.0538391	-0.0813835	-0.0977746	-0.0978706	-0.0791616	-0.0427467	0.00637298	0.0598959	0.107505	0.13888	0.145802	0.124226	0.0753775	0.00588259	-0.0732639	-0.149006	-0.208903	-0.244047	-0.25116	-0.233667	-0.20116	-0.167474	-0.147507	-0.153815	-0.193412	-0.265626	-0.361618	-0.465725	-0.558302	-0.619618	-0.633769	-0.591954	-0.494253	-0.34955	-0.173483	0.0149409	0.197284
16	LPO	1	2	-0.460362	-0.504014	-0.531107	-0.53831	-0.523592	-0.486469	-0.428439	-0.352626	-0.263473	-0.166457	-0.0672811	0.028538	0.1161	0.191966	0.254023	0.301718	0.336006	0.358971	0.373357	0.382157	0.388033	0.392812	0.397077	0.400401	0.40097	0.396236	0.383213	0.359063	0.321618	0.269825	0.204086	0.126307	0.0396887	-0.0517166	-0.143464	-0.23132	-0.311872	-0.382725	-0.442853	-0.492584	-0.533376	-0.567582	-0.598066	-0.627838	-0.659517	-0.695102
17	LPO	1	2	-0.552166	-0.553094	-0.534983	-0.501785	-0.458128	-0.408809	-0.358174	-0.309644	-0.26523	-0.225338	-0.188697	-0.15261	-0.113444	-0.0671841	-0.0102011	0.059929	0.143842	0.239928	0.344248	0.450947	0.552988	0.643031	0.714621	0.763183	0.786771	0.786378	0.765729	0.730584	0.687639	0.643212	0.601906	0.565651	0.533209	0.50038	0.460907	0.407841	0.335312	0.240142	0.123136	-0.0103245	-0.150574	-0.284809	-0.398995	-0.480303	-0.519408	-0.512461
18	LPO	1	2	-0.184814	-0.209367	-0.251367	-0.30544	-0.363419	-0.415384	-0.451104	-0.461533	-0.440363	-0.385283	-0.298604	-0.187216	-0.0617054	0.0652936	0.181308	0.276128	0.343595	0.382661	0.397298	0.395325	0.386554	0.380455	0.383808	0.399152	0.424024	0.451363	0.470906	0.471309	0.442223	0.376197	0.269793	0.123741	-0.0578679	-0.268811	-0.50237	-0.752611	-1.01495	-1.28592	-1.56203	-1.83819	-2.10608	-2.35311	-2.56252	-2.71491	-2.79099	-2.77551
19	LPO	1	2	-0.0636262	-0.121402	-0.170878	-0.208629	-0.231866	-0.239165	-0.230861	-0.20913	-0.177679	-0.14118	-0.10438	-0.0712337	-0.0441235	-0.0233751	-0.00716809	0.00806297	0.0268505	0.0536912	0.0919525	0.142996	0.205627	0.276131	0.348772	0.416816	0.473797	0.514723	0.537073	0.541308	0.530773	0.510984	0.488533	0.469704	0.459169	0.459067	0.468595	0.484262	0.50072	0.512044	0.513108	0.500865	0.475116	0.438706	0.397017	0.356828	0.324828	0.306059
20	LPO	1	2	0.476637	0.424923	0.355206	0.270418	0.174999	0.0746437	-0.0241755	-0.114574	-0.189652	-0.243961	-0.273729	-0.278194	-0.259635	-0.223217	-0.175964	-0.125856	-0.0800444	-0.0436671	-0.0184277	-0.00261199	0.00835742	0.0211465	0.0423778	0.0772881	0.127712	0.1919	0.263836	0.335159	0.396228	0.438533	0.456594	0.449214	0.4199	0.376269	0.328376	0.286473	0.259314	0.251556	0.263604	0.291668	0.329141	0.368191	0.4025	0.428664	0.447242	0.461934
21	LPO	1	2	-0.14588	-0.217913	-0.270499	-0.300786	-0.307162	-0.289433	-0.249149	-0.189704	-0.116302	-0.0356009	0.0448334	0.117453	0.175606	0.214542	0.232226	0.229544	0.210241	0.180308	0.146883	0.116814	0.0954018	0.0852234	0.0854258	0.0915717	0.0963571	0.0906838	0.0653902	0.0130514	-0.0702929	-0.183942	-0.321806	-0.472858	-0.622478	-0.75429	-0.852724	-0.905379	-0.905362	-0.852292	-0.752868	-0.619723	-0.469716	-0.321118	-0.190617	-0.0905618	-0.0267917	0.00230528
1	LPO	1	3	1.6851	1.41824	1.13622	0.854876	0.58864	0.348727	0.142156	-0.028333	-0.163864	-0.268027	-0.345443	-0.400441	-0.4362	-0.454356	-0.45566	-0.440963	-0.412314	-0.373996	-0.332825	-0.297772	-0.278706	-0.284617	-0.321557	-0.390805	-0.488072	-0.60345	-0.722932	-0.83046	-0.910987	-0.953192	-0.951601	-0.907676	-0.829431	-0.729605	-0.622872	-0.522755	-0.438679	-0.374131	-0.326023	-0.28573	-0.24142	-0.181038	-0.0954585	0.0190078	0.159585	0.317087
2	LPO	1	3	0.390113	0.319094	0.251249	0.191869	0.144242	0.109143	0.0845295	0.0661493	0.0484212	0.0256722	-0.00641118	-0.0496085	-0.102467	-0.160246	-0.215469	-0.259289	-0.283239	-0.281061	-0.250186	-0.19275	-0.115659	-0.0298168	0.0515357	0.114925	0.14926	0.147807	0.109674	0.0403226	-0.0492832	-0.144433	-0.229218	-0.289312	-0.314502	-0.300515	-0.249526	-0.169636	-0.0730152	0.0265849	0.116649	0.188282	0.237993	0.267981	0.285158	0.299183	0.319677	0.353432
3	LPO	1	3	0.120833	0.0538908	-0.0190646	-0.0933603	-0.162855	-0.221001	-0.261635	-0.279952	-0.27339	-0.242104	-0.18907	-0.119703	-0.0412992	0.0380332	0.110467	0.169425	0.210391	0.23137	0.232879	0.217316	0.188561	0.150756	0.107422	0.0607608	0.0113292	-0.042072	-0.101926	-0.170981	-0.251362	-0.34351	-0.445125	-0.550828	-0.652284	-0.738931	-0.799196	-0.822388	-0.800448	-0.729438	-0.61063	-0.450897	-0.261823	-0.0583315	0.143313	0.328017	0.483759	0.603206
4	LPO	1	3	0.351297	0.35217	0.334891	0.293514	0.227185	0.140226	0.0413055	-0.0581052	-0.145893	-0.211469	-0.247582	-0.251655	-0.226083	-0.177727	-0.116605	-0.0540567	-0.000799634	0.0348678	0.0483373	0.0391302	0.0106255	-0.0308145	-0.0772764	-0.120806	-0.154676	-0.174521	-0.178763	-0.168603	-0.147623	-0.121036	-0.0948626	-0.075123	-0.0670976	-0.0749162	-0.101152	-0.146531	-0.209961	-0.288287	-0.376465	-0.467795	-0.554368	-0.62779	-0.68019	-0.705325	-0.699734	-0.663778
5	LPO	1	3	0.633705	0.557397	0.501189	0.46341	0.440195	0.4257	0.412713	0.393792	0.362501	0.314358	0.247936	0.165053	0.0703536	-0.0295219	-0.127421	-0.21708	-0.294637	-0.359301	-0.413188	-0.460832	-0.507616	-0.557943	-0.613873	-0.673958	-0.73293	-0.7826	-0.813492	-0.816966	-0.787491	-0.724494	-0.633031	-0.523243	-0.408777	-0.304045	-0.221279	-0.167896	-0.144762	-0.145987	-0.160107	-0.172763	-0.169976	-0.141689	-0.084466	-0.00252941	0.092714	0.185127
6	LPO	1	3	0.517317	0.533659	0.529875	0.507107	0.467449	0.413594	0.348621	0.275933	0.199003	0.121171	0.0455032	-0.025412	-0.0897231	-0.146367	-0.195193	-0.236762	-0.27225	-0.303067	-0.33049	-0.355274	-0.377352	-0.395774	-0.408731	-0.413922	-0.408913	-0.39168	-0.361224	-0.317773	-0.262892	-0.199457	-0.131208	-0.0622224	0.003551	0.0627104	0.112718	0.151804	0.178882	0.19326	0.194373	0.181716	0.154878	0.113884	0.0595465	-0.00611028	-0.0795505	-0.155879
7	LPO	1	3	0.0636766	0.0218311	0.0086436	0.0273699	0.0764051	0.149234	0.235236	0.321165	0.393123	0.438663	0.44869	0.418864	0.350152	0.248603	0.124342	-0.0101181	-0.141712	-0.258709	-0.352246	-0.417204	-0.452411	-0.460212	-0.445489	-0.414458	-0.373437	-0.327834	-0.281588	-0.237074	-0.195448	-0.157299	-0.123245	-0.094432	-0.0727646	-0.0606462	-0.0604917	-0.0739037	-0.100961	-0.139731	-0.186181	-0.234662	-0.278819	-0.312827	-0.33263	-0.336893	-0.327466	-0.309138
8	LPO	1	3	0.163905	0.0949082	0.0418247	0.00634549	-0.0130979	-0.0206585	-0.0220456	-0.023078	-0.028337	-0.0400968	-0.0579049	-0.0787894	-0.0980736	-0.110541	-0.11181	-0.099439	-0.0736191	-0.0372901	0.0043869	0.0450748	0.0785188	0.0997773	0.106145	0.0975539	0.0763405	0.0466774	0.0133406	-0.0193847	-0.0487564	-0.0742402	-0.0975335	-0.122247	-0.15286	-0.193747	-0.247995	-0.316637	-0.398258	-0.489092	-0.583607	-0.67541	-0.758265	-0.826986	-0.878075	-0.910026	-0.923123	-0.919075
9	LPO	1	3	1.35797	1.29077	1.1831	1.04333	0.882379	0.71181	0.542199	0.381835	0.236183	0.1078	-0.00325878	-0.0987657	-0.181636	-0.255162	-0.322697	-0.38735	-0.451663	-0.517566	-0.586141	-0.657388	-0.729947	-0.800937	-0.866172	-0.920431	-0.958269	-0.974966	-0.967499	-0.935385	-0.881057	-0.809671	-0.728343	-0.644712	-0.565369	-0.494318	-0.431873	-0.374346	-0.314475	-0.242846	-0.15027	-0.0302875	0.118659	0.291531	0.476204	0.654413	0.80429	0.903847
10	LPO	1	3	0.11431	0.0907988	0.081781	0.0888633	0.11112	0.144777	0.183375	0.21865	0.24166	0.244408	0.221378	0.1709	0.0958164	0.00341637	-0.09543	-0.188002	-0.2618	-0.30687	-0.317675	-0.294252	-0.242419	-0.172913	-0.099515	-0.0364579	0.00408153	0.0143433	-0.00760509	-0.0577029	-0.126822	-0.20281	-0.273152	-0.327642	-0.3605	-0.371564	-0.36608	-0.353493	-0.345052	-0.35106	-0.378257	-0.428174	-0.496544	-0.574096	-0.648683	-0.708138	-0.743133	-0.749705
11	LPO	1	3	0.274025	0.274496	0.255814	0.214659	0.152807	0.0766058	-0.0045608	-0.0800241	-0.140011	-0.177551	-0.189646	-0.177647	-0.146784	-0.104904	-0.060763	-0.0223719	0.00449904	0.0172319	0.0164604	0.00548804	-0.0109161	-0.0278483	-0.0416151	-0.0508291	-0.0566137	-0.0623763	-0.0728949	-0.0931143	-0.126757	-0.175182	-0.237057	-0.308299	-0.382769	-0.453438	-0.513583	-0.558057	-0.584192	-0.591953	-0.583676	-0.563429	-0.535917	-0.50552	-0.475523	-0.447715	-0.422411	-0.398912
12	LPO	1	3	0.435357	0.342252	0.242745	0.142302	0.0465736	-0.0393297	-0.111595	-0.168263	-0.209008	-0.235085	-0.248742	-0.252468	-0.248271	-0.237272	-0.219486	-0.19394	-0.159185	-0.113783	-0.056996	0.0107848	0.0879013	0.171313	0.25701	0.34037	0.416812	0.482173	0.533056	0.566849	0.581722	0.576542	0.55077	0.504527	0.438782	0.355647	0.258674	0.152906	0.044693	-0.0587636	-0.150344	-0.224202	-0.276939	-0.308461	-0.322428	-0.325801	-0.327606	-0.337178
13	LPO	1	3	-1.24817	-1.21985	-1.18101	-1.13042	-1.06802	-0.99432	-0.909489	-0.812324	-0.700065	-0.569255	-0.416515	-0.240053	-0.0411685	0.174957	0.399286	0.619448	0.821064	0.989996	1.11423	1.18553	1.20087	1.16282	1.07898	0.960909	0.822558	0.678063	0.53943	0.414787	0.307026	0.213141	0.125138	0.0320537	-0.0774427	-0.211869	-0.373774	-0.557999	-0.751392	-0.933797	-1.08133	-1.17052	-1.18277	-1.10817	-0.948174	-0.716065	-0.434992	-0.134549
14	LPO	1	3	-0.127591	-0.22656	-0.315814	-0.390112	-0.443743	-0.471888	-0.471733	-0.443424	-0.390466	-0.319185	-0.237712	-0.154346	-0.075816	-0.00597171	0.0548406	0.109583	0.163355	0.221639	0.288337	0.364162	0.445805	0.526119	0.595383	0.643367	0.661768	0.646166	0.597431	0.521743	0.429399	0.332695	0.243358	0.170005	0.116242	0.0800044	0.0540593	0.027633	-0.0110843	-0.0723262	-0.16241	-0.282388	-0.427639	-0.588847	-0.75382	-0.909875	-1.04624	-1.15592
15	LPO	1	3	0.223614	0.234229	0.265834	0.305345	0.340649	0.362242	0.364471	0.345885	0.308717	0.257752	0.198848	0.137333	0.0768204	0.0186137	-0.03819	-0.0959029	-0.156989	-0.222551	-0.291349	-0.359308	-0.419662	-0.464135	-0.484571	-0.474856	-0.43284	-0.361426	-0.268832	-0.167721	-0.0732567	-0.000625011	0.0379183	0.0354217	-0.00821691	-0.0858827	-0.184278	-0.286264	-0.374064	-0.432575	-0.452448	-0.431924	-0.377344	-0.301966	-0.223442	-0.160284	-0.128009	-0.135902
16	LPO	1	3	-0.63013	-0.57867	-0.511924	-0.435938	-0.356806	-0.279695	-0.208341	-0.144547	-0.0884251	-0.0387728	0.00617813	0.0482387	0.0887023	0.127904	0.165373	0.199924	0.230064	0.254716	0.273399	0.286785	0.296498	0.304896	0.314684	0.328363	0.347524	0.372509	0.402272	0.434109	0.464242	0.488296	0.501846	0.501232	0.484297	0.450574	0.401662	0.340829	0.27255	0.201841	0.133287	0.0701477	0.0138631	-0.0365923	-0.0843065	-0.134319	-0.192371	-0.263819
17	LPO	1	3	-0.853051	-0.823001	-0.781493	-0.728933	-0.666328	-0.595195	-0.517237	-0.43413	-0.347386	-0.258193	-0.167357	-0.0753972	0.0174264	0.11098	0.205079	0.299201	0.392209	0.482092	0.56574	0.63892	0.696368	0.732105	0.740066	0.714873	0.652644	0.551932	0.414304	0.244434	0.0498101	-0.160155	-0.375505	-0.587169	-0.788364	-0.97548	-1.14839	-1.3099	-1.46446	-1.61645	-1.76831	-1.91905	-2.06338	-2.19203	-2.29305	-2.35406	-2.36501	-2.32067
18	LPO	1	3	1.61752	1.42827	1.2015	0.942913	0.662951	0.375784	0.0976981	-0.155096	-0.368623	-0.532976	-0.643538	-0.701218	-0.711811	-0.684538	-0.630156	-0.559046	-0.47968	-0.397671	-0.315719	-0.23416	-0.15206	-0.0683462	0.0171748	0.10332	0.187508	0.266368	0.336595	0.395818	0.443389	0.480613	0.510446	0.536698	0.562921	0.591277	0.621656	0.65141	0.675775	0.688828	0.685138	0.661342	0.617523	0.557869	0.490275	0.425036	0.372399	0.339845
19	LPO	1	3	0.0671659	-0.0047228	-0.0698919	-0.128849	-0.181412	-0.226646	-0.263041	-0.288848	-0.302384	-0.302386	-0.288182	-0.259787	-0.217883	-0.163791	-0.0994292	-0.0272077	0.0500141	0.128964	0.206174	0.278126	0.341519	0.393614	0.43252	0.457463	0.468904	0.468514	0.458977	0.443628	0.426056	0.409569	0.396802	0.389323	0.387409	0.389997	0.394886	0.399137	0.399634	0.393794	0.380237	0.359197	0.332764	0.304654	0.279589	0.262315	0.25657	0.264011
20	LPO	1	3	0.229558	0.209267	0.180936	0.14595	0.105621	0.0621244	0.0176229	-0.0252035	-0.0633939	-0.094479	-0.116333	-0.128109	-0.129792	-0.122631	-0.108728	-0.0907092	-0.0710005	-0.0514815	-0.0334195	-0.0171633	-0.00269994	0.0105098	0.02235	0.0322363	0.0389671	0.0410259	0.0372446	0.0274267	0.0131618	-0.00214187	-0.0133467	-0.0147984	-0.00111619	0.0306249	0.0801304	0.142736	0.209884	0.270099	0.311356	0.323499	0.300786	0.244073	0.161353	0.0669357	-0.0209606	-0.083841
21	LPO	1	3	0.126219	0.149353	0.166418	0.176061	0.17868	0.175947	0.17039	0.164421	0.15967	0.156277	0.15278	0.146178	0.132513	0.107922	0.0694599	0.0162727	-0.0496798	-0.123637	-0.198365	-0.265293	-0.316034	-0.344024	-0.346108	-0.323478	-0.281941	-0.231338	-0.183901	-0.152273	-0.146989	-0.174406	-0.235221	-0.323992	-0.429754	-0.53782	-0.632305	-0.698898	-0.727626	-0.714656	-0.663198	-0.582929	-0.488407	-0.396216	-0.321824	-0.2766	-0.26531	-0.284857
1	LPO	1	4	-0.196825	-0.197121	-0.193376	-0.185538	-0.173255	-0.155821	-0.132241	-0.101704	-0.0641245	-0.0203958	0.0271845	0.0750849	0.118939	0.154175	0.176977	0.184907	0.177622	0.157034	0.127086	0.0929818	0.0602785	0.0337847	0.01645	0.00884925	0.0090497	0.0129877	0.015476	0.0112777	-0.00361188	-0.0309275	-0.0694904	-0.115255	-0.161942	-0.201918	-0.227766	-0.233617	-0.216227	-0.175864	-0.116301	-0.0443014	0.0313286	0.101192	0.156813	0.191873	0.203139	0.190823
2	LPO	1	4	-0.24576	-0.175056	-0.116533	-0.0723685	-0.0424233	-0.0244392	-0.0145653	-0.00814431	-0.000539906	0.0118823	0.0311144	0.0571007	0.0876732	0.118966	0.146073	0.163964	0.168456	0.15697	0.128986	0.0861212	0.0317751	-0.0295085	-0.0930407	-0.154758	-0.211944	-0.263524	-0.309968	-0.352859	-0.394144	-0.435366	-0.47701	-0.518085	-0.556135	-0.58762	-0.608596	-0.615587	-0.606446	-0.580866	-0.540754	-0.490007	-0.43397	-0.378776	-0.330388	-0.293781	-0.272322	-0.267402
3	LPO	1	4	0.733458	0.680339	0.619504	0.556271	0.494191	0.434602	0.37643	0.316794	0.251901	0.178273	0.0937315	-0.00161463	-0.105133	-0.211753	-0.314581	-0.405817	-0.478	-0.52503	-0.542934	-0.530455	-0.489104	-0.422699	-0.336888	-0.238171	-0.133317	-0.0284849	0.0710124	0.161152	0.238958	0.302564	0.350752	0.383071	0.399643	0.401302	0.389834	0.367985	0.339795	0.310323	0.285329	0.270573	0.271112	0.290189	0.32848	0.383327	0.448878	0.516284
4	LPO	1	4	0.000964308	-0.0262355	-0.0367594	-0.0298144	-0.00800905	0.023073	0.0559723	0.0829012	0.0974624	0.0959881	0.0781776	0.0470899	0.00846434	-0.030698	-0.0635185	-0.0847726	-0.0918353	-0.084997	-0.0671624	-0.0429521	-0.0174914	0.00486279	0.0213861	0.0314581	0.0364447	0.0391337	0.0427768	0.0501464	0.0626578	0.0799948	0.100242	0.120172	0.136156	0.145015	0.144785	0.135126	0.117437	0.0945201	0.0698931	0.04722	0.029653	0.0192851	0.0170972	0.0229254	0.0357374	0.0539438
5	LPO	1	4	0.143451	0.15211	0.156525	0.158088	0.15795	0.15682	0.154905	0.151988	0.147246	0.139455	0.127264	0.109426	0.0850491	0.0538306	0.0163055	-0.0261606	-0.0714721	-0.117136	-0.160512	-0.199141	-0.231301	-0.256115	-0.273657	-0.28465	-0.290267	-0.291514	-0.289008	-0.282553	-0.270959	-0.252385	-0.224566	-0.185491	-0.13401	-0.0703356	0.00347845	0.0837666	0.165333	0.242062	0.307849	0.357333	0.386829	0.394791	0.381978	0.351358	0.307579	0.256382
6	LPO	1	4	0.20316	0.185471	0.171357	0.157347	0.140303	0.117871	0.0887886	0.053059	0.011896	-0.0324099	-0.0767996	-0.117772	-0.151816	-0.175858	-0.187584	-0.185847	-0.170735	-0.143665	-0.107198	-0.0647277	-0.0199949	0.0234386	0.0627037	0.0960339	0.122979	0.144348	0.161989	0.178248	0.195387	0.214963	0.237339	0.261435	0.284816	0.303957	0.314965	0.314245	0.299211	0.26894	0.2245	0.168923	0.106854	0.0439264	-0.0140008	-0.0616791	-0.0952093	-0.11247
7	LPO	1	4	-0.215389	-0.258072	-0.287864	-0.299616	-0.289367	-0.254973	-0.196628	-0.117114	-0.0218169	0.0817055	0.184383	0.276646	0.349485	0.39567	0.410578	0.392805	0.344379	0.270352	0.178041	0.0759037	-0.0277059	-0.125938	-0.214378	-0.291635	-0.359452	-0.422103	-0.485448	-0.555689	-0.63793	-0.734985	-0.846525	-0.968779	-1.09491	-1.21582	-1.32149	-1.4024	-1.45094	-1.46256	-1.43634	-1.37506	-1.2846	-1.17312	-1.04966	-0.923015	-0.800615	-0.687836
8	LPO	1	4	-0.216897	-0.224245	-0.231123	-0.235953	-0.236986	-0.232541	-0.221236	-0.202208	-0.175241	-0.140767	-0.0998908	-0.0542464	-0.00584913	0.0430487	0.0901379	0.133296	0.170701	0.200996	0.223397	0.237751	0.244498	0.244595	0.239393	0.230374	0.218996	0.206409	0.193296	0.179807	0.16555	0.149771	0.131516	0.109939	0.0845673	0.0555789	0.0238869	-0.00887991	-0.0405734	-0.0687344	-0.0910511	-0.105699	-0.111661	-0.108834	-0.0980985	-0.0810728	-0.0598018	-0.0364043
9	LPO	1	4	0.56887	0.7205	0.806148	0.818909	0.763426	0.655148	0.517229	0.376042	0.256019	0.1748	0.139876	0.146994	0.180981	0.218976	0.235066	0.205594	0.114197	-0.044544	-0.26366	-0.52469	-0.800733	-1.06121	-1.27739	-1.42728	-1.49926	-1.4937	-1.42219	-1.30465	-1.16521	-1.02717	-0.908669	-0.819499	-0.760023	-0.721831	-0.690388	-0.648892	-0.582083	-0.479793	-0.33917	-0.165096	0.0308746	0.233058	0.424864	0.592099	0.725574	0.822387
10	LPO	1	4	-0.0795966	-0.0775412	-0.0734407	-0.0670737	-0.0586617	-0.0488896	-0.0387444	-0.0292842	-0.0214713	-0.0159223	-0.0126852	-0.0113175	-0.0108015	-0.00982516	-0.00696172	-0.000944978	0.0089509	0.0227043	0.0394452	0.0574064	0.0742452	0.087408	0.0944944	0.0937883	0.0847192	0.0679853	0.0456413	0.020779	-0.00290423	-0.021778	-0.0331386	-0.0357488	-0.0303544	-0.0196534	-0.00800965	-0.000750392	-0.00310571	-0.0191382	-0.0506819	-0.0967171	-0.153233	-0.213596	-0.269546	-0.312627	-0.335655	-0.334219
11	LPO	1	4	0.260822	0.262556	0.247595	0.20954	0.144802	0.0543244	-0.05575	-0.174353	-0.286968	-0.377872	-0.432904	-0.442186	-0.402098	-0.316436	-0.196014	-0.0572682	0.0804772	0.197942	0.27926	0.314398	0.300735	0.243367	0.153871	0.0482516	-0.0560913	-0.143493	-0.202579	-0.228148	-0.221793	-0.191058	-0.147766	-0.105473	-0.0767593	-0.0709751	-0.0925836	-0.140816	-0.210143	-0.291937	-0.376466	-0.454908	-0.521065	-0.572108	-0.608671	-0.633961	-0.652295	-0.667606
12	LPO	1	4	0.13656	0.170473	0.200947	0.219319	0.219092	0.197212	0.154491	0.0953944	0.0272521	-0.0411677	-0.101165	-0.145657	-0.170397	-0.174601	-0.160879	-0.134608	-0.102697	-0.0722364	-0.0489672	-0.0362061	-0.0342392	-0.040369	-0.0495507	-0.0555726	-0.0524261	-0.0357649	-0.00390112	0.0415848	0.0959867	0.152346	0.202684	0.239593	0.257663	0.254636	0.231938	0.194456	0.149636	0.106059	0.0718327	0.0529663	0.0521338	0.0680934	0.0959604	0.128056	0.155359	0.169294
13	LPO	1	4	-0.278132	-0.283735	-0.281497	-0.266158	-0.234293	-0.185665	-0.12357	-0.0540713	0.0146926	0.073972	0.11646	0.137587	0.136177	0.114988	0.0802385	0.0402635	0.00419474	-0.0190825	-0.0225614	-0.00213912	0.0432568	0.111436	0.196997	0.292282	0.388358	0.475622	0.54516	0.58993	0.60532	0.589598	0.544322	0.473915	0.384571	0.283654	0.178671	0.0759638	-0.0197771	-0.105527	-0.180191	-0.244255	-0.298882	-0.345518	-0.385504	-0.419439	-0.446774	-0.466056
14	LPO	1	4	0.00174712	0.0116892	0.0196744	0.022665	0.0189871	0.00873801	-0.00601031	-0.0217133	-0.0341334	-0.0391505	-0.0337159	-0.0167895	0.0102037	0.0435628	0.077525	0.105331	0.120653	0.11871	0.0973631	0.0576926	0.00392352	-0.0575252	-0.119158	-0.173867	-0.216402	-0.244245	-0.257726	-0.25954	-0.254047	-0.245903	-0.238971	-0.235744	-0.237129	-0.242663	-0.251343	-0.262446	-0.275936	-0.292705	-0.314442	-0.342788	-0.378628	-0.421479	-0.469044	-0.517236	-0.560815	-0.59433
15	LPO	1	4	0.0604776	0.120535	0.158576	0.1721	0.160761	0.126303	0.0723643	0.00427062	-0.0711534	-0.146109	-0.212416	-0.26235	-0.289761	-0.290991	-0.265598	-0.216582	-0.149973	-0.0738972	0.00295458	0.0729111	0.130995	0.175838	0.20997	0.239279	0.271495	0.314352	0.373483	0.450757	0.543299	0.643571	0.740415	0.82116	0.873929	0.89011	0.866264	0.805148	0.715407	0.610351	0.50564	0.416749	0.356259	0.331812	0.34493	0.391073	0.46064	0.540805
16	LPO	1	4	0.00283021	-0.0295989	-0.0539606	-0.0684653	-0.0722039	-0.0651854	-0.0486997	-0.0248536	0.00369352	0.0338348	0.0625877	0.0871543	0.105023	0.114559	0.114741	0.105346	0.087068	0.0614176	0.0305171	-0.00303502	-0.0364892	-0.0673235	-0.0937617	-0.114738	-0.130459	-0.14213	-0.151757	-0.161931	-0.175137	-0.193446	-0.217908	-0.248325	-0.2833	-0.320427	-0.356637	-0.388742	-0.414049	-0.430613	-0.43763	-0.435411	-0.425224	-0.408929	-0.388498	-0.365647	-0.34139	-0.315938
17	LPO	1	4	-0.202281	-0.193294	-0.172296	-0.141426	-0.104165	-0.0650711	-0.0291688	-0.00129765	0.0147941	0.0171469	0.00619018	-0.01516	-0.0418069	-0.0671641	-0.0842699	-0.0870931	-0.0716768	-0.0370376	0.0144175	0.0772377	0.143778	0.205447	0.25439	0.284954	0.294854	0.285677	0.262675	0.233767	0.208091	0.194239	0.198514	0.223683	0.268385	0.327349	0.392354	0.453808	0.502601	0.5318	0.537971	0.521767	0.487655	0.442994	0.396501	0.356423	0.329	0.317261
18	LPO	1	4	-0.10605	-0.0728426	-0.0445012	-0.0235783	-0.0112329	-0.006927	-0.00851546	-0.0125529	-0.0150662	-0.0124807	-0.00250949	0.0151351	0.0384019	0.0631712	0.0841018	0.0957959	0.09415	0.0776519	0.0480941	0.0106047	-0.0269717	-0.0553924	-0.0658915	-0.0519078	-0.0106871	0.0558572	0.141111	0.234701	0.323971	0.396068	0.440006	0.448357	0.418179	0.351286	0.253456	0.133057	-0.000578408	-0.138773	-0.274577	-0.40326	-0.521991	-0.62897	-0.722265	-0.798787	-0.85358	-0.880027
19	LPO	1	4	-0.203811	-0.180648	-0.156049	-0.127635	-0.0937088	-0.0539538	-0.00970163	0.0361331	0.079514	0.115964	0.141448	0.153107	0.149871	0.132688	0.104434	0.0694434	0.0327982	-0.000494224	-0.02629	-0.041893	-0.0464621	-0.0409951	-0.028062	-0.0112471	0.00554879	0.0188141	0.0260505	0.0261795	0.0196963	0.00849808	-0.00448749	-0.015878	-0.0224866	-0.021891	-0.0128749	0.00437867	0.0282934	0.0562363	0.0849405	0.111096	0.131888	0.145458	0.151196	0.14978	0.143043	0.13365
20	LPO	1	4	0.148391	0.102062	0.0560993	0.0136989	-0.0226768	-0.0513949	-0.0717142	-0.0833354	-0.0859537	-0.0797536	-0.0649532	-0.0427165	-0.015035	0.0150863	0.0438953	0.0671371	0.080828	0.0820083	0.0698807	0.0458211	0.0135013	-0.0213038	-0.0519446	-0.0717518	-0.0758756	-0.0616707	-0.0302495	0.0143802	0.0652255	0.113934	0.152122	0.173109	0.173195	0.152495	0.114992	0.0677162	0.0200019	-0.0191394	-0.0418825	-0.0433471	-0.0222235	0.0185545	0.0731346	0.133523	0.191229	0.238404
21	LPO	1	4	0.113022	0.0334838	-0.0339514	-0.085962	-0.120068	-0.134883	-0.130685	-0.109609	-0.075748	-0.0347934	0.00656504	0.041729	0.0652535	0.0738978	0.0674107	0.048555	0.0227423	-0.00296871	-0.021214	-0.0260321	-0.0140014	0.0146797	0.0559946	0.102407	0.144176	0.170873	0.173451	0.14599	0.087219	0.00111822	-0.103067	-0.212053	-0.310527	-0.383448	-0.418633	-0.408764	-0.353017	-0.256962	-0.13201	0.00672994	0.142752	0.260965	0.350048	0.403962	0.42262	0.411275
1	LPO	1	5	-0.626633	-0.54297	-0.443923	-0.338157	-0.233463	-0.135298	-0.0461363	0.034024	0.106725	0.173542	0.234553	0.287599	0.328234	0.350397	0.348329	0.318371	0.260822	0.181094	0.0896099	0.000449272	-0.0709329	-0.110755	-0.11008	-0.0671599	0.0117578	0.112805	0.217124	0.304024	0.355304	0.358937	0.311818	0.220712	0.10121	-0.0250413	-0.134668	-0.207067	-0.228568	-0.195249	-0.113825	-0.000382737	0.12273	0.231215	0.303491	0.324717	0.289218	0.201386
2	LPO	1	5	-0.503832	-0.409081	-0.32494	-0.257714	-0.210155	-0.181098	-0.16545	-0.155336	-0.141445	-0.114984	-0.0696724	-0.0033011	0.0813959	0.17683	0.271466	0.351888	0.405279	0.421991	0.397498	0.333612	0.238342	0.124648	0.00795624	-0.0965992	-0.1773	-0.227904	-0.248829	-0.246989	-0.234036	-0.223792	-0.229166	-0.259269	-0.317361	-0.400038	-0.498009	-0.598006	-0.685808	-0.749125	-0.780337	-0.77795	-0.746886	-0.697315	-0.642191	-0.594377	-0.56372	-0.554868
3	LPO	1	5	0.874728	0.850744	0.82693	0.803869	0.779123	0.747843	0.703415	0.63889	0.548648	0.429792	0.283129	0.113627	-0.0699482	-0.256098	-0.432097	-0.585667	-0.706755	-0.788684	-0.828776	-0.82814	-0.791415	-0.725126	-0.636648	-0.532705	-0.41868	-0.297845	-0.171662	-0.0403913	0.0959071	0.236413	0.378258	0.516427	0.643633	0.751115	0.829846	0.872141	0.873367	0.833039	0.755529	0.649976	0.529147	0.407626	0.299726	0.216845	0.166086	0.148739
4	LPO	1	5	0.114824	-0.00369442	-0.0911723	-0.138196	-0.142756	-0.110233	-0.0520939	0.0164775	0.079731	0.12429	0.141398	0.128392	0.0888483	0.0314387	-0.0318843	-0.0884634	-0.127295	-0.141002	-0.127069	-0.0880313	-0.0308155	0.0345998	0.096883	0.145192	0.170632	0.167564	0.13411	0.0722916	-0.0124056	-0.111757	-0.215746	-0.313922	-0.396594	-0.456009	-0.487431	-0.490043	-0.467065	-0.425667	-0.376044	-0.329788	-0.297968	-0.289217	-0.307835	-0.352848	-0.417954	-0.49242
5	LPO	1	5	0.150859	0.243951	0.314034	0.361066	0.386799	0.394349	0.387683	0.370793	0.346569	0.316399	0.279809	0.234835	0.17875	0.109097	0.0250206	-0.0720181	-0.177563	-0.284523	-0.384309	-0.467937	-0.52807	-0.560605	-0.565524	-0.546937	-0.512529	-0.471701	-0.433687	-0.405412	-0.389809	-0.385126	-0.38515	-0.380767	-0.361974	-0.320424	-0.251751	-0.156795	-0.0421867	0.0806994	0.197669	0.294269	0.358493	0.383075	0.366755	0.314264	0.235386	0.142931
6	LPO	1	5	-0.0499423	-0.0825245	-0.105633	-0.122649	-0.136692	-0.150041	-0.163803	-0.177902	-0.1911	-0.201216	-0.20556	-0.201314	-0.185964	-0.157831	-0.116266	-0.0620788	0.00260564	0.0743858	0.148978	0.221624	0.287736	0.34349	0.386279	0.415069	0.43035	0.433923	0.428604	0.417391	0.402864	0.3867	0.369264	0.349647	0.326026	0.296247	0.25858	0.212531	0.159215	0.101663	0.044589	-0.00630007	-0.0451798	-0.0671116	-0.0688544	-0.049439	-0.010394	0.044735
7	LPO	1	5	-0.0606498	-0.126751	-0.205721	-0.294676	-0.386619	-0.471174	-0.536176	-0.569728	-0.56248	-0.509538	-0.411764	-0.276052	-0.114575	0.0570167	0.2218	0.364174	0.472082	0.538532	0.562258	0.547245	0.501443	0.434712	0.356749	0.275256	0.194639	0.115683	0.0360265	-0.0486197	-0.142724	-0.249187	-0.368008	-0.495578	-0.62485	-0.746291	-0.849415	-0.924706	-0.965351	-0.968491	-0.935795	-0.873074	-0.789244	-0.694688	-0.599466	-0.511737	-0.436639	-0.375866
8	LPO	1	5	-0.0488641	-0.0345038	-0.0365162	-0.0542883	-0.0834666	-0.116953	-0.146315	-0.1636	-0.16299	-0.142029	-0.102161	-0.0484292	0.0115522	0.0690453	0.115937	0.146312	0.157481	0.150385	0.129276	0.100698	0.0720261	0.0499706	0.0392627	0.0417692	0.0564015	0.0793738	0.105394	0.128867	0.145237	0.152129	0.149735	0.140939	0.130545	0.124367	0.127858	0.144987	0.177309	0.223628	0.280117	0.341005	0.399571	0.449363	0.485198	0.504021	0.505216	0.490505
9	LPO	1	5	-0.368814	-0.187478	-0.0258478	0.102196	0.189013	0.234553	0.245848	0.235187	0.216994	0.204331	0.205896	0.223825	0.253127	0.28286	0.298863	0.28716	0.237414	0.145929	0.0169187	-0.137814	-0.300828	-0.452363	-0.574029	-0.652289	-0.68065	-0.660609	-0.600812	-0.514843	-0.41839	-0.325943	-0.248192	-0.190499	-0.152696	-0.129896	-0.114412	-0.0981524	-0.0747523	-0.0412769	0.00131002	0.0486718	0.0942283	0.131321	0.155311	0.165425	0.165574	0.164115
10	LPO	1	5	-0.0513897	-0.0478416	-0.0556818	-0.0769446	-0.111048	-0.154599	-0.201571	-0.244153	-0.273942	-0.283472	-0.267479	-0.224227	-0.15591	-0.0686554	0.0282816	0.12396	0.207319	0.269146	0.303511	0.308652	0.287333	0.24634	0.195127	0.144118	0.103125	0.0794756	0.0769744	0.095475	0.131132	0.177333	0.226036	0.269388	0.300951	0.316835	0.31604	0.300446	0.274169	0.242659	0.211631	0.186138	0.169783	0.164319	0.169608	0.183903	0.204321	0.227469
11	LPO	1	5	0.224386	0.187965	0.161771	0.140882	0.118378	0.0876779	0.0446394	-0.0111555	-0.0758883	-0.141981	-0.199671	-0.239101	-0.252443	-0.235929	-0.19082	-0.123537	-0.0445808	0.0330877	0.096626	0.13556	0.143857	0.121044	0.0722414	0.00745514	-0.0604638	-0.118148	-0.154112	-0.160893	-0.136423	-0.0843392	-0.0130555	0.0658462	0.139807	0.197495	0.230648	0.235166	0.211516	0.163847	0.098789	0.0239957	-0.0534914	-0.128137	-0.196481	-0.257053	-0.309712	-0.354877
12	LPO	1	5	0.258036	0.279626	0.298616	0.306127	0.295279	0.2625	0.208122	0.136416	0.0545033	-0.0288177	-0.104598	-0.165296	-0.206039	-0.225176	-0.224227	-0.207405	-0.180516	-0.149927	-0.121223	-0.0984382	-0.0836075	-0.0765221	-0.0751813	-0.0762758	-0.0759774	-0.0706908	-0.0576049	-0.0350776	-0.00278972	0.0383261	0.0863255	0.138546	0.191884	0.243202	0.289614	0.328822	0.35937	0.380742	0.393546	0.399455	0.40097	0.400892	0.401922	0.405833	0.412811	0.421179
13	LPO	1	5	0.248838	0.224507	0.207271	0.201844	0.211562	0.236908	0.274841	0.318758	0.358637	0.382509	0.37863	0.337805	0.255443	0.133559	-0.0186817	-0.185864	-0.34817	-0.484195	-0.574801	-0.606493	-0.573763	-0.480343	-0.338885	-0.16852	0.00860318	0.170857	0.30127	0.390396	0.437277	0.449082	0.439357	0.424694	0.420814	0.439721	0.487076	0.560846	0.651956	0.746151	0.826591	0.877001	0.885094	0.844692	0.756949	0.630676	0.481131	0.327475
14	LPO	1	5	-0.194378	-0.106645	-0.021372	0.05295	0.108326	0.139068	0.143261	0.123554	0.0870698	0.0441102	0.00625036	-0.0163119	-0.0173517	0.00386604	0.0419193	0.0861055	0.122879	0.138936	0.124599	0.0763583	-0.00183174	-0.0992478	-0.200585	-0.289432	-0.352097	-0.380662	-0.3748	-0.341458	-0.293178	-0.244901	-0.21037	-0.198988	-0.213867	-0.251343	-0.302169	-0.354029	-0.394485	-0.41375	-0.406898	-0.374538	-0.322505	-0.260246	-0.198603	-0.147356	-0.113059	-0.0978477
15	LPO	1	5	-0.297765	-0.270892	-0.268019	-0.280855	-0.300774	-0.320168	-0.333502	-0.337475	-0.330431	-0.311591	-0.280232	-0.235108	-0.174691	-0.0977753	-0.00455672	0.102276	0.216884	0.330056	0.430229	0.50511	0.543887	0.539512	0.490454	0.401592	0.283833	0.152523	0.0247854	-0.0834396	-0.160411	-0.200535	-0.205393	-0.182928	-0.145598	-0.107529	-0.0813481	-0.075354	-0.0916606	-0.125727	-0.167169	-0.201845	-0.21461	-0.192287	-0.126108	-0.0131994	0.14295	0.333186
16	LPO	1	5	0.169768	0.0746568	-0.019183	-0.102372	-0.166786	-0.206774	-0.220098	-0.208079	-0.175048	-0.127684	-0.0734592	-0.0197007	0.0273974	0.064062	0.0886498	0.101794	0.105942	0.104255	0.0999586	0.0953722	0.0915349	0.0879165	0.0823932	0.0720382	0.053446	0.023727	-0.0190589	-0.0750458	-0.142624	-0.218472	-0.29776	-0.374925	-0.444609	-0.50229	-0.545126	-0.572148	-0.584422	-0.584566	-0.57614	-0.562732	-0.547239	-0.53099	-0.51376	-0.493519	-0.467147	-0.431283
17	LPO	1	5	0.300885	0.269906	0.24651	0.227148	0.2082	0.186386	0.159063	0.124487	0.0821558	0.0328552	-0.02134	-0.0772129	-0.130871	-0.178164	-0.21528	-0.239272	-0.248367	-0.242164	-0.221492	-0.187973	-0.14338	-0.0890747	-0.0254445	0.0483106	0.134128	0.234446	0.351425	0.48615	0.637829	0.803367	0.977411	1.15282	1.32157	1.47586	1.6093	1.71774	1.79977	1.85659	1.89145	1.90873	1.91281	1.90722	1.89406	1.87375	1.84561	1.80821
18	LPO	1	5	-1.80233	-1.63764	-1.45287	-1.24835	-1.02637	-0.791168	-0.548802	-0.306438	-0.0717407	0.147693	0.344933	0.514002	0.650106	0.749832	0.811464	0.835174	0.823275	0.780331	0.713017	0.629485	0.538614	0.448801	0.366633	0.295832	0.236516	0.184995	0.134311	0.0754916	-0.00116646	-0.104416	-0.240653	-0.412957	-0.620789	-0.860089	-1.12403	-1.40402	-1.69072	-1.97475	-2.24716	-2.49953	-2.7236	-2.91098	-3.0528	-3.13995	-3.16339	-3.11535
19	LPO	1	5	-0.130792	-0.116679	-0.100987	-0.07978	-0.0504538	-0.0125189	0.0321809	0.079718	0.124705	0.161206	0.183802	0.188554	0.17376	0.140416	0.0922611	0.0352706	-0.0231637	-0.0752729	-0.114221	-0.135129	-0.135892	-0.117483	-0.0837484	-0.0406467	0.00489331	0.046209	0.0780962	0.0976798	0.104717	0.101416	0.0917302	0.0803806	0.0717592	0.0690699	0.0737095	0.085126	0.101086	0.118251	0.13287	0.141668	0.142352	0.134051	0.117427	0.0945136	0.0682582	0.0420474
20	LPO	1	5	0.247079	0.215656	0.174269	0.124468	0.0693781	0.0125193	-0.0417984	-0.0893707	-0.126258	-0.149482	-0.157396	-0.150085	-0.129842	-0.100586	-0.067236	-0.035147	-0.00904397	0.00781444	0.0149918	0.0145513	0.0110574	0.0106367	0.0200278	0.0450518	0.0887453	0.150874	0.226592	0.307733	0.383067	0.440675	0.469941	0.464012	0.421016	0.345644	0.248245	0.143737	0.0494304	-0.0185422	-0.0477522	-0.0318314	0.028355	0.124118	0.241147	0.361728	0.468202	0.545775
21	LPO	1	5	-0.2721	-0.367265	-0.436917	-0.476847	-0.485842	-0.46538	-0.419539	-0.354125	-0.275972	-0.191878	-0.107946	-0.0287244	0.0430925	0.10662	0.162766	0.213271	0.259921	0.303945	0.345248	0.382107	0.411436	0.429247	0.431534	0.415049	0.378298	0.322021	0.249291	0.165324	0.0766961	-0.00953599	-0.0865852	-0.148866	-0.192724	-0.21647	-0.220419	-0.206481	-0.177736	-0.137636	-0.0896702	-0.0367939	0.0186908	0.0750982	0.131206	0.186038	0.238518	0.287162
1	LPO	2	1	1.25529	1.07239	0.885671	0.702257	0.528432	0.369249	0.228261	0.107395	0.00698569	-0.0740891	-0.138074	-0.187927	-0.226905	-0.258133	-0.284307	-0.307498	-0.329113	-0.349936	-0.370301	-0.390305	-0.409918	-0.429157	-0.448087	-0.466814	-0.485364	-0.503633	-0.521284	-0.537713	-0.552071	-0.563327	-0.570293	-0.571709	-0.566278	-0.552728	-0.529774	-0.496205	-0.45102	-0.393516	-0.323547	-0.241811	-0.150019	-0.0510153	0.0512195	0.151852	0.245664	0.327651
2	LPO	2	1	0.132041	0.0850698	0.0428424	0.00652356	-0.0234896	-0.0475151	-0.0663554	-0.0810419	-0.0924838	-0.101194	-0.107198	-0.11001	-0.108745	-0.102382	-0.0900763	-0.0713652	-0.0464162	-0.0160408	0.0183256	0.0547412	0.0909079	0.12434	0.152533	0.173084	0.183905	0.183427	0.170814	0.146192	0.110825	0.0671406	0.0186258	-0.0304964	-0.0757286	-0.112933	-0.138939	-0.152055	-0.152377	-0.141674	-0.122934	-0.0996607	-0.0749233	-0.0505584	-0.0266442	-0.00141383	0.0282792	0.0659652
3	LPO	2	1	0.262103	0.224296	0.188362	0.154238	0.122077	0.092239	0.0653499	0.042144	0.0233573	0.00941433	0.000326979	-0.0044613	-0.00611429	-0.00631216	-0.00704977	-0.0104249	-0.018363	-0.0322835	-0.0529634	-0.0803685	-0.11375	-0.151672	-0.192337	-0.233773	-0.274034	-0.311432	-0.344601	-0.372524	-0.394413	-0.409662	-0.417619	-0.417473	-0.408293	-0.389118	-0.359183	-0.318233	-0.266876	-0.206722	-0.14043	-0.0714946	-0.00378831	0.0591058	0.114559	0.161535	0.200967	0.235661
4	LPO	2	1	0.465156	0.374711	0.280478	0.185133	0.0924379	0.00691977	-0.0667608	-0.124529	-0.163624	-0.183167	-0.184362	-0.170353	-0.145699	-0.11559	-0.0849706	-0.0577474	-0.0362597	-0.0211376	-0.0115693	-0.00594899	-0.00269865	-0.0010775	-0.00177951	-0.00707175	-0.0204887	-0.0460906	-0.0874304	-0.146458	-0.222686	-0.312788	-0.41085	-0.509218	-0.599847	-0.67594	-0.733368	-0.7717	-0.794463	-0.808475	-0.822401	-0.844803	-0.881989	-0.936293	-1.00512	-1.0811	-1.15342	-1.21014
5	LPO	2	1	0.641113	0.649238	0.658698	0.666387	0.669044	0.663229	0.645491	0.612596	0.561824	0.491302	0.400481	0.290463	0.164055	0.0257441	-0.118706	-0.262937	-0.400728	-0.526688	-0.636985	-0.729628	-0.804384	-0.862433	-0.905741	-0.936246	-0.955192	-0.962786	-0.958171	-0.939825	-0.90634	-0.857235	-0.793616	-0.71852	-0.636741	-0.554134	-0.476509	-0.408458	-0.352281	-0.30735	-0.270287	-0.235827	-0.198312	-0.153404	-0.099689	-0.0396231	0.0205214	0.0716767
6	LPO	2	1	0.264215	0.265664	0.252885	0.227111	0.190454	0.145681	0.0960296	0.0449713	-0.00399396	-0.0476357	-0.0832576	-0.108954	-0.123871	-0.12834	-0.123874	-0.112994	-0.0989096	-0.0850153	-0.0743137	-0.0689221	-0.069622	-0.0757226	-0.0851556	-0.094887	-0.101542	-0.102105	-0.0946087	-0.0786306	-0.0554138	-0.0277209	0.000717581	0.0259899	0.0447615	0.055	0.0563335	0.0500897	0.0388862	0.0259828	0.014462	0.00649309	0.00284494	0.00284626	0.0046929	0.00612985	0.00526483	0.001326
7	LPO	2	1	0.218416	0.153152	0.090786	0.0323097	-0.0208468	-0.0669676	-0.104313	-0.13145	-0.147541	-0.152581	-0.147456	-0.133834	-0.113908	-0.09005	-0.0644363	-0.0387496	-0.0140097	0.00947117	0.0319707	0.0541366	0.0767382	0.100438	0.125637	0.152433	0.180654	0.209952	0.239886	0.269995	0.299758	0.328498	0.355272	0.378769	0.397294	0.408886	0.411587	0.403785	0.384625	0.354333	0.314369	0.267319	0.216542	0.165601	0.117566	0.0743858	0.0365094	0.00283212
8	LPO	2	1	0.331938	0.28465	0.236432	0.188011	0.140421	0.0949297	0.0528746	0.01553	-0.0160859	-0.0413588	-0.0601751	-0.0729722	-0.0806722	-0.0845445	-0.086011	-0.086423	-0.0868387	-0.0879014	-0.089734	-0.0919785	-0.0939528	-0.094847	-0.0939852	-0.0910509	-0.0862544	-0.0803578	-0.0745613	-0.0703254	-0.069069	-0.071882	-0.0793143	-0.091247	-0.106882	-0.124958	-0.144023	-0.16277	-0.180375	-0.196729	-0.212439	-0.228706	-0.247032	-0.268788	-0.294778	-0.324932	-0.358106	-0.392166
9	LPO	2	1	0.420287	0.382795	0.351101	0.326621	0.307967	0.291215	0.270818	0.24098	0.197158	0.137331	0.0627607	-0.0219342	-0.10949	-0.191278	-0.2589	-0.305784	-0.328446	-0.327093	-0.305563	-0.270512	-0.230041	-0.192086	-0.162813	-0.145438	-0.139657	-0.141871	-0.14612	-0.145581	-0.134241	-0.108443	-0.0678654	-0.015712	0.0419579	0.0976165	0.144102	0.176394	0.192855	0.19567	0.19021	0.183481	0.182013	0.189794	0.206651	0.227739	0.24429	0.245575
10	LPO	2	1	0.142517	0.120499	0.09954	0.0789923	0.0587331	0.0390677	0.0205481	0.00378107	-0.0108106	-0.0231415	-0.0334156	-0.0420094	-0.0492921	-0.0554139	-0.0601867	-0.0630974	-0.0634316	-0.0604283	-0.0536094	-0.043006	-0.0293313	-0.0139812	0.00111776	0.0138716	0.0224878	0.0258337	0.023728	0.0169931	0.00721392	-0.00369857	-0.0139772	-0.0225057	-0.0291954	-0.0350751	-0.0420304	-0.0522963	-0.0677772	-0.0892633	-0.115944	-0.145318	-0.173528	-0.196181	-0.209528	-0.211608	-0.203157	-0.188017
11	LPO	2	1	0.237589	0.199905	0.169989	0.146001	0.126383	0.109959	0.0958286	0.0831737	0.0710683	0.05834	0.0435861	0.0254382	0.0028716	-0.0243972	-0.0555692	-0.0886411	-0.120559	-0.147623	-0.166174	-0.173349	-0.167794	-0.150171	-0.123245	-0.0916256	-0.0609862	-0.0370312	-0.0244276	-0.0258591	-0.0413865	-0.0684629	-0.102347	-0.13698	-0.166202	-0.184968	-0.190352	-0.182075	-0.162533	-0.136169	-0.108421	-0.0845254	-0.0683431	-0.0615487	-0.0633331	-0.0708065	-0.0798283	-0.0861832
12	LPO	2	1	0.556833	0.451406	0.340415	0.22911	0.122761	0.0259578	-0.057964	-0.127242	-0.181756	-0.222735	-0.252175	-0.272106	-0.283913	-0.287846	-0.282834	-0.266736	-0.237004	-0.191474	-0.129252	-0.0514473	0.038533	0.13516	0.231379	0.319667	0.393261	0.447247	0.479352	0.490187	0.482946	0.462522	0.434412	0.403479	0.373004	0.344213	0.31635	0.287271	0.254427	0.21592	0.171369	0.122287	0.071897	0.0243378	-0.0164656	-0.0480239	-0.0701527	-0.085293
13	LPO	2	1	-0.721205	-0.711606	-0.692242	-0.662416	-0.622162	-0.571748	-0.511078	-0.439495	-0.356121	-0.260718	-0.154345	-0.0398349	0.0780985	0.193528	0.300366	0.393321	0.468699	0.524883	0.561991	0.581179	0.583851	0.571043	0.543097	0.500107	0.442803	0.373299	0.295541	0.215252	0.138983	0.0726253	0.0201736	-0.0171673	-0.0411991	-0.0558017	-0.0653675	-0.0731162	-0.0796589	-0.0821196	-0.0745437	-0.0492601	0.00120432	0.0820418	0.194279	0.334049	0.492912	0.658982
14	LPO	2	1	-0.323716	-0.344894	-0.35686	-0.359827	-0.354404	-0.341558	-0.322462	-0.298157	-0.269263	-0.235924	-0.197746	-0.153868	-0.103371	-0.0456685	0.0192349	0.090358	0.165581	0.241866	0.315572	0.382828	0.44005	0.484397	0.513957	0.527802	0.526073	0.509749	0.480357	0.439824	0.390267	0.333696	0.27196	0.206761	0.139503	0.071324	0.0032334	-0.0639505	-0.129633	-0.193371	-0.254866	-0.314137	-0.371517	-0.427614	-0.48338	-0.539995	-0.598479	-0.659443
15	LPO	2	1	-0.134628	-0.157198	-0.160761	-0.147611	-0.120885	-0.0842284	-0.0413956	0.00413927	0.0494397	0.0922696	0.131033	0.164575	0.19189	0.211829	0.222851	0.222955	0.209869	0.181402	0.135925	0.0728905	-0.00676934	-0.10046	-0.204087	-0.312543	-0.420502	-0.523255	-0.61753	-0.701918	-0.776967	-0.844731	-0.90789	-0.968667	-1.02774	-1.08352	-1.13189	-1.16677	-1.18113	-1.16865	-1.12526	-1.05052	-0.948213	-0.826065	-0.69448	-0.564556	-0.4457	-0.343521
16	LPO	2	1	-0.463192	-0.474415	-0.477147	-0.469845	-0.451389	-0.421284	-0.379739	-0.327773	-0.267167	-0.200292	-0.129869	-0.0586163	0.0110763	0.0774074	0.139282	0.196372	0.248938	0.297554	0.34284	0.385192	0.424522	0.460136	0.490838	0.515139	0.531429	0.538366	0.53497	0.520994	0.496755	0.463271	0.421993	0.374632	0.322989	0.26871	0.213173	0.157423	0.102177	0.0478884	-0.00522295	-0.057173	-0.108152	-0.158653	-0.209568	-0.262192	-0.318127	-0.379164
17	LPO	2	1	-0.349885	-0.3598	-0.362688	-0.360359	-0.353963	-0.343738	-0.329005	-0.308346	-0.280024	-0.242485	-0.194887	-0.13745	-0.0716371	-2.00169e-05	0.0740689	0.147022	0.215519	0.276965	0.329831	0.373709	0.40921	0.437583	0.460231	0.47823	0.491917	0.5007	0.503054	0.496817	0.479548	0.448974	0.403392	0.341968	0.264824	0.173031	0.068553	-0.0459673	-0.167289	-0.291658	-0.414835	-0.532091	-0.638229	-0.727803	-0.795496	-0.836726	-0.848408	-0.829721
18	LPO	2	1	-0.0787645	-0.136525	-0.206866	-0.281861	-0.352186	-0.408457	-0.442589	-0.448981	-0.425297	-0.372802	-0.296095	-0.202351	-0.100107	0.00212242	0.0972061	0.180332	0.249445	0.305009	0.349204	0.38472	0.413526	0.435847	0.4497	0.451059	0.434711	0.395506	0.329796	0.236609	0.118252	-0.0198712	-0.170212	-0.324616	-0.476047	-0.620098	-0.755826	-0.885669	-1.01437	-1.14715	-1.28745	-1.43493	-1.58409	-1.72414	-1.84026	-1.91612	-1.93741	-1.89548
19	LPO	2	1	0.140185	0.0592458	-0.0148296	-0.0809946	-0.138157	-0.185212	-0.221159	-0.245263	-0.257193	-0.257144	-0.245828	-0.224341	-0.193995	-0.156063	-0.111602	-0.0613804	-0.00594771	0.0541854	0.118242	0.184889	0.252089	0.317126	0.376834	0.428063	0.468248	0.495909	0.511023	0.515128	0.511077	0.502486	0.49302	0.485582	0.481655	0.480958	0.48147	0.479884	0.472427	0.455808	0.428167	0.389769	0.343228	0.293247	0.245821	0.207049	0.181785	0.172409
20	LPO	2	1	0.328246	0.322861	0.299107	0.256719	0.197676	0.126039	0.0475387	-0.0312387	-0.103698	-0.164207	-0.208776	-0.235477	-0.2446	-0.238303	-0.21986	-0.192993	-0.160872	-0.125675	-0.0883084	-0.0484331	-0.00514393	0.0424503	0.0943224	0.14904	0.203588	0.253571	0.294086	0.320779	0.331003	0.3246	0.304472	0.276104	0.246705	0.223774	0.213384	0.218756	0.239312	0.270696	0.305487	0.335015	0.351365	0.349636	0.329365	0.295141	0.256013	0.223531
21	LPO	2	1	-0.258902	-0.251396	-0.236547	-0.214824	-0.187094	-0.154551	-0.118464	-0.0800952	-0.0405543	-0.000807514	0.0382683	0.0757243	0.110352	0.140644	0.164816	0.180989	0.187499	0.183277	0.168097	0.142846	0.109403	0.0705436	0.0294312	-0.0108349	-0.0478189	-0.0801893	-0.108061	-0.132938	-0.157512	-0.18506	-0.218738	-0.260805	-0.311951	-0.370841	-0.434092	-0.496615	-0.552344	-0.59533	-0.620858	-0.626453	-0.612468	-0.582083	-0.540665	-0.494524	-0.449412	-0.40897
1	LPO	2	2	1.51798	1.25909	1.00256	0.762123	0.547886	0.365588	0.216532	0.0982641	0.00578812	-0.0668767	-0.125448	-0.174191	-0.215455	-0.250029	-0.277831	-0.298906	-0.314677	-0.328411	-0.345452	-0.372706	-0.417203	-0.484659	-0.577798	-0.695217	-0.830956	-0.975044	-1.11477	-1.23679	-1.32919	-1.38376	-1.39712	-1.37122	-1.31263	-1.231	-1.13684	-1.03943	-0.944876	-0.855114	-0.767941	-0.678041	-0.578461	-0.462719	-0.326718	-0.169954	0.00416222	0.188714
2	LPO	2	2	0.00598302	-0.0119712	-0.0248492	-0.0313939	-0.0306703	-0.0226659	-0.00838157	0.0102776	0.0307353	0.0501386	0.0658645	0.0759162	0.0792672	0.075739	0.0660557	0.0515663	0.0337656	0.0141764	-0.00598543	-0.0258408	-0.044878	-0.0629568	-0.0801887	-0.0967654	-0.112938	-0.128988	-0.145099	-0.161569	-0.178775	-0.197275	-0.217763	-0.240976	-0.267646	-0.298181	-0.332589	-0.370327	-0.41014	-0.450124	-0.487754	-0.51993	-0.543357	-0.554836	-0.551621	-0.531823	-0.494748	-0.441398
3	LPO	2	2	0.482552	0.431236	0.374496	0.316091	0.260923	0.213712	0.177663	0.153684	0.139868	0.131684	0.122837	0.106699	0.0776021	0.0322998	-0.0290873	-0.102949	-0.182666	-0.259726	-0.325263	-0.37169	-0.394257	-0.391671	-0.366483	-0.324403	-0.273149	-0.22096	-0.17517	-0.140767	-0.119953	-0.11217	-0.114528	-0.122848	-0.132924	-0.141513	-0.147011	-0.14972	-0.151577	-0.155233	-0.163111	-0.176335	-0.193975	-0.212543	-0.226395	-0.228457	-0.211408	-0.169186
4	LPO	2	2	0.479153	0.450944	0.418052	0.370318	0.300542	0.206561	0.0922046	-0.0328698	-0.15489	-0.258639	-0.330527	-0.361485	-0.348923	-0.297514	-0.218369	-0.126964	-0.0401236	0.027182	0.064703	0.0686639	0.0420988	-0.0062263	-0.0641445	-0.119026	-0.16072	-0.18386	-0.188993	-0.182326	-0.174204	-0.176648	-0.200616	-0.253482	-0.337468	-0.449183	-0.580417	-0.719959	-0.855973	-0.978152	-1.07953	-1.15731	-1.21241	-1.24851	-1.27039	-1.2823	-1.28686	-1.28479
5	LPO	2	2	1.15641	1.04916	0.947596	0.855287	0.774522	0.705666	0.64686	0.593935	0.540702	0.47981	0.403719	0.306351	0.184239	0.0373199	-0.130415	-0.311295	-0.494999	-0.669748	-0.824105	-0.948534	-1.03653	-1.08525	-1.09536	-1.07026	-1.01509	-0.935488	-0.836739	-0.723338	-0.599135	-0.46776	-0.333273	-0.200776	-0.0764489	0.0327253	0.120129	0.180715	0.212497	0.217598	0.202308	0.17641	0.151418	0.138238	0.144589	0.173062	0.220243	0.27721
6	LPO	2	2	0.259525	0.25243	0.240808	0.225437	0.205923	0.180911	0.148824	0.108704	0.0608698	0.00736277	-0.048169	-0.100832	-0.145374	-0.177193	-0.193301	-0.192978	-0.178048	-0.152563	-0.121988	-0.09222	-0.0683509	-0.0537052	-0.0492686	-0.053598	-0.0632079	-0.0734049	-0.0793407	-0.0770349	-0.0640819	-0.0399746	-0.00594268	0.0354987	0.0813334	0.128741	0.175684	0.220975	0.264178	0.305029	0.342826	0.375882	0.401336	0.415393	0.414085	0.394287	0.354969	0.298035
7	LPO	2	2	-0.0389793	-0.0818843	-0.114566	-0.135328	-0.143361	-0.138652	-0.121916	-0.0945802	-0.0587806	-0.0173485	0.0262019	0.0679477	0.103824	0.130142	0.144113	0.144395	0.131443	0.107599	0.0768221	0.0441282	0.014764	-0.00676689	-0.0174678	-0.0164828	-0.00526722	0.0126068	0.0320759	0.0474905	0.0536381	0.0465904	0.0243569	-0.012766	-0.0623729	-0.120331	-0.181369	-0.239864	-0.290406	-0.328363	-0.350292	-0.354149	-0.33945	-0.307309	-0.26053	-0.203496	-0.141937	-0.0825028
8	LPO	2	2	0.225782	0.18835	0.144643	0.0961519	0.0454475	-0.00400848	-0.0484158	-0.0840857	-0.108128	-0.118951	-0.116561	-0.102703	-0.0805819	-0.0543957	-0.0285976	-0.00713186	0.0072558	0.0134961	0.0123819	0.00635312	-0.0010265	-0.00588924	-0.00486807	0.00413125	0.0213511	0.0450958	0.0719215	0.09721	0.115978	0.123749	0.117295	0.095119	0.0576321	0.00688151	-0.0538504	-0.120766	-0.190196	-0.259159	-0.325649	-0.388534	-0.447405	-0.502122	-0.55236	-0.597295	-0.63548	-0.664929
9	LPO	2	2	0.635597	0.649452	0.643815	0.614269	0.557974	0.47436	0.365553	0.236697	0.095808	-0.0469099	-0.180425	-0.294141	-0.379431	-0.431	-0.447697	-0.432645	-0.392704	-0.337452	-0.277496	-0.222873	-0.181441	-0.157632	-0.15198	-0.16113	-0.178568	-0.195841	-0.204208	-0.196292	-0.167382	-0.11646	-0.0464523	0.036404	0.123733	0.206688	0.27781	0.332587	0.370387	0.394536	0.411264	0.427907	0.450853	0.483284	0.523699	0.565632	0.598599	0.61019
10	LPO	2	2	0.170318	0.126902	0.0814409	0.0370562	-0.00254074	-0.0338447	-0.0542794	-0.0628625	-0.0604799	-0.0497942	-0.0347816	-0.0198347	-0.00888882	-0.00461643	-0.00779389	-0.0171687	-0.0297486	-0.0414152	-0.0479038	-0.0457644	-0.0332784	-0.0108756	0.0187555	0.051012	0.0803871	0.101507	0.110137	0.103968	0.0831801	0.0502588	0.00949529	-0.0338672	-0.074734	-0.109114	-0.134717	-0.151373	-0.160725	-0.165489	-0.168687	-0.172809	-0.179258	-0.188208	-0.198978	-0.210712	-0.223145	-0.237442
11	LPO	2	2	0.587291	0.543448	0.522158	0.520761	0.531545	0.542944	0.541729	0.515555	0.455494	0.358042	0.226037	0.0685053	-0.100717	-0.265231	-0.40885	-0.518225	-0.585019	-0.607118	-0.588687	-0.539317	-0.472154	-0.401552	-0.340857	-0.300288	-0.285493	-0.297044	-0.330701	-0.378394	-0.429645	-0.473559	-0.500343	-0.502771	-0.477036	-0.423251	-0.345007	-0.248787	-0.142915	-0.0361668	0.0633182	0.149194	0.217491	0.266922	0.298579	0.315228	0.320509	0.317842
12	LPO	2	2	0.556901	0.531684	0.501415	0.463633	0.415883	0.356381	0.284257	0.199941	0.10535	0.00378328	-0.100149	-0.200854	-0.292128	-0.367642	-0.421586	-0.449409	-0.448441	-0.418451	-0.361982	-0.284279	-0.19283	-0.0963802	-0.00374693	0.0773112	0.141338	0.185846	0.21147	0.221451	0.220585	0.213808	0.204917	0.195547	0.184741	0.169365	0.14514	0.108004	0.0557458	-0.0109271	-0.0878686	-0.167961	-0.242479	-0.302944	-0.34324	-0.361155	-0.35904	-0.343401
13	LPO	2	2	-1.09974	-1.06957	-1.0133	-0.929392	-0.819434	-0.687412	-0.538665	-0.379347	-0.216233	-0.0562869	0.0934414	0.225943	0.335243	0.417632	0.472241	0.501768	0.512377	0.512391	0.510161	0.512274	0.521681	0.536608	0.551253	0.557773	0.548594	0.51897	0.46904	0.403859	0.331935	0.263092	0.205484	0.163109	0.134875	0.115387	0.0966318	0.0708335	0.0335547	-0.0144461	-0.0666925	-0.111712	-0.135266	-0.123549	-0.0659128	0.0431859	0.202856	0.405965
14	LPO	2	2	-0.28929	-0.316937	-0.338296	-0.350671	-0.351526	-0.339017	-0.312607	-0.273169	-0.222711	-0.164312	-0.101738	-0.0387776	0.0211552	0.0752588	0.121791	0.160267	0.191336	0.216727	0.239178	0.261826	0.287732	0.319224	0.357234	0.400713	0.44661	0.490078	0.524911	0.544685	0.54379	0.518329	0.466893	0.39094	0.294578	0.183832	0.0658406	-0.0521808	-0.164	-0.265033	-0.352629	-0.426184	-0.486798	-0.5367	-0.578581	-0.615234	-0.648846	-0.680465
15	LPO	2	2	0.426305	0.319561	0.214512	0.118225	0.0390889	-0.0149531	-0.0383437	-0.0294051	0.00878068	0.0685759	0.138789	0.206404	0.258645	0.284916	0.278443	0.237053	0.163249	0.063392	-0.0536502	-0.178113	-0.300897	-0.414914	-0.515913	-0.602728	-0.677023	-0.74264	-0.804532	-0.867836	-0.936873	-1.0143	-1.10062	-1.19393	-1.29031	-1.38427	-1.46956	-1.54014	-1.59122	-1.62005	-1.62645	-1.61277	-1.58328	-1.54299	-1.49619	-1.44484	-1.3874	-1.31807
16	LPO	2	2	-0.523791	-0.520671	-0.503562	-0.470016	-0.419099	-0.351911	-0.27138	-0.182113	-0.0896292	0.000558215	0.0835511	0.155943	0.215812	0.262817	0.297542	0.320962	0.333664	0.335563	0.325744	0.302847	0.265615	0.213825	0.148845	0.0740518	-0.00516878	-0.0821801	-0.150102	-0.203074	-0.237379	-0.252364	-0.250415	-0.236587	-0.217491	-0.19971	-0.188502	-0.186579	-0.193613	-0.206501	-0.220408	-0.230106	-0.231849	-0.224933	-0.212095	-0.199682	-0.196618	-0.212094
17	LPO	2	2	-0.395846	-0.53067	-0.650125	-0.746587	-0.812972	-0.84377	-0.835817	-0.788847	-0.705765	-0.592312	-0.456387	-0.307081	-0.153268	-0.00239038	0.140491	0.273178	0.396184	0.511933	0.62357	0.733508	0.842261	0.947615	1.04451	1.12568	1.1829	1.20872	1.19814	1.15003	1.06756	0.958017	0.831484	0.698947	0.57006	0.451128	0.343941	0.245538	0.149343	0.0470548	-0.0686017	-0.201392	-0.349411	-0.50434	-0.652123	-0.775022	-0.854873	-0.876999
18	LPO	2	2	0.598939	0.627991	0.62024	0.580074	0.514829	0.433813	0.347	0.263608	0.190651	0.131975	0.0878496	0.0550258	0.027651	-0.00132862	-0.0386557	-0.0892345	-0.154988	-0.234526	-0.323571	-0.415914	-0.504978	-0.585474	-0.654612	-0.712806	-0.76356	-0.812549	-0.866077	-0.929314	-1.00494	-1.0923	-1.18753	-1.28475	-1.37789	-1.46263	-1.53811	-1.60772	-1.67842	-1.75893	-1.85687	-1.97553	-2.11109	-2.25139	-2.37643	-2.46121	-2.48044	-2.41418
19	LPO	2	2	0.396391	0.285415	0.173608	0.0644524	-0.0378702	-0.128953	-0.204699	-0.261984	-0.299146	-0.316227	-0.314869	-0.297952	-0.268953	-0.231206	-0.187276	-0.138531	-0.0851301	-0.0263649	0.0386846	0.110434	0.188144	0.269526	0.350833	0.427358	0.494316	0.547797	0.585743	0.608445	0.618626	0.62093	0.620989	0.624226	0.634602	0.65368	0.680239	0.710443	0.738722	0.75902	0.766288	0.757754	0.733793	0.698046	0.656842	0.617962	0.588835	0.574859
20	LPO	2	2	0.629222	0.582534	0.509169	0.413092	0.300266	0.178515	0.0562676	-0.0575623	-0.15489	-0.229035	-0.275884	-0.293897	-0.285116	-0.254479	-0.209222	-0.15799	-0.109444	-0.0710351	-0.0477687	-0.0413006	-0.0503365	-0.0707082	-0.0967159	-0.122128	-0.141552	-0.151559	-0.150865	-0.140581	-0.123333	-0.102319	-0.0804726	-0.0598093	-0.0406608	-0.0221707	-0.00314892	0.0177809	0.0407257	0.0644899	0.0866207	0.103799	0.113636	0.115252	0.11072	0.105414	0.107353	0.125602
21	LPO	2	2	-0.290636	-0.254762	-0.209744	-0.161367	-0.115969	-0.0790238	-0.0542329	-0.0426618	-0.0426312	-0.0499865	-0.0588771	-0.0632902	-0.0581426	-0.0405427	-0.0103034	0.0299887	0.0756004	0.120732	0.159759	0.188304	0.204117	0.207127	0.199275	0.183673	0.163594	0.141361	0.11784	0.0918652	0.0605577	0.0201084	-0.0331545	-0.101835	-0.18618	-0.283341	-0.387472	-0.490189	-0.581427	-0.651351	-0.691963	-0.69878	-0.671878	-0.616312	-0.541166	-0.457937	-0.378413	-0.312001
1	LPO	2	3	1.46041	1.27116	1.06143	0.847556	0.645649	0.469206	0.327026	0.22196	0.150849	0.105472	0.0743532	0.0451744	0.00710495	-0.04748	-0.121794	-0.214489	-0.320486	-0.432456	-0.542571	-0.64433	-0.733946	-0.810815	-0.877589	-0.939351	-1.00204	-1.07094	-1.14908	-1.23617	-1.32812	-1.41736	-1.49368	-1.54599	-1.5639	-1.5395	-1.46879	-1.35242	-1.1958	-1.00851	-0.802906	-0.59256	-0.390549	-0.207759	-0.0516121	0.0745368	0.171315	0.242883
2	LPO	2	3	0.802335	0.811058	0.779249	0.704889	0.591906	0.449828	0.292386	0.135357	-0.00596833	-0.119404	-0.197689	-0.239679	-0.250125	-0.238581	-0.217184	-0.198273	-0.191952	-0.204291	-0.236364	-0.284458	-0.341447	-0.398663	-0.448313	-0.485452	-0.509164	-0.5229	-0.533472	-0.549321	-0.578154	-0.624797	-0.689544	-0.767659	-0.849855	-0.924077	-0.977935	-1.0012	-0.988081	-0.938401	-0.85752	-0.755105	-0.64289	-0.532022	-0.430621	-0.342386	-0.266299	-0.197606
3	LPO	2	3	-0.22479	-0.19596	-0.132136	-0.0422117	0.0622181	0.168504	0.26475	0.341482	0.392448	0.415226	0.410535	0.381529	0.332623	0.26827	0.192367	0.107937	0.0173799	-0.0770934	-0.172693	-0.265534	-0.350526	-0.421705	-0.473155	-0.499979	-0.499484	-0.471964	-0.421153	-0.353852	-0.278882	-0.205777	-0.14305	-0.096769	-0.069505	-0.0601142	-0.0642968	-0.0757876	-0.0881205	-0.0962474	-0.097857	-0.0940113	-0.0887349	-0.0880176	-0.0980559	-0.123522	-0.166	-0.223352
4	LPO	2	3	0.825903	0.704924	0.562596	0.400585	0.224906	0.0453938	-0.125552	-0.274993	-0.391448	-0.466963	-0.498339	-0.487515	-0.441225	-0.36943	-0.283558	-0.194355	-0.110259	-0.0364767	0.0251826	0.07546	0.116385	0.149506	0.174524	0.188516	0.186232	0.161034	0.106758	0.01988	-0.0988115	-0.243189	-0.402058	-0.56055	-0.702554	-0.813882	-0.884933	-0.912923	-0.902601	-0.865222	-0.816207	-0.77178	-0.745074	-0.743089	-0.764936	-0.801749	-0.838824	-0.859143
5	LPO	2	3	0.867033	0.869909	0.891156	0.917239	0.93268	0.922879	0.876695	0.788458	0.659178	0.496036	0.311272	0.119922	-0.0629131	-0.22475	-0.35795	-0.460916	-0.538058	-0.598584	-0.654337	-0.716872	-0.794894	-0.891536	-1.00338	-1.12051	-1.22776	-1.30756	-1.34331	-1.32268	-1.24068	-1.10145	-0.918076	-0.710741	-0.50378	-0.32105	-0.181542	-0.0958766	-0.0639802	-0.0750892	-0.109824	-0.144162	-0.154492	-0.122882	-0.0412485	0.0864497	0.244619	0.408827
6	LPO	2	3	0.366372	0.330151	0.28188	0.223854	0.158482	0.0881844	0.0156469	-0.0562255	-0.124093	-0.184305	-0.233035	-0.266651	-0.282269	-0.278256	-0.254701	-0.213702	-0.159241	-0.0967846	-0.0325259	0.0276654	0.0791155	0.119151	0.147438	0.165876	0.177972	0.187884	0.199287	0.214404	0.233408	0.254323	0.273469	0.286517	0.2895	0.279997	0.258029	0.22607	0.188789	0.152106	0.121881	0.102682	0.0966474	0.103129	0.118825	0.138604	0.156892	0.169049
7	LPO	2	3	-0.282965	-0.327379	-0.364909	-0.396108	-0.419658	-0.43238	-0.429852	-0.40734	-0.361098	-0.289564	-0.194251	-0.0801492	0.0445239	0.169236	0.282561	0.373859	0.435075	0.462117	0.455637	0.421029	0.367661	0.307405	0.252626	0.214217	0.199704	0.212055	0.24916	0.304131	0.366436	0.423546	0.462961	0.474117	0.45	0.388188	0.291225	0.166176	0.0235959	-0.123969	-0.263705	-0.384239	-0.477149	-0.53796	-0.566567	-0.567034	-0.546878	-0.515676
8	LPO	2	3	0.328863	0.276126	0.221867	0.169366	0.121387	0.0798691	0.0457824	0.0190376	-0.0012208	-0.0164278	-0.028216	-0.0381933	-0.047668	-0.0575404	-0.0681954	-0.0795027	-0.0909355	-0.101643	-0.110584	-0.116594	-0.118513	-0.115449	-0.106741	-0.0923007	-0.0725731	-0.0487445	-0.0226155	0.00341809	0.0266355	0.0441507	0.0533035	0.051849	0.0383648	0.0122186	-0.0262859	-0.0760932	-0.135468	-0.202351	-0.274437	-0.349429	-0.425003	-0.498954	-0.568963	-0.632751	-0.688011	-0.732516
9	LPO	2	3	0.0913681	-0.0340786	-0.116566	-0.143486	-0.110375	-0.0225023	0.105797	0.253701	0.397363	0.514153	0.586506	0.604578	0.567273	0.48145	0.35976	0.217414	0.0687509	-0.0752788	-0.208594	-0.33004	-0.441846	-0.547354	-0.648483	-0.743513	-0.825999	-0.885389	-0.908769	-0.883649	-0.801266	-0.659172	-0.462705	-0.224996	0.034778	0.29422	0.531601	0.729495	0.877352	0.972841	1.02124	1.03331	1.02188	0.99858	0.97078	0.940009	0.902129	0.849225
10	LPO	2	3	0.139897	0.0647976	-0.0108202	-0.0774052	-0.125784	-0.149073	-0.144203	-0.112663	-0.0604274	0.00289633	0.0659461	0.117603	0.149162	0.155873	0.137788	0.099667	0.0497184	-0.00195441	-0.0455684	-0.0735579	-0.0819428	-0.0709454	-0.0446634	-0.00989768	0.0255576	0.0546437	0.072559	0.0775368	0.07093	0.05637	0.0383536	0.0208006	0.00576361	-0.00753481	-0.0224698	-0.0442265	-0.0783096	-0.12876	-0.196705	-0.279254	-0.369673	-0.458235	-0.534347	-0.588697	-0.615638	-0.614942
11	LPO	2	3	0.56827	0.497105	0.431451	0.370551	0.314086	0.262448	0.216721	0.17825	0.148198	0.126829	0.112918	0.103499	0.0939911	0.0787472	0.0519911	0.00893258	-0.0530742	-0.133614	-0.228901	-0.331971	-0.433459	-0.523109	-0.591268	-0.630752	-0.637838	-0.613101	-0.561133	-0.489886	-0.409135	-0.328825	-0.257353	-0.200177	-0.15902	-0.131891	-0.113729	-0.0976416	-0.0765707	-0.0448333	0.000564825	0.0591577	0.127088	0.197695	0.26288	0.314436	0.345802	0.353297
12	LPO	2	3	0.302029	0.177872	0.0535912	-0.0671892	-0.181588	-0.287355	-0.38246	-0.46457	-0.530563	-0.576427	-0.597258	-0.587964	-0.544189	-0.4635	-0.346464	-0.197458	-0.0249588	0.159144	0.340693	0.505122	0.639414	0.734113	0.784673	0.792205	0.763086	0.707823	0.639043	0.569318	0.509015	0.464665	0.438331	0.427798	0.427927	0.432413	0.43583	0.435315	0.43162	0.429021	0.434258	0.454636	0.495548	0.558523	0.639659	0.729489	0.814187	0.877888
13	LPO	2	3	-1.39973	-1.34327	-1.26351	-1.1594	-1.03236	-0.886301	-0.726492	-0.558651	-0.388136	-0.219129	-0.0543045	0.104456	0.255539	0.397155	0.526795	0.640979	0.735982	0.8084	0.855578	0.876213	0.870617	0.84011	0.786587	0.712498	0.62037	0.512891	0.393418	0.266177	0.136084	0.00855267	-0.110756	-0.217033	-0.306645	-0.377094	-0.426776	-0.454477	-0.458262	-0.434865	-0.379967	-0.288797	-0.157504	0.0146896	0.223759	0.460271	0.709396	0.952495
14	LPO	2	3	-0.458013	-0.431621	-0.382117	-0.321572	-0.261683	-0.211873	-0.177898	-0.161176	-0.15911	-0.165948	-0.174197	-0.176132	-0.165262	-0.137296	-0.0908215	-0.0271519	0.0501837	0.136345	0.226343	0.315839	0.401872	0.483038	0.559179	0.630794	0.698275	0.760998	0.816828	0.861866	0.890815	0.897757	0.877072	0.824698	0.739038	0.62162	0.477219	0.313401	0.139633	-0.0340073	-0.197972	-0.34452	-0.468494	-0.567822	-0.643413	-0.698707	-0.738786	-0.769272
15	LPO	2	3	-0.0618222	-0.244489	-0.413791	-0.563992	-0.687727	-0.777089	-0.824851	-0.825834	-0.777917	-0.682715	-0.545516	-0.374968	-0.182218	0.0201111	0.219115	0.402776	0.560792	0.685257	0.771099	0.816159	0.821062	0.78886	0.724206	0.632834	0.520658	0.393036	0.254264	0.107275	-0.0461786	-0.205004	-0.367905	-0.532517	-0.694604	-0.847537	-0.982626	-1.08982	-1.15913	-1.1824	-1.15518	-1.078	-0.956995	-0.803232	-0.631079	-0.455652	-0.289813	-0.14143
16	LPO	2	3	-0.387035	-0.332818	-0.285405	-0.245283	-0.211281	-0.180714	-0.150294	-0.116556	-0.077086	-0.0310223	0.0207215	0.0751456	0.12798	0.174333	0.209614	0.230408	0.235154	0.224269	0.200325	0.167463	0.130504	0.0943877	0.0632098	0.0395848	0.0243948	0.016722	0.0141624	0.0129772	0.00903726	-0.00189812	-0.0233124	-0.0577567	-0.106271	-0.168204	-0.241365	-0.321824	-0.404663	-0.484225	-0.554787	-0.611674	-0.65171	-0.674255	-0.68149	-0.678403	-0.67267	-0.673009
17	LPO	2	3	-1.11962	-1.06357	-0.973686	-0.853526	-0.71005	-0.552571	-0.391268	-0.235795	-0.0941119	0.0284313	0.129428	0.209207	0.270466	0.317372	0.354694	0.386788	0.416925	0.446685	0.475607	0.501329	0.519827	0.525969	0.514225	0.479488	0.417756	0.326897	0.20705	0.0607627	-0.107282	-0.290779	-0.482867	-0.677033	-0.86807	-1.0527	-1.22987	-1.40035	-1.56596	-1.7284	-1.88795	-2.04232	-2.18612	-2.31088	-2.40608	-2.46081	-2.46592	-2.41619
18	LPO	2	3	1.18382	1.05191	0.86605	0.634756	0.373557	0.102745	-0.155778	-0.381628	-0.558898	-0.678212	-0.737518	-0.74145	-0.699803	-0.625042	-0.529665	-0.423991	-0.314805	-0.204963	-0.0940997	0.019731	0.138391	0.261884	0.387274	0.508535	0.617207	0.703873	0.759958	0.779522	0.760591	0.705567	0.620766	0.515142	0.398305	0.278518	0.161068	0.0473485	-0.0649631	-0.180644	-0.304931	-0.441024	-0.58796	-0.739259	-0.883067	-1.00371	-1.08474	-1.11295
19	LPO	2	3	0.148253	0.0396616	-0.0556648	-0.135965	-0.200331	-0.248599	-0.281088	-0.29846	-0.301577	-0.291443	-0.269126	-0.23576	-0.192608	-0.141029	-0.0825643	-0.0189589	0.0478446	0.115744	0.182572	0.246259	0.304967	0.35724	0.402154	0.439357	0.469121	0.492271	0.510056	0.524027	0.535847	0.547105	0.559164	0.572993	0.588961	0.606711	0.625148	0.642543	0.656711	0.665499	0.667214	0.661141	0.647873	0.629436	0.609068	0.590675	0.578051	0.573975
20	LPO	2	3	0.167863	0.124683	0.0749802	0.0190225	-0.0406496	-0.0996412	-0.151781	-0.190386	-0.209684	-0.205947	-0.17903	-0.132176	-0.0722063	-0.00812021	0.0504034	0.0950353	0.120607	0.126067	0.114622	0.0929178	0.0696524	0.0528615	0.0482389	0.0570037	0.0756662	0.0965841	0.10975	0.105117	0.0757258	0.0198361	-0.0580342	-0.147481	-0.233746	-0.30132	-0.336959	-0.333439	-0.291208	-0.219508	-0.134038	-0.0543852	0.000990002	0.0186922	-0.00590692	-0.0667219	-0.148052	-0.22774
21	LPO	2	3	-0.0775161	-0.0547172	-0.0348099	-0.017093	-5.28465e-05	0.0182457	0.0398043	0.0662144	0.0979375	0.134024	0.17192	0.207467	0.235324	0.249839	0.245625	0.218895	0.168038	0.0945355	0.00311371	-0.0985486	-0.200438	-0.291668	-0.361921	-0.403141	-0.411076	-0.386202	-0.334062	-0.264462	-0.190273	-0.125217	-0.0814826	-0.0676848	-0.0871539	-0.137179	-0.209697	-0.29252	-0.371828	-0.434791	-0.472043	-0.479569	-0.4594	-0.419103	-0.370108	-0.325053	-0.295044	-0.286794
1	LPO	2	4	0.262687	0.186705	0.116893	0.0598658	0.0194532	-0.00366147	-0.0117294	-0.00913069	-0.00119757	0.00721235	0.0126258	0.0137366	0.0114507	0.00810436	0.00647587	0.00859176	0.0144366	0.0215252	0.0248487	0.0175987	-0.00728468	-0.0555016	-0.129711	-0.228403	-0.345593	-0.47141	-0.59349	-0.699075	-0.777121	-0.820434	-0.826827	-0.799509	-0.746356	-0.678273	-0.60707	-0.543223	-0.493856	-0.461598	-0.444394	-0.436229	-0.428442	-0.411704	-0.377937	-0.321807	-0.241502	-0.138937
2	LPO	2	4	-0.126058	-0.0970411	-0.0676916	-0.0379174	-0.00718066	0.0248491	0.0579738	0.0913194	0.123219	0.151333	0.173062	0.185926	0.188012	0.178121	0.156132	0.122931	0.0801818	0.0302172	-0.0243111	-0.0805821	-0.135786	-0.187297	-0.232721	-0.26985	-0.296843	-0.312416	-0.315913	-0.307761	-0.2896	-0.264416	-0.236389	-0.210479	-0.191917	-0.185249	-0.19365	-0.218271	-0.257763	-0.30845	-0.36482	-0.42027	-0.468434	-0.504277	-0.524977	-0.530409	-0.523027	-0.507363
3	LPO	2	4	0.220449	0.20694	0.186134	0.161853	0.138846	0.121473	0.112313	0.11154	0.116511	0.122269	0.12251	0.111161	0.0837164	0.038612	-0.0220375	-0.0925241	-0.164303	-0.227442	-0.2723	-0.291321	-0.280507	-0.239999	-0.174146	-0.0906303	0.000885331	0.0904727	0.16943	0.231757	0.274459	0.297491	0.303091	0.294625	0.275369	0.247605	0.212173	0.168513	0.1153	0.0514886	-0.0226804	-0.10484	-0.190186	-0.271649	-0.340953	-0.389992	-0.412376	-0.404847
4	LPO	2	4	0.013997	0.0762337	0.137575	0.185185	0.208104	0.199641	0.158965	0.091659	0.00873444	-0.0754726	-0.146165	-0.191132	-0.203223	-0.181924	-0.133398	-0.0692168	-0.00386395	0.0483195	0.0762724	0.0746129	0.0447975	-0.0051488	-0.062365	-0.111955	-0.140232	-0.137769	-0.101563	-0.0358678	0.0484818	0.13614	0.210234	0.255736	0.26238	0.226757	0.152951	0.0517412	-0.0615101	-0.169678	-0.257133	-0.312508	-0.33042	-0.312218	-0.265272	-0.201206	-0.133439	-0.0746433
5	LPO	2	4	0.515294	0.399925	0.288898	0.1889	0.105478	0.0424364	0.00136906	-0.0186607	-0.021122	-0.0114924	0.00323738	0.0158878	0.0201845	0.0115757	-0.0117091	-0.0483576	-0.094271	-0.14306	-0.18712	-0.218906	-0.232142	-0.222815	-0.189618	-0.134015	-0.0598967	0.0272986	0.121432	0.216487	0.307206	0.389475	0.460343	0.517744	0.560292	0.586859	0.596638	0.589172	0.564778	0.524948	0.472595	0.412236	0.34973	0.291642	0.244278	0.212685	0.199722	0.205533
6	LPO	2	4	-0.00469023	-0.0132338	-0.0120771	-0.00167379	0.0154699	0.0352299	0.0527946	0.063733	0.0648638	0.0549985	0.0350886	0.00812235	-0.0215031	-0.0488527	-0.0694264	-0.0799839	-0.0791384	-0.0675474	-0.0476741	-0.0232979	0.00127104	0.0220174	0.035887	0.041289	0.0383339	0.0287002	0.015268	0.00159577	-0.00866815	-0.0122538	-0.00666026	0.00950882	0.036572	0.0737413	0.119351	0.170885	0.225292	0.279046	0.328364	0.369389	0.398491	0.412547	0.409392	0.388158	0.349704	0.296709
7	LPO	2	4	-0.257395	-0.235037	-0.205352	-0.167637	-0.122514	-0.071684	-0.0176036	0.0368693	0.0887601	0.135232	0.173658	0.201782	0.217732	0.220192	0.208549	0.183145	0.145452	0.0981277	0.0448514	-0.0100084	-0.0619742	-0.107205	-0.143105	-0.168915	-0.185921	-0.197345	-0.20781	-0.222505	-0.246119	-0.281908	-0.330915	-0.391535	-0.459667	-0.529217	-0.592955	-0.643649	-0.675031	-0.682696	-0.664661	-0.621468	-0.555992	-0.47291	-0.378095	-0.277882	-0.178446	-0.0853349
8	LPO	2	4	-0.106156	-0.0963	-0.0917891	-0.0918587	-0.0949738	-0.0989382	-0.10129	-0.0996157	-0.0920416	-0.077592	-0.056386	-0.0297308	9.0302e-05	0.0301488	0.0574133	0.0792911	0.0940945	0.101397	0.102116	0.0983317	0.0929263	0.0889578	0.0891171	0.0951822	0.107605	0.125454	0.146483	0.167535	0.185047	0.195631	0.196609	0.186366	0.164514	0.13184	0.0901731	0.0420038	-0.00982105	-0.06243	-0.11321	-0.159828	-0.200373	-0.233333	-0.257581	-0.272362	-0.277374	-0.272763
9	LPO	2	4	0.21531	0.266657	0.292714	0.287648	0.250007	0.183144	0.0947349	-0.00428337	-0.10135	-0.184241	-0.243186	-0.272207	-0.269941	-0.239723	-0.188796	-0.126861	-0.0642579	-0.0103587	0.0280667	0.0476396	0.0486	0.0344542	0.0108333	-0.0156922	-0.0389105	-0.0539702	-0.0580879	-0.0507109	-0.0331414	-0.00801689	0.0214131	0.052116	0.0817749	0.109071	0.133708	0.156194	0.177532	0.198867	0.221054	0.244426	0.26884	0.29349	0.317048	0.337893	0.35431	0.364614
10	LPO	2	4	0.0278011	0.00640359	-0.0180991	-0.0419362	-0.0612738	-0.0729124	-0.0748275	-0.0666436	-0.0496692	-0.0266527	-0.00136601	0.0221747	0.0404033	0.0507974	0.0523928	0.0459287	0.033683	0.0190132	0.00570555	-0.00275846	-0.00394709	0.00310567	0.0176378	0.0371404	0.0578992	0.0756735	0.0864085	0.0869751	0.0759661	0.0539574	0.0234725	-0.0113615	-0.0455386	-0.0740387	-0.0926861	-0.0990766	-0.0929474	-0.0762256	-0.0527423	-0.0274902	-0.00573089	0.00797346	0.0105504	0.000895746	-0.0199883	-0.0494253
11	LPO	2	4	0.349701	0.343543	0.352169	0.37476	0.405162	0.432985	0.4459	0.432381	0.384426	0.299702	0.182451	0.043067	-0.103589	-0.240834	-0.353281	-0.429584	-0.46446	-0.459495	-0.422514	-0.365968	-0.30436	-0.251381	-0.217612	-0.208662	-0.224507	-0.260012	-0.306274	-0.352535	-0.388258	-0.405097	-0.397996	-0.365791	-0.310833	-0.238283	-0.154656	-0.066712	0.0196185	0.100003	0.17174	0.233719	0.285834	0.328471	0.361913	0.386034	0.400337	0.404025
12	LPO	2	4	6.78295e-05	0.0802778	0.160999	0.234523	0.293122	0.330423	0.342221	0.327183	0.287107	0.226518	0.152026	0.0712526	-0.00821481	-0.079796	-0.138752	-0.182673	-0.211438	-0.226977	-0.23273	-0.232831	-0.231363	-0.23154	-0.235126	-0.242356	-0.251922	-0.261401	-0.267882	-0.268736	-0.262361	-0.248714	-0.229495	-0.207933	-0.188262	-0.174848	-0.17121	-0.179267	-0.198681	-0.226847	-0.259237	-0.290247	-0.314376	-0.327282	-0.326774	-0.313132	-0.288887	-0.258108
13	LPO	2	4	-0.37854	-0.357963	-0.321054	-0.266976	-0.197272	-0.115665	-0.0275873	0.060148	0.139888	0.204431	0.247786	0.265778	0.257145	0.224104	0.171875	0.108447	0.0436777	-0.0124924	-0.0518306	-0.0689052	-0.0621703	-0.0344351	0.00815512	0.0576661	0.105791	0.145672	0.173499	0.188607	0.192952	0.190466	0.18531	0.180276	0.176074	0.171189	0.161999	0.14395	0.113214	0.0676735	0.00785123	-0.0624516	-0.13647	-0.205591	-0.260192	-0.290863	-0.290056	-0.253017
14	LPO	2	4	0.0344257	0.0279565	0.0185648	0.00915661	0.00287787	0.00254123	0.0098551	0.0249876	0.0465518	0.0716123	0.0960071	0.115091	0.124527	0.120927	0.102556	0.0699087	0.0257547	-0.0251388	-0.0763944	-0.121002	-0.152317	-0.165173	-0.156723	-0.127088	-0.0794632	-0.0196713	0.0445548	0.104861	0.153523	0.184633	0.194933	0.184178	0.155076	0.112508	0.0626071	0.0117697	-0.0343672	-0.0716618	-0.0977628	-0.112047	-0.115281	-0.109086	-0.0952018	-0.0752388	-0.0503668	-0.0210225
15	LPO	2	4	0.560934	0.476759	0.375273	0.265837	0.159974	0.0692753	0.00305194	-0.0335444	-0.040659	-0.0236937	0.00775587	0.0418287	0.0667551	0.0730864	0.0555913	0.0140987	-0.0466193	-0.11801	-0.189575	-0.251003	-0.294128	-0.314453	-0.311826	-0.290185	-0.256521	-0.219385	-0.187002	-0.165919	-0.159906	-0.169573	-0.192728	-0.225261	-0.262568	-0.300749	-0.337673	-0.373377	-0.410088	-0.451396	-0.501193	-0.562253	-0.635064	-0.716927	-0.801707	-0.880285	-0.941699	-0.97455
16	LPO	2	4	-0.0605988	-0.0462564	-0.0264154	-0.000171292	0.03229	0.0693729	0.108359	0.14566	0.177537	0.20085	0.21342	0.214559	0.204736	0.185409	0.158261	0.12459	0.0847262	0.0380093	-0.0170966	-0.082345	-0.158908	-0.246311	-0.341993	-0.441087	-0.536597	-0.620546	-0.685072	-0.724068	-0.734134	-0.715635	-0.672408	-0.61122	-0.54048	-0.46842	-0.401675	-0.344001	-0.29579	-0.254389	-0.215185	-0.172933	-0.123697	-0.0662795	-0.00252625	0.0625098	0.12151	0.167069
17	LPO	2	4	-0.0459613	-0.17087	-0.287437	-0.386227	-0.459009	-0.500032	-0.506812	-0.480501	-0.42574	-0.349827	-0.2615	-0.169631	-0.0816311	-0.00237037	0.0664224	0.126156	0.180666	0.234967	0.293739	0.359799	0.433051	0.510032	0.58428	0.647455	0.690985	0.708018	0.695087	0.653212	0.588008	0.509043	0.428091	0.356979	0.305236	0.278098	0.275388	0.291505	0.316632	0.338713	0.346233	0.330698	0.288819	0.223463	0.143373	0.061704	-0.00646532	-0.0472773
18	LPO	2	4	0.677704	0.764516	0.827106	0.861936	0.867015	0.84227	0.789589	0.712588	0.615949	0.504778	0.383944	0.257377	0.127758	-0.00345105	-0.135862	-0.269566	-0.404432	-0.539535	-0.672774	-0.800634	-0.918504	-1.02132	-1.10431	-1.16387	-1.19827	-1.20805	-1.19587	-1.16592	-1.1232	-1.07243	-1.01731	-0.960138	-0.901843	-0.842528	-0.782289	-0.722054	-0.664047	-0.611781	-0.569416	-0.540597	-0.527005	-0.527248	-0.536169	-0.545083	-0.543032	-0.518694
19	LPO	2	4	0.256206	0.226169	0.188437	0.145447	0.100287	0.0562585	0.0164602	-0.0167213	-0.0419533	-0.0590821	-0.069041	-0.073611	-0.0749584	-0.0751436	-0.0756744	-0.0771501	-0.0791824	-0.0805502	-0.0795578	-0.0744555	-0.0639452	-0.0476008	-0.0260001	-0.000705059	0.0260679	0.0518879	0.0747199	0.0933165	0.10755	0.118444	0.127969	0.138643	0.152947	0.172722	0.198769	0.230559	0.266295	0.303212	0.33812	0.367985	0.390565	0.404798	0.411021	0.410914	0.407051	0.40245
20	LPO	2	4	0.300976	0.259672	0.210063	0.156373	0.102591	0.0524763	0.00872887	-0.0263236	-0.0511923	-0.0648273	-0.0671083	-0.0584193	-0.0405162	-0.0161758	0.0106373	0.035003	0.0514281	0.0546402	0.0405397	0.00713251	-0.0451925	-0.113159	-0.191038	-0.271168	-0.34514	-0.40513	-0.444951	-0.461361	-0.454335	-0.426918	-0.384945	-0.335914	-0.287365	-0.245945	-0.216532	-0.200976	-0.198587	-0.206206	-0.218866	-0.231216	-0.237729	-0.234385	-0.218645	-0.189727	-0.14866	-0.097929
21	LPO	2	4	-0.0317342	-0.00336542	0.0268036	0.053457	0.0711247	0.0755267	0.0642313	0.0374334	-0.00207686	-0.049179	-0.0971454	-0.139015	-0.168495	-0.181187	-0.175119	-0.151	-0.111899	-0.0625444	-0.0083375	0.0454582	0.094714	0.136584	0.169844	0.194508	0.211412	0.221551	0.2259	0.224804	0.21807	0.205169	0.185584	0.158971	0.125771	0.0874999	0.0466196	0.00642547	-0.0290822	-0.0560209	-0.0711055	-0.0723273	-0.0594099	-0.0342295	-0.000500537	0.036587	0.070999	0.0969684
1	LPO	2	5	0.0575699	-0.0120654	-0.0588659	-0.0854329	-0.0977635	-0.103618	-0.110495	-0.123696	-0.145061	-0.172349	-0.199802	-0.219365	-0.22256	-0.202549	-0.156037	-0.0844172	0.00580921	0.104045	0.197119	0.271624	0.316744	0.326156	0.299791	0.244133	0.171083	0.0958919	0.0343035	-0.00061666	-0.00107245	0.0335974	0.0965624	0.174773	0.251262	0.308498	0.331943	0.312994	0.250926	0.153391	0.0349655	-0.0854805	-0.187912	-0.25496	-0.275106	-0.244491	-0.167153	-0.0541692
2	LPO	2	5	-0.796352	-0.823029	-0.804098	-0.736283	-0.622577	-0.472494	-0.300768	-0.125079	0.0367037	0.169542	0.263554	0.315595	0.329392	0.31432	0.28324	0.249839	0.225718	0.218468	0.230378	0.258618	0.296569	0.335706	0.368124	0.388686	0.396226	0.393912	0.388373	0.387752	0.399379	0.427522	0.471781	0.526684	0.582209	0.625896	0.645346	0.630876	0.577941	0.488277	0.369766	0.235174	0.0995324	-0.0228139	-0.121	-0.189437	-0.228449	-0.243792
3	LPO	2	5	0.707342	0.627196	0.506633	0.358302	0.198705	0.0452079	-0.0870869	-0.187798	-0.25258	-0.283543	-0.287698	-0.27483	-0.255021	-0.235971	-0.221454	-0.210886	-0.200046	-0.182633	-0.15257	-0.106155	-0.0437313	0.0300342	0.106672	0.175575	0.226336	0.251004	0.245983	0.213085	0.158928	0.0936062	0.0285221	-0.0260785	-0.0634187	-0.0813984	-0.0827137	-0.0739322	-0.0634562	-0.0589856	-0.0652538	-0.0823234	-0.10524	-0.124525	-0.128339	-0.104935	-0.0454079	0.0541659
4	LPO	2	5	-0.34675	-0.25398	-0.144544	-0.0302669	0.0756361	0.161167	0.217756	0.242123	0.236558	0.208323	0.167811	0.12603	0.0923026	0.0719156	0.0651888	0.0673911	0.0701352	0.0636586	0.0395204	-0.00679609	-0.0742862	-0.155732	-0.238668	-0.307542	-0.346952	-0.344894	-0.295751	-0.202206	-0.0753928	0.0665405	0.201442	0.307069	0.365086	0.364699	0.304516	0.192964	0.0466278	-0.11293	-0.263327	-0.385532	-0.467334	-0.505421	-0.505458	-0.480555	-0.44804	-0.425643
5	LPO	2	5	0.289374	0.179254	0.0564405	-0.0619519	-0.158159	-0.217213	-0.229835	-0.194523	-0.118476	-0.0162263	0.0924464	0.186429	0.247153	0.26207	0.227535	0.149621	0.0430592	-0.0711639	-0.169768	-0.231662	-0.241632	-0.193711	-0.0919808	0.050251	0.212669	0.372074	0.506567	0.599344	0.641549	0.633695	0.584804	0.509965	0.427331	0.353775	0.301671	0.276591	0.276477	0.292687	0.312132	0.320572	0.305911	0.26112	0.185838	0.0866125	-0.0243762	-0.131617
6	LPO	2	5	-0.106848	-0.0777215	-0.0410717	0.00158335	0.0474419	0.0927269	0.133177	0.16493	0.184962	0.191668	0.184866	0.165819	0.136895	0.101063	0.0613998	0.0207246	-0.018807	-0.0557781	-0.0894619	-0.119885	-0.147466	-0.172856	-0.196707	-0.219474	-0.24118	-0.261289	-0.278628	-0.291439	-0.29749	-0.294298	-0.279411	-0.251018	-0.208167	-0.151256	-0.0823446	-0.00509541	0.0753882	0.152923	0.220944	0.2732	0.304688	0.312264	0.29526	0.255684	0.198077	0.128986
7	LPO	2	5	0.243986	0.245495	0.250343	0.26078	0.276297	0.293728	0.307936	0.312759	0.302317	0.272216	0.220453	0.148097	0.0592997	-0.0390943	-0.138449	-0.229464	-0.303632	-0.354518	-0.378815	-0.376901	-0.352897	-0.314172	-0.270094	-0.2307	-0.204971	-0.199448	-0.217084	-0.25664	-0.312798	-0.376956	-0.438604	-0.486883	-0.512372	-0.508519	-0.472594	-0.406039	-0.314002	-0.204394	-0.0865868	0.0300904	0.137699	0.230651	0.306037	0.363538	0.404941	0.433173
8	LPO	2	5	-0.10308	-0.0877766	-0.0772242	-0.0732137	-0.0759398	-0.0838776	-0.0941981	-0.103123	-0.106907	-0.102523	-0.0883452	-0.0645098	-0.0329139	0.00314465	0.0395978	0.0723709	0.0981913	0.115139	0.122966	0.122947	0.117487	0.10956	0.101873	0.096432	0.0939242	0.0938403	0.094537	0.0937919	0.0893427	0.0795978	0.0639911	0.04327	0.0192673	-0.0053371	-0.0275645	-0.0446729	-0.0547281	-0.0568079	-0.0512121	-0.039105	-0.0224017	-0.00316824	0.0166031	0.0354567	0.0525319	0.0675873
9	LPO	2	5	0.544229	0.683531	0.760381	0.757755	0.668349	0.496862	0.259756	-0.0170042	-0.301555	-0.561063	-0.766931	-0.898719	-0.946704	-0.912451	-0.807456	-0.65006	-0.461454	-0.262173	-0.068902	0.107168	0.260404	0.389722	0.496504	0.582383	0.647431	0.689548	0.704561	0.687357	0.633884	0.542712	0.416253	0.2614	0.0889548	-0.0875324	-0.253791	-0.396908	-0.506965	-0.578304	-0.609981	-0.605399	-0.571032	-0.515296	-0.447081	-0.374377	-0.30353	-0.239035
10	LPO	2	5	0.0304211	0.0621045	0.092261	0.114461	0.123244	0.115228	0.0899233	0.0498002	-5.24897e-05	-0.0526905	-0.100728	-0.137438	-0.158051	-0.160489	-0.145582	-0.116836	-0.079467	-0.0394608	-0.00233542	0.0277934	0.0486645	0.0600698	0.0634189	0.0609097	0.0548294	0.0468635	0.0375775	0.0264314	0.0122501	-0.00611122	-0.0288583	-0.0546678	-0.0804976	-0.101579	-0.112247	-0.107146	-0.0824151	-0.0367284	0.0280179	0.106446	0.190414	0.270027	0.335369	0.377985	0.392493	0.3775
11	LPO	2	5	0.0190212	0.0463433	0.0907074	0.15021	0.217459	0.280497	0.325008	0.337305	0.307296	0.231213	0.11312	-0.0349938	-0.194708	-0.343978	-0.460841	-0.527158	-0.531945	-0.473504	-0.359786	-0.207346	-0.0386947	0.121557	0.250411	0.330465	0.352344	0.316058	0.230431	0.111492	-0.0205099	-0.144734	-0.24299	-0.302594	-0.318016	-0.29136	-0.231278	-0.151146	-0.0663439	0.00866645	0.0627534	0.0900362	0.0904024	0.0692268	0.0356993	0.000791763	-0.0252928	-0.0354552
12	LPO	2	5	0.254872	0.353811	0.447823	0.530822	0.59747	0.643736	0.666717	0.664511	0.635913	0.58021	0.497109	0.38711	0.252061	0.0958579	-0.0751224	-0.251951	-0.423482	-0.577595	-0.702675	-0.789401	-0.832244	-0.830493	-0.78842	-0.714894	-0.621748	-0.521977	-0.427573	-0.347867	-0.28843	-0.250857	-0.233414	-0.232251	-0.243185	-0.263047	-0.290689	-0.327311	-0.375874	-0.439948	-0.522127	-0.622597	-0.738027	-0.861468	-0.982899	-1.09064	-1.17323	-1.22129
13	LPO	2	5	0.299983	0.2737	0.250215	0.230005	0.212926	0.198889	0.187827	0.179304	0.171902	0.162842	0.147746	0.121487	0.0797046	0.0204778	-0.0545543	-0.139211	-0.223605	-0.296009	-0.345417	-0.363939	-0.348936	-0.303502	-0.235335	-0.154725	-0.0717758	0.0060798	0.0756227	0.137683	0.195851	0.254539	0.31624	0.380142	0.44152	0.492481	0.523408	0.52531	0.491817	0.420418	0.313274	0.177085	0.0222377	-0.138239	-0.289672	-0.417085	-0.50654	-0.54653
14	LPO	2	5	0.168722	0.114683	0.0438216	-0.0290983	-0.0898437	-0.127144	-0.134709	-0.111994	-0.0636013	0.00163683	0.0724587	0.137355	0.186417	0.212555	0.212612	0.187419	0.141152	0.0803814	0.0128347	-0.054013	-0.11414	-0.163814	-0.201944	-0.230081	-0.251666	-0.27092	-0.291916	-0.317181	-0.347025	-0.379428	-0.410179	-0.433758	-0.44446	-0.437788	-0.411379	-0.365582	-0.303634	-0.231026	-0.154656	-0.0816641	-0.0183032	0.0311226	0.0648317	0.0834735	0.0899397	0.0888065
15	LPO	2	5	0.488128	0.564049	0.628302	0.682217	0.726816	0.762136	0.786508	0.796429	0.786697	0.751291	0.684305	0.581372	0.440864	0.264805	0.0593274	-0.165722	-0.397543	-0.621866	-0.824749	-0.994272	-1.12196	-1.20377	-1.24012	-1.23556	-1.19768	-1.13568	-1.0588	-0.975111	-0.890694	-0.809299	-0.732713	-0.66141	-0.595709	-0.536734	-0.486937	-0.450322	-0.432091	-0.437645	-0.471276	-0.534772	-0.626281	-0.739759	-0.865107	-0.989189	-1.09759	-1.17664
16	LPO	2	5	-0.136756	-0.187853	-0.218157	-0.224733	-0.207818	-0.171196	-0.121087	-0.0655568	-0.0125431	0.0315805	0.0628296	0.080797	0.0878319	0.0884842	0.0879282	0.0905542	0.0985106	0.111294	0.125418	0.135384	0.13511	0.119437	0.0856352	0.0344671	-0.0295636	-0.098902	-0.164264	-0.216051	-0.246416	-0.250466	-0.227102	-0.178831	-0.11122	-0.0315065	0.0528629	0.135245	0.21105	0.277725	0.334379	0.381568	0.419861	0.449323	0.469395	0.478721	0.476052	0.460915
17	LPO	2	5	0.723773	0.5329	0.323561	0.10694	-0.102922	-0.2912	-0.444549	-0.553053	-0.611653	-0.620744	-0.585815	-0.516288	-0.423734	-0.319762	-0.214202	-0.11361	-0.0207405	0.0652484	0.147963	0.232179	0.322433	0.421645	0.530286	0.646196	0.765147	0.881821	0.991092	1.08927	1.17484	1.2488	1.31435	1.37598	1.43813	1.50383	1.57381	1.64589	1.7153	1.77546	1.81935	1.84093	1.83671	1.80654	1.75395	1.68579	1.61105	1.5392
18	LPO	2	5	-0.584877	-0.423918	-0.24581	-0.0546813	0.141272	0.331068	0.502778	0.645236	0.749549	0.810187	0.825367	0.796476	0.727454	0.623713	0.49101	0.334757	0.159818	-0.0295625	-0.229471	-0.435645	-0.64337	-0.847358	-1.04189	-1.22134	-1.38077	-1.51642	-1.62604	-1.70884	-1.76553	-1.79787	-1.80829	-1.7999	-1.7762	-1.74114	-1.69918	-1.65507	-1.61345	-1.57828	-1.55193	-1.5345	-1.52313	-1.51213	-1.49336	-1.4575	-1.3957	-1.30122
19	LPO	2	5	0.248138	0.245753	0.229273	0.200417	0.162461	0.119646	0.0763896	0.036476	0.00243032	-0.0247839	-0.0457432	-0.0621913	-0.0763449	-0.0901775	-0.104712	-0.119572	-0.132975	-0.142109	-0.143887	-0.135826	-0.116823	-0.0877145	-0.0513209	-0.011999	0.0251952	0.0555267	0.0756865	0.0844174	0.0827791	0.0738252	0.0618247	0.051233	0.0456413	0.0469691	0.0550907	0.0678999	0.0820112	0.093521	0.0990735	0.096613	0.0859205	0.0686091	0.0477742	0.0272871	0.0107844	0.00088429
20	LPO	2	5	0.461359	0.457851	0.434189	0.39407	0.340916	0.278156	0.208049	0.132824	0.0547938	-0.0230876	-0.0968543	-0.161721	-0.21291	-0.246359	-0.259626	-0.253025	-0.230051	-0.197102	-0.162391	-0.134218	-0.119989	-0.12357	-0.144955	-0.179132	-0.217219	-0.248143	-0.260615	-0.245698	-0.199058	-0.122155	-0.0224384	0.0876721	0.193085	0.27915	0.33381	0.35122	0.331934	0.283998	0.220659	0.158184	0.112646	0.0965594	0.116627	0.172135	0.255404	0.353342
21	LPO	2	5	-0.21312	-0.200045	-0.174934	-0.144274	-0.115916	-0.0972696	-0.0940372	-0.108876	-0.140569	-0.18401	-0.230797	-0.270757	-0.293466	-0.290381	-0.255929	-0.188907	-0.0924377	0.0261968	0.156646	0.286853	0.404555	0.498795	0.561196	0.586814	0.57467	0.527563	0.451901	0.356327	0.25083	0.145325	0.0483281	-0.0341498	-0.0990265	-0.146162	-0.177775	-0.197669	-0.209599	-0.21656	-0.21992	-0.219211	-0.212478	-0.197209	-0.171057	-0.132883	-0.0833687	-0.0252078
1	LPO	3	1	1.25529	1.07239	0.885671	0.702257	0.528432	0.369249	0.228261	0.107395	0.00698569	-0.0740891	-0.138074	-0.187927	-0.226905	-0.258133	-0.284307	-0.307498	-0.329113	-0.349936	-0.370301	-0.390305	-0.409918	-0.429157	-0.448087	-0.466814	-0.485364	-0.503633	-0.521284	-0.537713	-0.552071	-0.563327	-0.570293	-0.571709	-0.566278	-0.552728	-0.529774	-0.496205	-0.45102	-0.393516	-0.323547	-0.241811	-0.150019	-0.0510153	0.0512195	0.151852	0.245664	0.327651
2	LPO	3	1	0.132041	0.0850698	0.0428424	0.00652356	-0.0234896	-0.0475151	-0.0663554	-0.0810419	-0.0924838	-0.101194	-0.107198	-0.11001	-0.108745	-0.102382	-0.0900763	-0.0713652	-0.0464162	-0.0160408	0.0183256	0.0547412	0.0909079	0.12434	0.152533	0.173084	0.183905	0.183427	0.170814	0.146192	0.110825	0.0671406	0.0186258	-0.0304964	-0.0757286	-0.112933	-0.138939	-0.152055	-0.152377	-0.141674	-0.122934	-0.0996607	-0.0749233	-0.0505584	-0.0266442	-0.00141383	0.0282792	0.0659652
3	LPO	3	1	0.262103	0.224296	0.188362	0.154238	0.122077	0.092239	0.0653499	0.042144	0.0233573	0.00941433	0.000326979	-0.0044613	-0.00611429	-0.00631216	-0.00704977	-0.0104249	-0.018363	-0.0322835	-0.0529634	-0.0803685	-0.11375	-0.151672	-0.192337	-0.233773	-0.274034	-0.311432	-0.344601	-0.372524	-0.394413	-0.409662	-0.417619	-0.417473	-0.408293	-0.389118	-0.359183	-0.318233	-0.266876	-0.206722	-0.14043	-0.0714946	-0.00378831	0.0591058	0.114559	0.161535	0.200967	0.235661
4	LPO	3	1	0.465156	0.374711	0.280478	0.185133	0.0924379	0.00691977	-0.0667608	-0.124529	-0.163624	-0.183167	-0.184362	-0.170353	-0.145699	-0.11559	-0.0849706	-0.0577474	-0.0362597	-0.0211376	-0.0115693	-0.00594899	-0.00269865	-0.0010775	-0.00177951	-0.00707175	-0.0204887	-0.0460906	-0.0874304	-0.146458	-0.222686	-0.312788	-0.41085	-0.509218	-0.599847	-0.67594	-0.733368	-0.7717	-0.794463	-0.808475	-0.822401	-0.844803	-0.881989	-0.936293	-1.00512	-1.0811	-1.15342	-1.21014
5	LPO	3	1	0.641113	0.649238	0.658698	0.666387	0.669044	0.663229	0.645491	0.612596	0.561824	0.491302	0.400481	0.290463	0.164055	0.0257441	-0.118706	-0.262937	-0.400728	-0.526688	-0.636985	-0.729628	-0.804384	-0.862433	-0.905741	-0.936246	-0.955192	-0.962786	-0.958171	-0.939825	-0.90634	-0.857235	-0.793616	-0.71852	-0.636741	-0.554134	-0.476509	-0.408458	-0.352281	-0.30735	-0.270287	-0.235827	-0.198312	-0.153404	-0.099689	-0.0396231	0.0205214	0.0716767
6	LPO	3	1	0.264215	0.265664	0.252885	0.227111	0.190454	0.145681	0.0960296	0.0449713	-0.00399396	-0.0476357	-0.0832576	-0.108954	-0.123871	-0.12834	-0.123874	-0.112994	-0.0989096	-0.0850153	-0.0743137	-0.0689221	-0.069622	-0.0757226	-0.0851556	-0.094887	-0.101542	-0.102105	-0.0946087	-0.0786306	-0.0554138	-0.0277209	0.000717581	0.0259899	0.0447615	0.055	0.0563335	0.0500897	0.0388862	0.0259828	0.014462	0.00649309	0.00284494	0.00284626	0.0046929	0.00612985	0.00526483	0.001326
7	LPO	3	1	0.218416	0.153152	0.090786	0.0323097	-0.0208468	-0.0669676	-0.104313	-0.13145	-0.147541	-0.152581	-0.147456	-0.133834	-0.113908	-0.09005	-0.0644363	-0.0387496	-0.0140097	0.00947117	0.0319707	0.0541366	0.0767382	0.100438	0.125637	0.152433	0.180654	0.209952	0.239886	0.269995	0.299758	0.328498	0.355272	0.378769	0.397294	0.408886	0.411587	0.403785	0.384625	0.354333	0.314369	0.267319	0.216542	0.165601	0.117566	0.0743858	0.0365094	0.00283212
8	LPO	3	1	0.331938	0.28465	0.236432	0.188011	0.140421	0.0949297	0.0528746	0.01553	-0.0160859	-0.0413588	-0.0601751	-0.0729722	-0.0806722	-0.0845445	-0.086011	-0.086423	-0.0868387	-0.0879014	-0.089734	-0.0919785	-0.0939528	-0.094847	-0.0939852	-0.0910509	-0.0862544	-0.0803578	-0.0745613	-0.0703254	-0.069069	-0.071882	-0.0793143	-0.091247	-0.106882	-0.124958	-0.144023	-0.16277	-0.180375	-0.196729	-0.212439	-0.228706	-0.247032	-0.268788	-0.294778	-0.324932	-0.358106	-0.392166
9	LPO	3	1	0.420287	0.382795	0.351101	0.326621	0.307967	0.291215	0.270818	0.24098	0.197158	0.137331	0.0627607	-0.0219342	-0.10949	-0.191278	-0.2589	-0.305784	-0.328446	-0.327093	-0.305563	-0.270512	-0.230041	-0.192086	-0.162813	-0.145438	-0.139657	-0.141871	-0.14612	-0.145581	-0.134241	-0.108443	-0.0678654	-0.015712	0.0419579	0.0976165	0.144102	0.176394	0.192855	0.19567	0.19021	0.183481	0.182013	0.189794	0.206651	0.227739	0.24429	0.245575
10	LPO	3	1	0.142517	0.120499	0.09954	0.0789923	0.0587331	0.0390677	0.0205481	0.00378107	-0.0108106	-0.0231415	-0.0334156	-0.0420094	-0.0492921	-0.0554139	-0.0601867	-0.0630974	-0.0634316	-0.0604283	-0.0536094	-0.043006	-0.0293313	-0.0139812	0.00111776	0.0138716	0.0224878	0.0258337	0.023728	0.0169931	0.00721392	-0.00369857	-0.0139772	-0.0225057	-0.0291954	-0.0350751	-0.0420304	-0.0522963	-0.0677772	-0.0892633	-0.115944	-0.145318	-0.173528	-0.196181	-0.209528	-0.211608	-0.203157	-0.188017
11	LPO	3	1	0.237589	0.199905	0.169989	0.146001	0.126383	0.109959	0.0958286	0.0831737	0.0710683	0.05834	0.0435861	0.0254382	0.0028716	-0.0243972	-0.0555692	-0.0886411	-0.120559	-0.147623	-0.166174	-0.173349	-0.167794	-0.150171	-0.123245	-0.0916256	-0.0609862	-0.0370312	-0.0244276	-0.0258591	-0.0413865	-0.0684629	-0.102347	-0.13698	-0.166202	-0.184968	-0.190352	-0.182075	-0.162533	-0.136169	-0.108421	-0.0845254	-0.0683431	-0.0615487	-0.0633331	-0.0708065	-0.0798283	-0.0861832
12	LPO	3	1	0.556833	0.451406	0.340415	0.22911	0.122761	0.0259578	-0.057964	-0.127242	-0.181756	-0.222735	-0.252175	-0.272106	-0.283913	-0.287846	-0.282834	-0.266736	-0.237004	-0.191474	-0.129252	-0.0514473	0.038533	0.13516	0.231379	0.319667	0.393261	0.447247	0.479352	0.490187	0.482946	0.462522	0.434412	0.403479	0.373004	0.344213	0.31635	0.287271	0.254427	0.21592	0.171369	0.122287	0.071897	0.0243378	-0.0164656	-0.0480239	-0.0701527	-0.085293
13	LPO	3	1	-0.721205	-0.711606	-0.692242	-0.662416	-0.622162	-0.571748	-0.511078	-0.439495	-0.356121	-0.260718	-0.154345	-0.0398349	0.0780985	0.193528	0.300366	0.393321	0.468699	0.524883	0.561991	0.581179	0.583851	0.571043	0.543097	0.500107	0.442803	0.373299	0.295541	0.215252	0.138983	0.0726253	0.0201736	-0.0171673	-0.0411991	-0.0558017	-0.0653675	-0.0731162	-0.0796589	-0.0821196	-0.0745437	-0.0492601	0.00120432	0.0820418	0.194279	0.334049	0.492912	0.658982
14	LPO	3	1	-0.323716	-0.344894	-0.35686	-0.359827	-0.354404	-0.341558	-0.322462	-0.298157	-0.269263	-0.235924	-0.197746	-0.153868	-0.103371	-0.0456685	0.0192349	0.090358	0.165581	0.241866	0.315572	0.382828	0.44005	0.484397	0.513957	0.527802	0.526073	0.509749	0.480357	0.439824	0.390267	0.333696	0.27196	0.206761	0.139503	0.071324	0.0032334	-0.0639505	-0.129633	-0.193371	-0.254866	-0.314137	-0.371517	-0.427614	-0.48338	-0.539995	-0.598479	-0.659443
15	LPO	3	1	-0.134628	-0.157198	-0.160761	-0.147611	-0.120885	-0.0842284	-0.0413956	0.00413927	0.0494397	0.0922696	0.131033	0.164575	0.19189	0.211829	0.222851	0.222955	0.209869	0.181402	0.135925	0.0728905	-0.00676934	-0.10046	-0.204087	-0.312543	-0.420502	-0.523255	-0.61753	-0.701918	-0.776967	-0.844731	-0.90789	-0.968667	-1.02774	-1.08352	-1.13189	-1.16677	-1.18113	-1.16865	-1.12526	-1.05052	-0.948213	-0.826065	-0.69448	-0.564556	-0.4457	-0.343521
16	LPO	3	1	-0.463192	-0.474415	-0.477147	-0.469845	-0.451389	-0.421284	-0.379739	-0.327773	-0.267167	-0.200292	-0.129869	-0.0586163	0.0110763	0.0774074	0.139282	0.196372	0.248938	0.297554	0.34284	0.385192	0.424522	0.460136	0.490838	0.515139	0.531429	0.538366	0.53497	0.520994	0.496755	0.463271	0.421993	0.374632	0.322989	0.26871	0.213173	0.157423	0.102177	0.0478884	-0.00522295	-0.057173	-0.108152	-0.158653	-0.209568	-0.262192	-0.318127	-0.379164
17	LPO	3	1	-0.349885	-0.3598	-0.362688	-0.360359	-0.353963	-0.343738	-0.329005	-0.308346	-0.280024	-0.242485	-0.194887	-0.13745	-0.0716371	-2.00169e-05	0.0740689	0.147022	0.215519	0.276965	0.329831	0.373709	0.40921	0.437583	0.460231	0.47823	0.491917	0.5007	0.503054	0.496817	0.479548	0.448974	0.403392	0.341968	0.264824	0.173031	0.068553	-0.0459673	-0.167289	-0.291658	-0.414835	-0.532091	-0.638229	-0.727803	-0.795496	-0.836726	-0.848408	-0.829721
18	LPO	3	1	-0.0787645	-0.136525	-0.206866	-0.281861	-0.352186	-0.408457	-0.442589	-0.448981	-0.425297	-0.372802	-0.296095	-0.202351	-0.100107	0.00212242	0.0972061	0.180332	0.249445	0.305009	0.349204	0.38472	0.413526	0.435847	0.4497	0.451059	0.434711	0.395506	0.329796	0.236609	0.118252	-0.0198712	-0.170212	-0.324616	-0.476047	-0.620098	-0.755826	-0.885669	-1.01437	-1.14715	-1.28745	-1.43493	-1.58409	-1.72414	-1.84026	-1.91612	-1.93741	-1.89548
19	LPO	3	1	0.140185	0.0592458	-0.0148296	-0.0809946	-0.138157	-0.185212	-0.221159	-0.245263	-0.257193	-0.257144	-0.245828	-0.224341	-0.193995	-0.156063	-0.111602	-0.0613804	-0.00594771	0.0541854	0.118242	0.184889	0.252089	0.317126	0.376834	0.428063	0.468248	0.495909	0.511023	0.515128	0.511077	0.502486	0.49302	0.485582	0.481655	0.480958	0.48147	0.479884	0.472427	0.455808	0.428167	0.389769	0.343228	0.293247	0.245821	0.207049	0.181785	0.172409
20	LPO	3	1	0.328246	0.322861	0.299107	0.256719	0.197676	0.126039	0.0475387	-0.0312387	-0.103698	-0.164207	-0.208776	-0.235477	-0.2446	-0.238303	-0.21986	-0.192993	-0.160872	-0.125675	-0.0883084	-0.0484331	-0.00514393	0.0424503	0.0943224	0.14904	0.203588	0.253571	0.294086	0.320779	0.331003	0.3246	0.304472	0.276104	0.246705	0.223774	0.213384	0.218756	0.239312	0.270696	0.305487	0.335015	0.351365	0.349636	0.329365	0.295141	0.256013	0.223531
21	LPO	3	1	-0.258902	-0.251396	-0.236547	-0.214824	-0.187094	-0.154551	-0.118464	-0.0800952	-0.0405543	-0.000807514	0.0382683	0.0757243	0.110352	0.140644	0.164816	0.180989	0.187499	0.183277	0.168097	0.142846	0.109403	0.0705436	0.0294312	-0.0108349	-0.0478189	-0.0801893	-0.108061	-0.132938	-0.157512	-0.18506	-0.218738	-0.260805	-0.311951	-0.370841	-0.434092	-0.496615	-0.552344	-0.59533	-0.620858	-0.626453	-0.612468	-0.582083	-0.540665	-0.494524	-0.449412	-0.40897
1	LPO	3	2	1.0479	0.82684	0.618079	0.430224	0.269474	0.139049	0.0390426	-0.0331833	-0.0822438	-0.113969	-0.134489	-0.149205	-0.162229	-0.176034	-0.191337	-0.20746	-0.222852	-0.235551	-0.243865	-0.246991	-0.245125	-0.239558	-0.232605	-0.227249	-0.226659	-0.23389	-0.251085	-0.279309	-0.318141	-0.365349	-0.417073	-0.467905	-0.511387	-0.540693	-0.54937	-0.532332	-0.486575	-0.412048	-0.311902	-0.192501	-0.0628865	0.0662095	0.183588	0.27898	0.344505	0.375688
2	LPO	3	2	0.10815	0.0362224	-0.0170256	-0.0472416	-0.0543158	-0.0424873	-0.01965	0.00419427	0.0189915	0.0165091	-0.00772979	-0.0533847	-0.114994	-0.182678	-0.243687	-0.284522	-0.293388	-0.262315	-0.188906	-0.077079	0.0629942	0.216212	0.364391	0.488815	0.572925	0.604927	0.579453	0.498493	0.371199	0.21254	0.0411223	-0.123504	-0.263714	-0.366321	-0.424278	-0.437332	-0.411442	-0.357306	-0.287861	-0.215684	-0.150513	-0.0975074	-0.0566124	-0.0232504	0.00993788	0.0506388
3	LPO	3	2	0.649346	0.635279	0.609248	0.569314	0.515044	0.44776	0.370551	0.287645	0.203819	0.123557	0.0502746	-0.0141613	-0.0696421	-0.117715	-0.161026	-0.202594	-0.245234	-0.29072	-0.339434	-0.390353	-0.441341	-0.489639	-0.532748	-0.569022	-0.598208	-0.62164	-0.641983	-0.662701	-0.687204	-0.717988	-0.755709	-0.798765	-0.84332	-0.883667	-0.913095	-0.925107	-0.91457	-0.878554	-0.816988	-0.732329	-0.62922	-0.513435	-0.390554	-0.265111	-0.139815	-0.0153697
4	LPO	3	2	0.619301	0.522936	0.418007	0.306246	0.190549	0.0753534	-0.0334726	-0.129097	-0.204644	-0.254455	-0.27522	-0.266896	-0.233142	-0.181019	-0.120025	-0.0605819	-0.012274	0.0178006	0.0262585	0.0139494	-0.0145238	-0.0518987	-0.089985	-0.121516	-0.14165	-0.149086	-0.146101	-0.137908	-0.131572	-0.134252	-0.151713	-0.18722	-0.24122	-0.311635	-0.394771	-0.486565	-0.58365	-0.684063	-0.787313	-0.893593	-1.00268	-1.1126	-1.21864	-1.31316	-1.38632	-1.42789
5	LPO	3	2	0.352736	0.349494	0.363238	0.397536	0.450952	0.516545	0.582436	0.633769	0.655448	0.635168	0.566259	0.449411	0.292712	0.110626	-0.0787227	-0.257177	-0.409812	-0.527847	-0.609955	-0.661902	-0.694669	-0.721147	-0.752524	-0.79496	-0.847616	-0.902404	-0.945544	-0.960822	-0.933755	-0.855509	-0.725907	-0.554594	-0.359779	-0.165017	0.00538189	0.131495	0.202082	0.217192	0.188244	0.135493	0.0835993	0.0558326	0.0685726	0.127427	0.225601	0.345374
6	LPO	3	2	0.292501	0.251026	0.202634	0.152866	0.106555	0.0671611	0.0364013	0.0143393	-0.000326259	-0.00967104	-0.0160896	-0.0217735	-0.0284316	-0.0371024	-0.0481168	-0.0612227	-0.0757011	-0.0904338	-0.103962	-0.114637	-0.120637	-0.120185	-0.111787	-0.0946134	-0.0687944	-0.0357425	0.00180686	0.0398723	0.0736977	0.0984577	0.1101	0.10623	0.0867384	0.054087	0.0130067	-0.0302152	-0.0688172	-0.0970173	-0.11114	-0.110549	-0.0978527	-0.078396	-0.0590977	-0.0469201	-0.0471066	-0.0617867
7	LPO	3	2	0.16452	0.0513394	-0.0490575	-0.129861	-0.18594	-0.214803	-0.217167	-0.196856	-0.160255	-0.115164	-0.0694358	-0.0296224	0.00014341	0.0186898	0.0277178	0.0311651	0.0340022	0.0409582	0.05537	0.078356	0.108671	0.143082	0.177281	0.20712	0.229744	0.244421	0.252813	0.258634	0.266705	0.281648	0.306505	0.341655	0.384288	0.428597	0.466664	0.489945	0.490941	0.464801	0.410444	0.331042	0.233548	0.12761	0.0239394	-0.0674699	-0.138873	-0.185795
8	LPO	3	2	0.391124	0.3514	0.311157	0.269935	0.227466	0.183874	0.139757	0.0962865	0.0549258	0.0173085	-0.0152033	-0.0418415	-0.062593	-0.0783858	-0.0908461	-0.102077	-0.114146	-0.128604	-0.146141	-0.166319	-0.187682	-0.208012	-0.22484	-0.236053	-0.24049	-0.238174	-0.23045	-0.21978	-0.20916	-0.201574	-0.199278	-0.203413	-0.213723	-0.228728	-0.246139	-0.263513	-0.278868	-0.29127	-0.301032	-0.309542	-0.318823	-0.330827	-0.346661	-0.366069	-0.387189	-0.406726
9	LPO	3	2	0.563843	0.539738	0.504576	0.463416	0.421363	0.382357	0.348262	0.318225	0.288617	0.25371	0.206893	0.142236	0.0561424	-0.0511991	-0.174965	-0.305736	-0.430551	-0.534595	-0.603566	-0.626125	-0.595994	-0.5133	-0.384853	-0.223286	-0.0452073	0.131294	0.289119	0.414506	0.498786	0.538942	0.537465	0.50145	0.441076	0.367826	0.293064	0.226598	0.175629	0.144299	0.133204	0.139213	0.155837	0.173956	0.182643	0.170712	0.128723	0.050887
10	LPO	3	2	0.161857	0.211449	0.264264	0.311184	0.344069	0.356836	0.346227	0.312233	0.257944	0.188804	0.111756	0.0340882	-0.0377098	-0.0987712	-0.146481	-0.180634	-0.203195	-0.217721	-0.228563	-0.239992	-0.255468	-0.277035	-0.304998	-0.337822	-0.372322	-0.404203	-0.428726	-0.441631	-0.439916	-0.422567	-0.391029	-0.349193	-0.303053	-0.259874	-0.226954	-0.210267	-0.213181	-0.235575	-0.273308	-0.318784	-0.362069	-0.392783	-0.40229	-0.385649	-0.343211	-0.281148
11	LPO	3	2	0.412348	0.404083	0.383992	0.355668	0.324738	0.296772	0.27536	0.260727	0.249211	0.234014	0.206876	0.16034	0.0900571	-0.00349631	-0.114389	-0.231792	-0.341722	-0.429835	-0.48414	-0.497555	-0.469537	-0.406184	-0.319124	-0.223173	-0.133241	-0.0613955	-0.014371	0.007358	0.00960055	0.00253206	-0.00192361	0.0070239	0.0361201	0.0862555	0.151951	0.222268	0.282912	0.319141	0.319007	0.275874	0.189904	0.0682487	-0.0761694	-0.226891	-0.366864	-0.481211
12	LPO	3	2	0.571477	0.574903	0.563879	0.534592	0.485143	0.415794	0.32875	0.227882	0.118167	0.00513817	-0.105566	-0.208476	-0.298648	-0.371771	-0.424337	-0.453676	-0.458321	-0.438052	-0.394144	-0.329554	-0.248874	-0.1581	-0.0642609	0.0251421	0.102912	0.162777	0.200047	0.212025	0.198142	0.159815	0.100265	0.0241171	-0.0630659	-0.15521	-0.245974	-0.329184	-0.399267	-0.451565	-0.482972	-0.492329	-0.481001	-0.453012	-0.415076	-0.375957	-0.345285	-0.332173
13	LPO	3	2	-0.419236	-0.46059	-0.500718	-0.530964	-0.54289	-0.529574	-0.486443	-0.41225	-0.309645	-0.185266	-0.0490099	0.0871364	0.210877	0.311744	0.382745	0.421398	0.430108	0.415384	0.386189	0.351959	0.320578	0.296686	0.280969	0.270596	0.260215	0.243661	0.215789	0.17378	0.117628	0.0500938	-0.0238097	-0.097993	-0.166125	-0.222173	-0.260856	-0.2778	-0.269265	-0.232118	-0.164078	-0.0638518	0.0682848	0.229828	0.415569	0.617719	0.826207	1.02947
14	LPO	3	2	-0.415074	-0.355786	-0.296354	-0.243463	-0.201944	-0.174195	-0.15997	-0.156323	-0.157842	-0.157569	-0.148283	-0.12363	-0.079667	-0.015971	0.0638669	0.152498	0.239684	0.313999	0.364963	0.384886	0.370379	0.32313	0.249519	0.159305	0.0638408	-0.0261169	-0.102392	-0.160846	-0.201751	-0.229565	-0.251827	-0.277269	-0.313993	-0.367688	-0.440206	-0.528832	-0.626674	-0.723571	-0.807752	-0.867992	-0.895871	-0.887422	-0.844383	-0.774316	-0.689509	-0.60489
15	LPO	3	2	-0.291702	-0.261638	-0.220993	-0.179185	-0.141995	-0.111175	-0.0847149	-0.0582146	-0.0266521	0.0138644	0.0646182	0.12358	0.185544	0.24293	0.287234	0.310646	0.307678	0.276222	0.217817	0.137333	0.0419506	-0.0603496	-0.162538	-0.259774	-0.350486	-0.436418	-0.522104	-0.613695	-0.717256	-0.837141	-0.974565	-1.12671	-1.28677	-1.44469	-1.58881	-1.70784	-1.79295	-1.83961	-1.8486	-1.82613	-1.78267	-1.73107	-1.68387	-1.65053	-1.635	-1.63443
16	LPO	3	2	-0.658177	-0.685765	-0.7164	-0.741547	-0.752578	-0.742305	-0.705726	-0.641133	-0.55002	-0.436433	-0.306584	-0.167165	-0.0248406	0.114836	0.247596	0.370448	0.48143	0.578854	0.661329	0.727139	0.774532	0.801991	0.809002	0.796069	0.765448	0.720582	0.665823	0.605747	0.544005	0.482683	0.421922	0.359722	0.292923	0.217759	0.131143	0.0317548	-0.0792352	-0.198241	-0.319556	-0.436588	-0.54301	-0.634583	-0.709891	-0.771047	-0.823217	-0.873544
17	LPO	3	2	-0.302798	-0.392957	-0.475734	-0.549114	-0.609129	-0.650384	-0.666959	-0.653698	-0.607443	-0.528264	-0.419815	-0.289133	-0.145671	0.000177417	0.138897	0.263348	0.369778	0.458166	0.53167	0.59555	0.655683	0.717073	0.782676	0.852809	0.925275	0.996092	1.06058	1.11453	1.15506	1.18089	1.19208	1.18914	1.17192	1.13875	1.08614	1.00906	0.902177	0.761744	0.587552	0.384643	0.164118	-0.057291	-0.259118	-0.420296	-0.522866	-0.555869
18	LPO	3	2	-0.615505	-0.624255	-0.610554	-0.570975	-0.504496	-0.412839	-0.300552	-0.174591	-0.0437382	0.0823204	0.194118	0.283618	0.345426	0.377544	0.381859	0.363753	0.331095	0.292626	0.256053	0.226128	0.203395	0.183875	0.159581	0.120285	0.0558289	-0.0413636	-0.174313	-0.34026	-0.530918	-0.734026	-0.935875	-1.12435	-1.29178	-1.43671	-1.5642	-1.68454	-1.81035	-1.95276	-2.11754	-2.3021	-2.49415	-2.67244	-2.80998	-2.8791	-2.85732	-2.7333
19	LPO	3	2	0.162047	0.0940032	0.0256879	-0.0426134	-0.109329	-0.171575	-0.225669	-0.267522	-0.293411	-0.300726	-0.288455	-0.257497	-0.210578	-0.151864	-0.0862374	-0.0186139	0.0467282	0.106827	0.160211	0.206926	0.248225	0.286207	0.323241	0.361485	0.402503	0.446938	0.49443	0.543585	0.592128	0.636987	0.674538	0.700992	0.712665	0.706423	0.680207	0.63343	0.567363	0.485394	0.392907	0.296897	0.20531	0.126026	0.0658046	0.0292377	0.0178485	0.0297691
20	LPO	3	2	0.525578	0.493973	0.422825	0.319243	0.195327	0.0663077	-0.0523714	-0.147508	-0.210789	-0.239653	-0.237855	-0.213978	-0.179668	-0.146596	-0.124045	-0.116724	-0.123777	-0.138928	-0.152048	-0.151349	-0.126285	-0.070313	0.0174905	0.131359	0.259783	0.387223	0.497197	0.57542	0.612328	0.605643	0.560165	0.487535	0.403028	0.323229	0.261695	0.22696	0.220407	0.236583	0.264404	0.290546	0.302331	0.291814	0.257256	0.204649	0.146157	0.0974038
21	LPO	3	2	-0.755952	-0.75301	-0.736694	-0.705737	-0.659142	-0.596437	-0.517896	-0.424706	-0.318855	-0.203379	-0.0820656	0.0406885	0.160009	0.270976	0.36902	0.450196	0.511645	0.551726	0.570216	0.568117	0.547526	0.511223	0.462232	0.403411	0.336888	0.263852	0.184081	0.0961762	-0.00215057	-0.113604	-0.240325	-0.382855	-0.539505	-0.7055	-0.87299	-1.03169	-1.17004	-1.27696	-1.34371	-1.36555	-1.34273	-1.28058	-1.18853	-1.07812	-0.960748	-0.845331
1	LPO	3	3	1.72242	1.59119	1.43119	1.25283	1.06782	0.887478	0.720739	0.57289	0.444811	0.333272	0.231865	0.132499	0.0272942	-0.0898409	-0.221985	-0.36881	-0.526692	-0.689606	-0.850392	-1.00199	-1.13861	-1.25642	-1.35368	-1.43043	-1.48786	-1.52764	-1.55124	-1.5597	-1.55371	-1.53396	-1.50162	-1.45874	-1.40843	-1.35444	-1.30064	-1.24994	-1.20333	-1.1592	-1.11323	-1.05886	-0.988467	-0.894943	-0.773639	-0.623766	-0.449435	-0.259513
2	LPO	3	3	0.238603	0.273097	0.297035	0.298816	0.270233	0.208321	0.116094	0.00232449	-0.119693	-0.234628	-0.327531	-0.386437	-0.404458	-0.380754	-0.320456	-0.233624	-0.133304	-0.0332615	0.0543139	0.12039	0.159976	0.172141	0.159292	0.125969	0.0775401	0.0191666	-0.0446869	-0.11031	-0.174371	-0.233296	-0.282958	-0.318586	-0.335255	-0.328772	-0.296975	-0.240836	-0.164988	-0.0775196	0.0110556	0.0897875	0.149604	0.185551	0.198194	0.194094	0.184751	0.184196
3	LPO	3	3	0.982118	0.943873	0.87646	0.77829	0.652146	0.505207	0.34792	0.192543	0.0510687	-0.0667123	-0.154693	-0.21145	-0.240291	-0.248528	-0.245999	-0.243194	-0.249446	-0.271105	-0.310513	-0.365817	-0.431373	-0.499004	-0.559457	-0.604401	-0.627641	-0.626335	-0.601294	-0.556538	-0.498445	-0.434201	-0.370407	-0.311644	-0.259724	-0.213615	-0.169777	-0.123507	-0.0704237	-0.00783017	0.0640203	0.141601	0.218407	0.286245	0.336829	0.364063	0.365561	0.343718
4	LPO	3	3	0.373634	0.224612	0.0884177	-0.0214901	-0.0946804	-0.125478	-0.113959	-0.0660646	0.00726231	0.0917375	0.171862	0.233186	0.264458	0.259312	0.217117	0.142973	0.0469221	-0.0576598	-0.156199	-0.235209	-0.284388	-0.298374	-0.27765	-0.228468	-0.161871	-0.0916425	-0.0321832	0.00397999	0.00845621	-0.0218658	-0.0842383	-0.170985	-0.271082	-0.37263	-0.465232	-0.54213	-0.601488	-0.646447	-0.684096	-0.723442	-0.772851	-0.837537	-0.917721	-1.00801	-1.09805	-1.17468
5	LPO	3	3	0.393726	0.452317	0.53836	0.640302	0.743092	0.830067	0.885265	0.895867	0.853941	0.757657	0.611506	0.425737	0.214658	-0.00543989	-0.218516	-0.411034	-0.57364	-0.701884	-0.796037	-0.860344	-0.901427	-0.926491	-0.941635	-0.950836	-0.955211	-0.953227	-0.941761	-0.917268	-0.877256	-0.821387	-0.751965	-0.673741	-0.592884	-0.515742	-0.447179	-0.389247	-0.340708	-0.297261	-0.25274	-0.201123	-0.138553	-0.0654265	0.0125391	0.0846378	0.136535	0.153065
6	LPO	3	3	0.368258	0.373595	0.36569	0.341559	0.298988	0.23716	0.157429	0.0635728	-0.0382647	-0.140096	-0.233029	-0.308352	-0.358929	-0.380202	-0.370962	-0.333518	-0.273326	-0.198126	-0.116693	-0.0374179	0.032844	0.0896127	0.131041	0.157642	0.171524	0.17537	0.171321	0.160454	0.142436	0.115769	0.0786701	0.0299894	-0.0298544	-0.0982658	-0.170514	-0.240242	-0.300632	-0.345717	-0.371752	-0.378173	-0.36783	-0.34659	-0.322222	-0.302699	-0.294634	-0.301743
7	LPO	3	3	0.204889	0.129693	0.0488327	-0.0353785	-0.119425	-0.19914	-0.270361	-0.32954	-0.373893	-0.401512	-0.41124	-0.402426	-0.374766	-0.328167	-0.262826	-0.179581	-0.0801523	0.0324802	0.153928	0.278531	0.399636	0.510401	0.604657	0.677782	0.727577	0.754678	0.762561	0.757128	0.745833	0.736553	0.736343	0.750371	0.781279	0.828789	0.889945	0.959707	1.03172	1.09914	1.1555	1.19511	1.21341	1.20705	1.17381	1.11267	1.02392	0.909471
8	LPO	3	3	0.200529	0.143401	0.0900038	0.0427477	0.00344101	-0.0269335	-0.0483604	-0.0616524	-0.0682992	-0.0701654	-0.0691217	-0.0667859	-0.0642881	-0.0620657	-0.0598853	-0.0569806	-0.0522282	-0.0443882	-0.0323458	-0.0154177	0.00649911	0.0328913	0.0625026	0.0934531	0.12345	0.150015	0.170777	0.183797	0.187864	0.182603	0.168662	0.147529	0.121416	0.0928579	0.064305	0.0377115	0.0140563	-0.00675767	-0.0259459	-0.0456492	-0.0684234	-0.0966855	-0.132101	-0.175072	-0.224516	-0.277938
9	LPO	3	3	0.897121	0.899711	0.892887	0.87059	0.82755	0.760238	0.667411	0.550578	0.413982	0.26425	0.109594	-0.0411991	-0.180055	-0.30067	-0.399393	-0.475687	-0.531956	-0.572798	-0.603802	-0.630006	-0.654468	-0.677233	-0.695043	-0.701812	-0.689789	-0.651649	-0.582668	-0.482631	-0.356878	-0.216421	-0.07663	0.0450654	0.132242	0.172578	0.160467	0.0983595	-0.00341314	-0.128342	-0.256885	-0.370248	-0.453885	-0.500432	-0.510906	-0.493958	-0.463523	-0.435241
10	LPO	3	3	0.213162	0.19792	0.195727	0.205571	0.223965	0.245143	0.261939	0.266735	0.252883	0.215903	0.15464	0.0719127	-0.0256551	-0.128182	-0.224042	-0.301689	-0.351604	-0.367893	-0.349556	-0.300901	-0.230821	-0.151399	-0.0759	-0.0163863	0.0185273	0.0251174	0.00509811	-0.0348222	-0.0844648	-0.132461	-0.168625	-0.18621	-0.18338	-0.163574	-0.134748	-0.107542	-0.0928788	-0.09945	-0.131665	-0.188543	-0.263883	-0.347533	-0.427766	-0.493926	-0.538958	-0.561066
11	LPO	3	3	0.177612	0.168902	0.168376	0.17009	0.168869	0.160916	0.144253	0.118849	0.0863253	0.0494151	0.0111678	-0.0255657	-0.0586231	-0.0868019	-0.109712	-0.127477	-0.140391	-0.148479	-0.151283	-0.147861	-0.137172	-0.118463	-0.0918876	-0.0588561	-0.0222016	0.0140233	0.0451216	0.0665487	0.0748345	0.0684095	0.0479195	0.0163655	-0.021481	-0.059891	-0.0932801	-0.117429	-0.130243	-0.132253	-0.126322	-0.117127	-0.109936	-0.109411	-0.118446	-0.137324	-0.163479	-0.191726
12	LPO	3	3	0.567166	0.495965	0.429882	0.366596	0.302895	0.23527	0.160686	0.077324	-0.0148665	-0.113756	-0.215	-0.312168	-0.397555	-0.462822	-0.50033	-0.504199	-0.471298	-0.401934	-0.300026	-0.172799	-0.0298678	0.117997	0.260226	0.387882	0.494731	0.577819	0.637433	0.676524	0.699829	0.71256	0.719518	0.724318	0.72915	0.734827	0.741436	0.748968	0.75784	0.769199	0.784631	0.805495	0.832114	0.862703	0.89286	0.915632	0.922289	0.903967
13	LPO	3	3	-0.89648	-0.9196	-0.915979	-0.886209	-0.83282	-0.759531	-0.669834	-0.566206	-0.450267	-0.322688	-0.183783	-0.0349466	0.120583	0.277577	0.42863	0.564727	0.676918	0.757705	0.801809	0.807326	0.775866	0.711651	0.620555	0.509549	0.385446	0.254325	0.121851	-0.0066678	-0.126561	-0.233344	-0.322835	-0.391899	-0.438797	-0.463243	-0.466655	-0.452176	-0.423615	-0.384688	-0.338719	-0.287702	-0.232144	-0.171801	-0.106277	-0.0353488	0.0401711	0.118115
14	LPO	3	3	-0.202412	-0.280077	-0.337104	-0.373583	-0.391095	-0.392001	-0.37862	-0.352846	-0.315906	-0.268396	-0.210726	-0.143622	-0.0685119	0.0121686	0.0948804	0.175306	0.248925	0.311622	0.360494	0.394436	0.414348	0.423084	0.425076	0.425454	0.429107	0.439691	0.458894	0.485885	0.517257	0.547536	0.569978	0.577713	0.56505	0.528385	0.466979	0.383106	0.281836	0.170142	0.0559339	-0.0531059	-0.150515	-0.231925	-0.295442	-0.341516	-0.372698	-0.392839
15	LPO	3	3	0.107678	0.0292157	-0.0295838	-0.0742478	-0.110176	-0.141671	-0.17124	-0.19934	-0.224505	-0.243798	-0.253509	-0.250049	-0.230619	-0.193966	-0.140631	-0.0731384	0.00421519	0.0859476	0.165966	0.238277	0.297589	0.339743	0.362003	0.363051	0.34279	0.301837	0.241376	0.162596	0.0666329	-0.0453691	-0.172006	-0.311037	-0.459006	-0.610726	-0.759303	-0.89628	-1.01229	-1.09814	-1.14604	-1.15088	-1.11109	-1.02915	-0.911387	-0.767056	-0.606899	-0.441455
16	LPO	3	3	-0.226332	-0.264347	-0.301006	-0.335109	-0.364402	-0.385907	-0.396404	-0.393097	-0.374003	-0.338476	-0.287237	-0.222408	-0.14705	-0.0646477	0.0212788	0.107649	0.191929	0.272251	0.347045	0.415016	0.474648	0.524298	0.562168	0.586786	0.597358	0.593984	0.578089	0.552436	0.520572	0.486434	0.45379	0.425394	0.402755	0.386052	0.374336	0.366051	0.359559	0.35374	0.34808	0.342741	0.337745	0.332563	0.325137	0.311478	0.285944	0.241826
17	LPO	3	3	-0.321875	-0.379929	-0.430805	-0.473288	-0.506047	-0.52775	-0.537049	-0.53267	-0.513485	-0.478617	-0.427552	-0.36017	-0.276797	-0.178286	-0.0660307	0.0578532	0.190468	0.328008	0.465705	0.598008	0.718808	0.821916	0.901628	0.953411	0.974545	0.964657	0.925868	0.862533	0.780568	0.686446	0.585932	0.482836	0.378412	0.271067	0.156927	0.0310487	-0.110824	-0.270445	-0.445433	-0.628423	-0.807205	-0.966025	-1.08789	-1.15753	-1.16453	-1.10593
18	LPO	3	3	-0.129972	-0.189857	-0.273609	-0.378971	-0.498082	-0.618501	-0.725129	-0.802777	-0.838587	-0.82418	-0.756993	-0.640469	-0.483378	-0.298164	-0.0987322	0.101824	0.293049	0.46824	0.624571	0.762333	0.883382	0.989367	1.08015	1.15283	1.20165	1.2189	1.19656	1.1284	1.01175	0.848638	0.645933	0.414241	0.165796	-0.0880252	-0.339071	-0.583765	-0.823301	-1.06231	-1.30623	-1.55811	-1.81577	-2.0698	-2.3037	-2.4958	-2.62325	-2.66699
19	LPO	3	3	0.0452621	-0.0285372	-0.100177	-0.168357	-0.23049	-0.283058	-0.322253	-0.344739	-0.34837	-0.332596	-0.298663	-0.249309	-0.188321	-0.11987	-0.0478804	0.0244759	0.0950316	0.162606	0.226795	0.287615	0.34511	0.399089	0.449017	0.4941	0.533517	0.5667	0.593536	0.614483	0.630486	0.642668	0.651953	0.658682	0.662255	0.661074	0.652769	0.634736	0.604843	0.562281	0.50822	0.446092	0.381361	0.320867	0.27157	0.239162	0.22673	0.233726
20	LPO	3	3	0.373916	0.272589	0.165398	0.0585101	-0.0417844	-0.129912	-0.201551	-0.253941	-0.286469	-0.2999	-0.296616	-0.279531	-0.251961	-0.21633	-0.174504	-0.127189	-0.0742468	-0.0152724	0.0501171	0.120995	0.195179	0.268452	0.335094	0.388188	0.420769	0.427392	0.405067	0.354639	0.281166	0.193607	0.103878	0.0246593	-0.032657	-0.0601891	-0.0556177	-0.0223185	0.0303847	0.0892207	0.139791	0.169534	0.170549	0.142321	0.091718	0.0326131	-0.017287	-0.0397253
21	LPO	3	3	0.180029	0.13647	0.10427	0.0855667	0.079028	0.0801997	0.0827255	0.0797314	0.0656452	0.0373659	-0.00487341	-0.0575255	-0.114322	-0.167612	-0.20976	-0.234459	-0.23783	-0.218657	-0.178245	-0.119802	-0.0474976	0.034184	0.121023	0.209246	0.2951	0.374681	0.443314	0.495519	0.525264	0.526715	0.495243	0.428642	0.328062	0.198396	0.0481816	-0.111265	-0.267537	-0.408693	-0.525255	-0.61163	-0.666683	-0.693594	-0.698767	-0.689963	-0.674232	-0.655852
1	LPO	3	4	-0.207394	-0.245548	-0.267592	-0.272033	-0.258958	-0.2302	-0.189219	-0.140578	-0.0892295	-0.0398802	0.00358541	0.0387224	0.0646763	0.0820994	0.0929697	0.100038	0.106261	0.114385	0.126436	0.143314	0.164793	0.189599	0.215483	0.239566	0.258705	0.269743	0.2702	0.258404	0.233931	0.197978	0.15322	0.103804	0.054891	0.0120358	-0.0195956	-0.0361276	-0.0355549	-0.0185323	0.0116442	0.0493107	0.0871325	0.117225	0.132369	0.127128	0.0988408	0.0480372
2	LPO	3	4	-0.0238907	-0.0488475	-0.059868	-0.0537651	-0.0308261	0.00502779	0.0467054	0.0852361	0.111475	0.117703	0.0994682	0.0566256	-0.0062489	-0.0802963	-0.153611	-0.213157	-0.246972	-0.246274	-0.207232	-0.13182	-0.0279138	0.0918717	0.211858	0.315731	0.38902	0.4215	0.40864	0.352301	0.260374	0.145399	0.0224965	-0.0930075	-0.187986	-0.253388	-0.285339	-0.285277	-0.259064	-0.215631	-0.164926	-0.116023	-0.0755901	-0.046949	-0.0299682	-0.0218366	-0.0183414	-0.0153265
3	LPO	3	4	0.387243	0.410983	0.420885	0.415076	0.392967	0.355521	0.305201	0.245501	0.180461	0.114143	0.0499476	-0.00969999	-0.0635278	-0.111403	-0.153976	-0.192169	-0.226871	-0.258437	-0.286471	-0.309984	-0.327591	-0.337967	-0.34041	-0.335249	-0.324174	-0.310208	-0.297382	-0.290178	-0.292792	-0.308326	-0.33809	-0.381293	-0.435027	-0.494549	-0.553912	-0.606874	-0.647694	-0.671833	-0.676558	-0.660834	-0.625432	-0.57254	-0.505113	-0.426646	-0.340782	-0.251031
4	LPO	3	4	0.154145	0.148225	0.137529	0.121113	0.098111	0.0684336	0.0332882	-0.00456836	-0.04102	-0.0712881	-0.0908582	-0.0965431	-0.0874428	-0.0654286	-0.0350542	-0.00283442	0.0239857	0.0389382	0.0378279	0.0198983	-0.0118252	-0.0508212	-0.0882055	-0.114444	-0.121161	-0.102995	-0.0586708	0.00854967	0.0911136	0.178536	0.259138	0.321998	0.358627	0.364305	0.338598	0.285135	0.210813	0.124411	0.0350885	-0.0487903	-0.120692	-0.176308	-0.213521	-0.232057	-0.232898	-0.217748
5	LPO	3	4	-0.288377	-0.299743	-0.29546	-0.268852	-0.218092	-0.146684	-0.0630549	0.0211729	0.093624	0.143866	0.165777	0.158948	0.128658	0.0848822	0.039983	0.0057606	-0.00908386	-0.00115934	0.0270302	0.0677258	0.109715	0.141286	0.153217	0.141286	0.107575	0.0603829	0.012627	-0.0209973	-0.0274149	0.00172606	0.0677084	0.163926	0.276962	0.389117	0.481891	0.539953	0.554363	0.524542	0.458531	0.371319	0.281911	0.209236	0.168262	0.16705	0.205079	0.273697
6	LPO	3	4	0.0282862	-0.0146372	-0.0502512	-0.0742454	-0.0838987	-0.0785202	-0.0596282	-0.030632	0.0036677	0.0379647	0.067168	0.0871809	0.0954395	0.091238	0.0757575	0.051771	0.0232085	-0.00541856	-0.029648	-0.0457152	-0.0510147	-0.044462	-0.0266309	0.000273625	0.0327474	0.0663626	0.0964156	0.118503	0.129112	0.126179	0.109382	0.0802397	0.041977	-0.000913022	-0.0433268	-0.0803049	-0.107703	-0.123	-0.125602	-0.117042	-0.100698	-0.0812423	-0.0637906	-0.0530499	-0.0523714	-0.0631127
7	LPO	3	4	-0.0538958	-0.101813	-0.139844	-0.162171	-0.165093	-0.147835	-0.112855	-0.0654061	-0.0127144	0.0374167	0.0780205	0.104212	0.114052	0.10874	0.0921541	0.0699146	0.0480119	0.0314871	0.0233993	0.0242194	0.0319331	0.0426446	0.0516439	0.0546877	0.0490904	0.0344686	0.012927	-0.011361	-0.0330523	-0.0468507	-0.0487667	-0.0371141	-0.0130059	0.0197105	0.055077	0.0861596	0.106317	0.110468	0.0960754	0.0637228	0.0170054	-0.0379911	-0.0936264	-0.141856	-0.175382	-0.188628
8	LPO	3	4	0.0591861	0.06675	0.0747253	0.0819243	0.0870444	0.0889442	0.0868828	0.0807565	0.0710118	0.0586673	0.0449718	0.0311307	0.0180793	0.00615867	-0.00483511	-0.0156538	-0.0273069	-0.0407028	-0.0564069	-0.0743402	-0.0937295	-0.113165	-0.130855	-0.145003	-0.154236	-0.157816	-0.155889	-0.149454	-0.140091	-0.129692	-0.119963	-0.112166	-0.106841	-0.103769	-0.102116	-0.100743	-0.0984926	-0.094541	-0.0885934	-0.080836	-0.0717901	-0.0620385	-0.0518822	-0.0411369	-0.029083	-0.01456
9	LPO	3	4	0.143556	0.156943	0.153475	0.136795	0.113396	0.0911411	0.077444	0.0772447	0.0914588	0.116379	0.144133	0.164171	0.165633	0.140079	0.0839348	4.8645e-05	-0.102105	-0.207502	-0.298003	-0.355613	-0.365953	-0.321214	-0.22204	-0.0778488	0.0944501	0.273165	0.435239	0.560087	0.633027	0.647386	0.60533	0.517162	0.399118	0.27021	0.148962	0.0502041	-0.0172261	-0.0513707	-0.0570053	-0.0442683	-0.0261758	-0.015838	-0.0240076	-0.0570273	-0.115567	-0.194688
10	LPO	3	4	0.0193405	0.0909507	0.164724	0.232192	0.285336	0.317768	0.325679	0.308452	0.268755	0.211945	0.145172	0.0760976	0.0115823	-0.0433574	-0.0862942	-0.117536	-0.139764	-0.157292	-0.174954	-0.196986	-0.226137	-0.263054	-0.306116	-0.351694	-0.39481	-0.430037	-0.452454	-0.458624	-0.44713	-0.418869	-0.377052	-0.326687	-0.273857	-0.224798	-0.184924	-0.15797	-0.145404	-0.146312	-0.157364	-0.173466	-0.188542	-0.196602	-0.192761	-0.174041	-0.140054	-0.0931308
11	LPO	3	4	0.174759	0.204178	0.214003	0.209667	0.198355	0.186812	0.179532	0.177553	0.178143	0.175674	0.16329	0.134902	0.0871855	0.0209009	-0.0588198	-0.143151	-0.221163	-0.282212	-0.317966	-0.324205	-0.301743	-0.256013	-0.195879	-0.131547	-0.0722547	-0.0243643	0.0100566	0.0332171	0.0509871	0.070995	0.100423	0.144004	0.202323	0.271224	0.342303	0.404343	0.445446	0.45531	0.427428	0.360399	0.258247	0.129797	-0.0128363	-0.156084	-0.287036	-0.395028
12	LPO	3	4	0.0146435	0.123497	0.223464	0.305482	0.362382	0.389837	0.386714	0.355123	0.299924	0.227873	0.146609	0.0636303	-0.0147351	-0.0839248	-0.141503	-0.186939	-0.221317	-0.246578	-0.264893	-0.278107	-0.287407	-0.293261	-0.29564	-0.294525	-0.290348	-0.28447	-0.279306	-0.278162	-0.284804	-0.302707	-0.334147	-0.379362	-0.43607	-0.499423	-0.562324	-0.616455	-0.653693	-0.667485	-0.654341	-0.614616	-0.552898	-0.47735	-0.39861	-0.327933	-0.275133	-0.24688
13	LPO	3	4	0.301969	0.251017	0.191524	0.131453	0.0792714	0.0421738	0.0246351	0.0272444	0.0464763	0.0754519	0.105335	0.126971	0.132778	0.118215	0.0823784	0.0280766	-0.0385919	-0.109499	-0.175802	-0.22922	-0.263273	-0.274357	-0.262128	-0.229511	-0.182587	-0.129637	-0.0797516	-0.0414723	-0.0213549	-0.0225314	-0.0439833	-0.0808257	-0.124926	-0.166372	-0.195488	-0.204684	-0.189606	-0.149998	-0.0895347	-0.0145916	0.0670805	0.147786	0.221289	0.28367	0.333294	0.370484
14	LPO	3	4	-0.0913583	-0.010892	0.0605064	0.116364	0.15246	0.167364	0.162492	0.141833	0.111421	0.0783548	0.0494622	0.0302388	0.0237044	0.0296975	0.0446319	0.0621398	0.0741027	0.0721333	0.0493908	0.00205829	-0.0696708	-0.161267	-0.264438	-0.368497	-0.462232	-0.535866	-0.582748	-0.600671	-0.592018	-0.563261	-0.523787	-0.484031	-0.453496	-0.439012	-0.443439	-0.464881	-0.497041	-0.5302	-0.552886	-0.553855	-0.524354	-0.459808	-0.361003	-0.23432	-0.0910292	0.0545528
15	LPO	3	4	-0.157073	-0.10444	-0.060232	-0.0315743	-0.0211099	-0.0269463	-0.0433193	-0.0623538	-0.0760918	-0.0784052	-0.0664146	-0.0409953	-0.00634674	0.0311002	0.0643829	0.0876912	0.0978093	0.0948195	0.081892	0.0644428	0.04872	0.0401107	0.0415486	0.0527694	0.0700163	0.0868371	0.095426	0.0882227	0.0597107	0.00759	-0.0666753	-0.158042	-0.259021	-0.361169	-0.45692	-0.541076	-0.611817	-0.670958	-0.723346	-0.775614	-0.83446	-0.905006	-0.989392	-1.08597	-1.1893	-1.29091
16	LPO	3	4	-0.194984	-0.211351	-0.239253	-0.271702	-0.301189	-0.321021	-0.325987	-0.31336	-0.282854	-0.236142	-0.176715	-0.108549	-0.0359169	0.0374281	0.108314	0.174076	0.232492	0.2813	0.318489	0.341947	0.35001	0.341855	0.318164	0.280929	0.234019	0.182216	0.130852	0.0847527	0.0472495	0.0194115	-7.19692e-05	-0.0149099	-0.0300657	-0.0509505	-0.0820297	-0.125668	-0.181412	-0.246129	-0.314333	-0.379415	-0.434858	-0.47593	-0.500322	-0.508855	-0.505089	-0.49438
17	LPO	3	4	0.0470868	-0.0331574	-0.113047	-0.188755	-0.255166	-0.306646	-0.337954	-0.345352	-0.327419	-0.285779	-0.224928	-0.151683	-0.0740342	0.000197434	0.0648281	0.116326	0.154259	0.1812	0.201839	0.22184	0.246472	0.27949	0.322444	0.374579	0.433357	0.495392	0.557528	0.617713	0.675508	0.73192	0.788688	0.847174	0.907098	0.965717	1.01759	1.05503	1.06947	1.0534	1.00239	0.916734	0.802347	0.670512	0.536378	0.41643	0.325542	0.273853
18	LPO	3	4	-0.536741	-0.48773	-0.403688	-0.289113	-0.15231	-0.00438182	0.142037	0.27439	0.381559	0.455123	0.490213	0.485969	0.445534	0.375421	0.284653	0.183422	0.0816501	-0.0123833	-0.093151	-0.158592	-0.210131	-0.251973	-0.290119	-0.330775	-0.378882	-0.436869	-0.504109	-0.576869	-0.64917	-0.714155	-0.765663	-0.799734	-0.815735	-0.816608	-0.80837	-0.79887	-0.795982	-0.805613	-0.830087	-0.867174	-0.910064	-0.9483	-0.969721	-0.962972	-0.919904	-0.837819
19	LPO	3	4	0.0218626	0.0347573	0.0405175	0.0383813	0.0288287	0.0136368	-0.00451034	-0.0222593	-0.0362181	-0.043582	-0.0426264	-0.0331563	-0.016583	0.00419878	0.0253647	0.0427666	0.0526759	0.0526416	0.0419689	0.0220362	-0.00386466	-0.0309193	-0.0535928	-0.0665788	-0.0657453	-0.0489713	-0.0165929	0.0284565	0.0810511	0.134501	0.181518	0.21541	0.231009	0.225465	0.198737	0.153546	0.0949357	0.0295855	-0.0352605	-0.0928723	-0.137919	-0.167221	-0.180017	-0.177811	-0.163936	-0.14264
20	LPO	3	4	0.197332	0.171112	0.123718	0.0625238	-0.00234912	-0.0597309	-0.0999101	-0.116269	-0.107091	-0.0754453	-0.0290783	0.0214994	0.0649323	0.0917072	0.0958144	0.0762691	0.0370955	-0.013253	-0.0637393	-0.102915	-0.121141	-0.112763	-0.0768319	-0.0176808	0.056195	0.133652	0.203112	0.25464	0.281326	0.281043	0.255693	0.211431	0.156323	0.0994555	0.0483114	0.00820404	-0.0189052	-0.0341128	-0.0410826	-0.0444694	-0.0490335	-0.057822	-0.0721099	-0.0904919	-0.109856	-0.126127
21	LPO	3	4	-0.49705	-0.501613	-0.500147	-0.490913	-0.472048	-0.441887	-0.399431	-0.344611	-0.278301	-0.202571	-0.120334	-0.0350358	0.0496569	0.130332	0.204205	0.269207	0.324145	0.36845	0.402119	0.42527	0.438123	0.440679	0.4328	0.414246	0.384707	0.344041	0.292142	0.229115	0.155361	0.0714559	-0.0215864	-0.12205	-0.227554	-0.334659	-0.438899	-0.535071	-0.617691	-0.681633	-0.722848	-0.739098	-0.730259	-0.6985	-0.64786	-0.5836	-0.511336	-0.436362
1	LPO	3	5	-0.674527	-0.764345	-0.813114	-0.822609	-0.798348	-0.748428	-0.681697	-0.606073	-0.527055	-0.447241	-0.366354	-0.281704	-0.189523	-0.0861928	0.0306472	0.16135	0.30384	0.454055	0.606527	0.754994	0.893487	1.01686	1.12108	1.20318	1.2612	1.29375	1.30016	1.28039	1.23557	1.16861	1.08455	0.990837	0.897041	0.813747	0.75127	0.71761	0.716752	0.747154	0.801329	0.866359	0.925581	0.961152	0.957227	0.902746	0.79394	0.635201
2	LPO	3	5	-0.130453	-0.236874	-0.314061	-0.346057	-0.324549	-0.250808	-0.135744	0.00186977	0.138684	0.251137	0.319801	0.333052	0.289465	0.198076	0.0767684	-0.0508981	-0.160084	-0.229054	-0.24322	-0.197469	-0.0969819	0.0440704	0.205099	0.362846	0.495385	0.585761	0.62414	0.608803	0.54557	0.445836	0.324081	0.195082	0.0715412	-0.0375481	-0.127304	-0.196496	-0.246454	-0.279786	-0.298916	-0.305471	-0.300117	-0.283058	-0.254807	-0.217344	-0.174813	-0.133557
3	LPO	3	5	-0.332772	-0.308594	-0.267212	-0.208976	-0.137102	-0.0574469	0.022631	0.0951016	0.15275	0.19027	0.204968	0.197289	0.170649	0.130813	0.0849733	0.0406002	0.00421203	-0.0196148	-0.0289214	-0.0245363	-0.00996754	0.00936489	0.0267092	0.0353792	0.0294331	0.00469471	-0.0406885	-0.106163	-0.18876	-0.283787	-0.385302	-0.487121	-0.583596	-0.670052	-0.743318	-0.8016	-0.844146	-0.870724	-0.881009	-0.87393	-0.847627	-0.799679	-0.727383	-0.629174	-0.505375	-0.359088
4	LPO	3	5	0.245667	0.298324	0.329589	0.327736	0.285229	0.200832	0.0804867	-0.0630326	-0.211907	-0.346192	-0.447082	-0.500082	-0.4976	-0.44033	-0.337142	-0.203554	-0.0591961	0.0754604	0.182457	0.249158	0.269864	0.246475	0.187665	0.106952	0.0202215	-0.0574431	-0.113918	-0.141888	-0.140029	-0.112386	-0.0674743	-0.0162348	0.0298616	0.0609955	0.0704611	0.0555645	0.0178377	-0.0376166	-0.103216	-0.170152	-0.22983	-0.275064	-0.300922	-0.305146	-0.288271	-0.253206
5	LPO	3	5	-0.0409894	-0.102823	-0.175122	-0.242766	-0.292141	-0.313522	-0.302829	-0.262098	-0.198493	-0.122489	-0.0452477	0.0236741	0.0780547	0.116066	0.139793	0.153857	0.163828	0.174037	0.186083	0.198442	0.206759	0.205344	0.189111	0.155876	0.107595	0.050823	-0.00378284	-0.0435541	-0.0564997	-0.0341229	0.0260577	0.119148	0.233105	0.350725	0.452561	0.520743	0.54279	0.514453	0.440984	0.336616	0.222152	0.121259	0.0560334	0.0427888	0.0890656	0.192308
6	LPO	3	5	-0.0757571	-0.122569	-0.163056	-0.188694	-0.192433	-0.169999	-0.121028	-0.0492335	0.0379384	0.130425	0.216939	0.286579	0.330498	0.3431	0.322845	0.272296	0.197625	0.107692	0.0127318	-0.0772194	-0.153481	-0.209797	-0.242828	-0.252256	-0.240319	-0.211112	-0.169514	-0.120582	-0.0687382	-0.0173113	0.0314296	0.0762402	0.116593	0.152353	0.183521	0.210027	0.231815	0.2487	0.260612	0.267623	0.269978	0.268193	0.263125	0.255779	0.247527	0.239957
7	LPO	3	5	-0.0403684	-0.0783537	-0.0978902	-0.0944823	-0.0665153	-0.0156626	0.0531941	0.132685	0.213638	0.286348	0.341804	0.372803	0.37491	0.346856	0.290544	0.210746	0.114154	0.00847801	-0.0985584	-0.200175	-0.290965	-0.367319	-0.427376	-0.470662	-0.497833	-0.510257	-0.509749	-0.498494	-0.479127	-0.454905	-0.429838	-0.408716	-0.396991	-0.400192	-0.423281	-0.469763	-0.540776	-0.634344	-0.745058	-0.86407	-0.979863	-1.07944	-1.14987	-1.18014	-1.16279	-1.09527
8	LPO	3	5	0.190596	0.207999	0.221153	0.227187	0.224025	0.210807	0.188118	0.157939	0.123225	0.0874739	0.0539184	0.0249444	0.00169513	-0.0163201	-0.0309608	-0.0450962	-0.0619173	-0.0842159	-0.113795	-0.150901	-0.194181	-0.240904	-0.287342	-0.329507	-0.36394	-0.388189	-0.401227	-0.403576	-0.397025	-0.384177	-0.367939	-0.350943	-0.33514	-0.321585	-0.310444	-0.301224	-0.292924	-0.284512	-0.275086	-0.263893	-0.250399	-0.234141	-0.21456	-0.190998	-0.162672	-0.128789
9	LPO	3	5	-0.333279	-0.359974	-0.38831	-0.407174	-0.406188	-0.377881	-0.319149	-0.232353	-0.125365	-0.0105398	0.0972995	0.183436	0.236197	0.249471	0.224428	0.169951	0.101405	0.0382025	0.000236099	0.00388139	0.058474	0.163933	0.31019	0.478526	0.644581	0.782943	0.871787	0.897137	0.855664	0.755363	0.614095	0.456385	0.308834	0.195248	0.132597	0.128238	0.179042	0.272641	0.39009	0.509461	0.609722	0.674388	0.693549	0.66467	0.592246	0.486128
10	LPO	3	5	-0.051305	0.013529	0.0685376	0.105613	0.120105	0.111693	0.084288	0.0454978	0.00506114	-0.0270994	-0.0428838	-0.0378245	-0.0120546	0.0294111	0.0775609	0.121055	0.148409	0.150173	0.120993	0.0609092	-0.0246472	-0.125636	-0.229098	-0.321436	-0.39085	-0.429321	-0.433824	-0.406809	-0.355451	-0.290106	-0.222404	-0.162982	-0.119673	-0.0962997	-0.0922059	-0.102724	-0.120302	-0.136125	-0.141643	-0.130241	-0.0981867	-0.0452495	0.0254762	0.108277	0.195747	0.279918
11	LPO	3	5	0.234737	0.235181	0.215616	0.185579	0.155869	0.135856	0.131107	0.141878	0.162886	0.184599	0.195708	0.185906	0.14868	0.0833056	-0.00467665	-0.104314	-0.201332	-0.281356	-0.332857	-0.349693	-0.332365	-0.287721	-0.227236	-0.164317	-0.111039	-0.0754189	-0.0594926	-0.0591907	-0.0652339	-0.0658774	-0.0498431	-0.0093416	0.0576011	0.146147	0.245231	0.339697	0.413155	0.451393	0.445329	0.393001	0.299839	0.17766	0.0422764	-0.0895669	-0.203385	-0.289485
12	LPO	3	5	0.00431137	0.0789388	0.133997	0.167997	0.182248	0.180525	0.168064	0.150558	0.133034	0.118895	0.109433	0.103691	0.0989066	0.0910507	0.0759926	0.0505232	0.0129771	-0.0361181	-0.0941181	-0.156756	-0.219007	-0.276097	-0.324487	-0.36274	-0.391819	-0.415042	-0.437386	-0.4645	-0.501687	-0.552745	-0.619253	-0.700201	-0.792215	-0.890038	-0.987411	-1.07815	-1.15711	-1.22076	-1.2676	-1.29782	-1.31312	-1.31571	-1.30794	-1.29159	-1.26757	-1.23614
13	LPO	3	5	0.477244	0.45901	0.415262	0.355246	0.289929	0.229957	0.183391	0.153956	0.140622	0.137422	0.134773	0.122083	0.0902935	0.0341665	-0.0458858	-0.143329	-0.246811	-0.342321	-0.41562	-0.455368	-0.455289	-0.414964	-0.339585	-0.238953	-0.125231	-0.0106642	0.0939384	0.180448	0.244189	0.283438	0.299026	0.293906	0.272672	0.241069	0.205799	0.174376	0.15435	0.15257	0.174641	0.223851	0.300429	0.401629	0.521846	0.653068	0.786036	0.911351
14	LPO	3	5	-0.212663	-0.0757092	0.0407501	0.13012	0.18915	0.217807	0.218651	0.196523	0.158065	0.110827	0.0624425	0.0199926	-0.0111551	-0.0281396	-0.0310135	-0.0228083	-0.00924111	0.00237671	0.00446957	-0.00954954	-0.0439688	-0.0999543	-0.175557	-0.266149	-0.365266	-0.465808	-0.561286	-0.646731	-0.719008	-0.777101	-0.821805	-0.854982	-0.879043	-0.896073	-0.907185	-0.911938	-0.90851	-0.893713	-0.863685	-0.814886	-0.745356	-0.655497	-0.548941	-0.4328	-0.31681	-0.212051
15	LPO	3	5	-0.399379	-0.290854	-0.191409	-0.104938	-0.0318193	0.0304964	0.0865252	0.141126	0.197853	0.257662	0.318127	0.373629	0.416163	0.436896	0.427866	0.383784	0.303463	0.190274	0.0518512	-0.100943	-0.255639	-0.400093	-0.524542	-0.622825	-0.693275	-0.738255	-0.76348	-0.776291	-0.783889	-0.791772	-0.802559	-0.815671	-0.82776	-0.833965	-0.829507	-0.811562	-0.78066	-0.741472	-0.702562	-0.675249	-0.671584	-0.701923	-0.772484	-0.883471	-1.0281	-1.19297
16	LPO	3	5	-0.431844	-0.421418	-0.415394	-0.406437	-0.388176	-0.356397	-0.309322	-0.248036	-0.176017	-0.0979574	-0.0193463	0.0552433	0.122209	0.179483	0.226317	0.262799	0.289501	0.306603	0.314284	0.312123	0.299884	0.277693	0.246834	0.209282	0.16809	0.126598	0.0877338	0.0533112	0.0234322	-0.00375176	-0.0318687	-0.0656714	-0.109832	-0.168293	-0.243193	-0.334296	-0.438794	-0.551981	-0.667636	-0.779329	-0.880755	-0.967147	-1.03503	-1.08252	-1.10916	-1.11537
17	LPO	3	5	0.0190769	-0.013028	-0.0449289	-0.0758257	-0.103082	-0.122634	-0.129909	-0.121028	-0.0939586	-0.0496474	0.00773662	0.0710374	0.131125	0.178463	0.204928	0.205495	0.179309	0.130157	0.0659649	-0.00245846	-0.0631258	-0.104843	-0.118952	-0.100602	-0.0492706	0.0314354	0.134714	0.251997	0.374488	0.494447	0.606149	0.706305	0.79351	0.867682	0.929215	0.978013	1.013	1.03219	1.03299	1.01307	0.971323	0.908734	0.82877	0.73723	0.641661	0.550061
18	LPO	3	5	-0.485533	-0.434398	-0.336944	-0.192003	-0.00641338	0.205662	0.424577	0.628186	0.794849	0.906501	0.951111	0.924087	0.828805	0.675708	0.480592	0.261929	0.0380455	-0.175615	-0.368519	-0.536205	-0.679988	-0.805492	-0.920571	-1.03255	-1.14582	-1.26026	-1.37087	-1.46866	-1.54267	-1.58266	-1.58181	-1.53859	-1.45758	-1.34868	-1.22512	-1.10077	-0.98705	-0.89045	-0.811306	-0.74399	-0.678386	-0.602638	-0.506276	-0.383294	-0.234067	-0.0663125
19	LPO	3	5	0.116785	0.12254	0.125865	0.125744	0.121161	0.111483	0.0965839	0.077217	0.0549584	0.0318696	0.0102081	-0.00818743	-0.0222574	-0.0319937	-0.0383571	-0.0430898	-0.0483034	-0.0557789	-0.0665841	-0.0806894	-0.0968852	-0.112882	-0.125776	-0.132616	-0.131015	-0.119762	-0.0991062	-0.0708983	-0.0383579	-0.00568075	0.0225854	0.0423096	0.0504096	0.0453492	0.0274378	-0.00130559	-0.0374804	-0.0768874	-0.115313	-0.149196	-0.176051	-0.19484	-0.205766	-0.209924	-0.208881	-0.203957
20	LPO	3	5	0.151661	0.221384	0.257427	0.260733	0.237111	0.196219	0.149179	0.106433	0.0756799	0.0602472	0.0587612	0.0655528	0.0722933	0.0697343	0.0504587	0.0104646	-0.0495301	-0.123656	-0.202165	-0.272344	-0.321463	-0.338765	-0.317603	-0.256829	-0.160986	-0.0401692	0.0921305	0.220781	0.331162	0.412036	0.456287	0.462876	0.435685	0.383418	0.317313	0.249279	0.190022	0.147362	0.124613	0.121011	0.131782	0.149494	0.165538	0.172036	0.163444	0.137129
21	LPO	3	5	-0.935981	-0.88948	-0.840964	-0.791304	-0.73817	-0.676637	-0.600621	-0.504437	-0.3845	-0.240745	-0.0771922	0.098214	0.274331	0.438588	0.57878	0.684655	0.749474	0.770383	0.748461	0.687919	0.595024	0.477039	0.341209	0.194166	0.0417882	-0.110829	-0.259233	-0.399343	-0.527414	-0.64032	-0.735567	-0.811497	-0.867568	-0.903896	-0.921172	-0.920421	-0.902498	-0.86827	-0.818451	-0.753921	-0.676045	-0.586988	-0.489758	-0.388161	-0.286516	-0.18948
1	MC	1	1	0.443519	0.505588	0.545945	0.561917	0.552384	0.518075	0.46162	0.387341	0.300776	0.207998	0.114853	0.0262478	-0.0543771	-0.125343	-0.186693	-0.239864	-0.287177	-0.331121	-0.373685	-0.415843	-0.45726	-0.496307	-0.530371	-0.556442	-0.571781	-0.574562	-0.56436	-0.542348	-0.511221	-0.474754	-0.437224	-0.402674	-0.374278	-0.353891	-0.341914	-0.337434	-0.338667	-0.343511	-0.350079	-0.35716	-0.364386	-0.372204	-0.381592	-0.393684	-0.409298	-0.428638
2	MC	1	1	0.254623	0.293239	0.313217	0.315394	0.301458	0.273732	0.234898	0.187825	0.135362	0.0802661	0.0251436	-0.0275949	-0.075782	-0.117548	-0.151483	-0.176789	-0.19349	-0.202484	-0.205488	-0.204896	-0.203411	-0.203597	-0.207455	-0.216018	-0.229122	-0.24546	-0.262868	-0.278892	-0.291437	-0.299469	-0.303442	-0.305428	-0.308887	-0.317993	-0.336699	-0.367706	-0.411594	-0.466251	-0.526893	-0.586696	-0.637895	-0.673326	-0.687987	-0.680286	-0.652683	-0.611555
3	MC	1	1	-0.115257	-0.124766	-0.127271	-0.122752	-0.112293	-0.0977857	-0.081509	-0.0656885	-0.052034	-0.041368	-0.0335746	-0.0276815	-0.0221336	-0.0151755	-0.00528449	0.00852999	0.0264872	0.0480094	0.0718562	0.0964681	0.120283	0.142076	0.161228	0.177697	0.191939	0.204649	0.216483	0.227755	0.238184	0.246893	0.25251	0.253412	0.248181	0.235985	0.216931	0.192298	0.164459	0.13659	0.112227	0.0947373	0.086673	0.0892464	0.10195	0.122513	0.146925	0.169983
4	MC	1	1	-0.0892143	-0.0615004	-0.0434039	-0.0338643	-0.031104	-0.0330092	-0.0374995	-0.0427642	-0.0474194	-0.050571	-0.0516353	-0.0502086	-0.0459082	-0.0382995	-0.0269386	-0.0115631	0.00767507	0.0299988	0.0538789	0.0770751	0.0968469	0.110379	0.115227	0.109848	0.0939755	0.0687569	0.0366048	0.000767393	-0.0353022	-0.0686609	-0.0974381	-0.121199	-0.140966	-0.158883	-0.177589	-0.199448	-0.225789	-0.256347	-0.289087	-0.320546	-0.346495	-0.362989	-0.367514	-0.359864	-0.342635	-0.321056
5	MC	1	1	-0.59521	-0.486641	-0.379803	-0.27792	-0.183707	-0.0993088	-0.0262741	0.0344632	0.0825025	0.11791	0.141215	0.153355	0.155668	0.1499	0.138195	0.122994	0.106925	0.0926707	0.0826892	0.078966	0.0827723	0.0944374	0.113201	0.137231	0.163768	0.189383	0.210316	0.222906	0.22398	0.211181	0.183238	0.14011	0.0829462	0.0139617	-0.0638148	-0.146886	-0.231635	-0.314615	-0.392805	-0.463804	-0.525893	-0.578048	-0.619938	-0.651847	-0.674578	-0.689423
6	MC	1	1	-0.0442408	-0.0698381	-0.0882221	-0.0995486	-0.104318	-0.103218	-0.0969297	-0.0860315	-0.0709845	-0.0522423	-0.0303232	-0.00589589	0.0200796	0.0463524	0.0713921	0.0934471	0.110638	0.121177	0.123514	0.1165	0.0995447	0.0727549	0.0369674	-0.00619357	-0.0543822	-0.104692	-0.15395	-0.199044	-0.237348	-0.26713	-0.287806	-0.300037	-0.305655	-0.30729	-0.307853	-0.309937	-0.315238	-0.324106	-0.33538	-0.346601	-0.354498	-0.355716	-0.34774	-0.329594	-0.30227	-0.268773
7	MC	1	1	0.0680736	0.110626	0.144917	0.169466	0.183492	0.187043	0.180989	0.166874	0.146633	0.122253	0.0954778	0.0675674	0.0392004	0.0105107	-0.0187214	-0.0488213	-0.0799225	-0.111691	-0.143198	-0.172939	-0.198981	-0.219286	-0.232081	-0.236199	-0.231283	-0.217871	-0.197304	-0.171442	-0.142323	-0.111805	-0.0812895	-0.0515762	-0.0229603	0.00454858	0.030931	0.0558115	0.0782637	0.0968492	0.109857	0.115736	0.113678	0.104099	0.0889185	0.0715188	0.0563204	0.047955
8	MC	1	1	0.121114	0.132719	0.140992	0.14628	0.148568	0.147528	0.142633	0.133292	0.119059	0.0998133	0.0758645	0.047994	0.0174459	-0.0142786	-0.045529	-0.0747738	-0.100765	-0.122692	-0.14017	-0.153199	-0.162019	-0.166945	-0.168158	-0.165643	-0.159128	-0.148172	-0.13233	-0.111366	-0.0855086	-0.0556064	-0.0232151	0.00950105	0.0400557	0.0659643	0.0852061	0.0966001	0.100054	0.0966427	0.0884069	0.0779852	0.0680407	0.0606474	0.0567544	0.0558323	0.0558111	0.0534043
9	MC	1	1	0.00376418	-0.0167884	-0.038224	-0.0607721	-0.084573	-0.109393	-0.134326	-0.157629	-0.176779	-0.188735	-0.190384	-0.179125	-0.153496	-0.113645	-0.0615756	-0.00111182	0.0625165	0.123357	0.175583	0.214357	0.236577	0.241316	0.229913	0.205712	0.173461	0.138485	0.105844	0.07956	0.0620579	0.0539495	0.0541401	0.0602289	0.0691067	0.0776222	0.083219	0.0843576	0.0807189	0.0731333	0.0632698	0.0531637	0.0447153	0.039247	0.0372089	0.0381345	0.0408163	0.0436242
10	MC	1	1	0.0906286	0.0899062	0.0866658	0.0798856	0.0689219	0.0536204	0.034415	0.0122622	-0.0114557	-0.0350971	-0.056903	-0.0751994	-0.0885604	-0.095946	-0.0968082	-0.0911472	-0.0794743	-0.0627312	-0.0421904	-0.0193042	0.00446965	0.0278299	0.0497333	0.0695163	0.0869619	0.102227	0.115754	0.128159	0.140035	0.151755	0.163375	0.174541	0.18448	0.192124	0.19632	0.196091	0.190937	0.181075	0.167508	0.15193	0.136418	0.122947	0.112781	0.106002	0.10119	0.0953697
11	MC	1	1	-0.350023	-0.338862	-0.324754	-0.306253	-0.282397	-0.25295	-0.21848	-0.180234	-0.139919	-0.0993446	-0.0600994	-0.0232826	0.0106472	0.0419334	0.0713549	0.100036	0.129174	0.15973	0.192204	0.226512	0.261992	0.297493	0.331633	0.363075	0.390815	0.414371	0.433935	0.450314	0.464742	0.478654	0.493323	0.509577	0.527646	0.547133	0.567213	0.58687	0.605326	0.62228	0.6381	0.653773	0.67067	0.690071	0.71268	0.738144	0.764765	0.789555
12	MC	1	1	-0.0440094	-0.0515566	-0.0742534	-0.109616	-0.153129	-0.198756	-0.239729	-0.269528	-0.282881	-0.276577	-0.249904	-0.204702	-0.144992	-0.0762141	-0.00432964	0.0651064	0.127712	0.180778	0.223342	0.25595	0.280117	0.297673	0.310092	0.318066	0.32134	0.318883	0.309307	0.291434	0.264873	0.230381	0.190024	0.146999	0.105155	0.0683306	0.0396736	0.0210794	0.0129267	0.0141756	0.0227716	0.0363002	0.0526315	0.0704897	0.0896113	0.110593	0.134374	0.16148
13	MC	1	1	-0.381167	-0.39437	-0.398751	-0.397204	-0.393132	-0.388764	-0.383592	-0.373833	-0.353392	-0.316019	-0.25733	-0.176649	-0.077924	0.031077	0.140626	0.241177	0.325374	0.3896	0.433805	0.46043	0.472882	0.473992	0.464816	0.444907	0.413439	0.370366	0.317538	0.2591	0.200563	0.147026	0.101703	0.0647241	0.0328162	0.000578605	-0.0374763	-0.0848997	-0.141743	-0.203714	-0.263244	-0.311472	-0.340603	-0.346016	-0.327761	-0.290155	-0.24023	-0.185802
14	MC	1	1	0.0402319	0.00513855	-0.0264583	-0.0525265	-0.0719119	-0.084453	-0.0908523	-0.092388	-0.0905961	-0.0869439	-0.0825257	-0.0778383	-0.0727614	-0.0665893	-0.0581683	-0.0461441	-0.0292561	-0.00655447	0.0223402	0.0570783	0.0966027	0.139254	0.183027	0.225922	0.266372	0.303526	0.337385	0.368771	0.399003	0.429422	0.460948	0.4937	0.526742	0.558237	0.585814	0.607095	0.620261	0.624595	0.620665	0.610186	0.595616	0.579494	0.563737	0.549069	0.534812	0.518975
15	MC	1	1	0.700215	0.651094	0.60022	0.548443	0.496045	0.442701	0.387529	0.329273	0.266617	0.198559	0.124767	0.0458423	-0.0366402	-0.120208	-0.201813	-0.278222	-0.346456	-0.404117	-0.449649	-0.482356	-0.502254	-0.509815	-0.505663	-0.490273	-0.463841	-0.42631	-0.377604	-0.317923	-0.248129	-0.170014	-0.0863309	-0.000622893	0.0832185	0.161552	0.231654	0.292191	0.343468	0.387209	0.42597	0.462135	0.496861	0.529126	0.555187	0.568697	0.561573	0.525446
16	MC	1	1	0.475704	0.438863	0.397014	0.351244	0.302755	0.252768	0.202428	0.152671	0.104267	0.0577655	0.0135765	-0.0279262	-0.0664533	-0.101745	-0.133584	-0.161905	-0.186784	-0.208487	-0.227424	-0.244015	-0.258549	-0.271085	-0.281272	-0.288398	-0.291427	-0.289218	-0.280753	-0.265431	-0.243232	-0.214802	-0.181431	-0.144855	-0.106938	-0.0694047	-0.0335379	3.77286e-05	0.0314075	0.0612405	0.0906224	0.120631	0.152027	0.184853	0.21819	0.250036	0.27739	0.296569
17	MC	1	1	0.00166514	-0.0235165	-0.046032	-0.0657331	-0.0823411	-0.0954365	-0.104522	-0.109215	-0.109254	-0.104617	-0.0955469	-0.0825326	-0.0662231	-0.047372	-0.0267119	-0.00490834	0.0175767	0.0405005	0.0638245	0.0878193	0.112937	0.139687	0.168486	0.199436	0.232031	0.265166	0.29707	0.325551	0.348345	0.363566	0.370146	0.368099	0.358611	0.343931	0.326862	0.310276	0.296531	0.286954	0.281583	0.279263	0.277904	0.275066	0.268509	0.256814	0.239707	0.218217
18	MC	1	1	0.47396	0.355185	0.230656	0.10583	-0.0131174	-0.120033	-0.209556	-0.277724	-0.322305	-0.342975	-0.341259	-0.320138	-0.283602	-0.236092	-0.181816	-0.124191	-0.0654953	-0.00676674	0.0520816	0.111813	0.173266	0.236931	0.302532	0.368867	0.43395	0.49548	0.551293	0.599897	0.640869	0.674827	0.703094	0.727069	0.747449	0.763472	0.772594	0.770666	0.752551	0.713273	0.649374	0.56016	0.448476	0.321009	0.187595	0.0597356	-0.0514082	-0.137313
19	MC	1	1	0.116023	0.0549682	-0.00203892	-0.0541659	-0.10038	-0.139495	-0.170299	-0.191746	-0.203135	-0.204281	-0.195565	-0.177874	-0.152463	-0.12071	-0.0839251	-0.043199	0.000636832	0.0469327	0.0950291	0.144044	0.192726	0.239417	0.282165	0.319006	0.348329	0.369224	0.381734	0.386928	0.386726	0.383513	0.379643	0.376881	0.375975	0.376457	0.376708	0.374312	0.366664	0.351628	0.328172	0.29681	0.259689	0.220332	0.183044	0.152055	0.130593	0.120067
20	MC	1	1	0.115909	0.137445	0.16307	0.190871	0.217475	0.238419	0.249022	0.24537	0.225242	0.188729	0.138371	0.07879	0.0157296	-0.044953	-0.0983636	-0.141385	-0.172962	-0.193991	-0.206795	-0.214309	-0.219198	-0.223298	-0.22721	-0.230394	-0.231585	-0.229427	-0.223234	-0.213404	-0.201918	-0.192138	-0.188358	-0.195021	-0.215698	-0.252038	-0.302963	-0.364427	-0.429791	-0.490824	-0.539384	-0.569345	-0.578233	-0.568392	-0.547088	-0.525388	-0.515998	-0.530473
21	MC	1	1	-0.181665	-0.19063	-0.188894	-0.177285	-0.157292	-0.130885	-0.100176	-0.067152	-0.033445	-0.0002348	0.0316968	0.0617873	0.0894174	0.113722	0.133487	0.147223	0.153399	0.150809	0.138864	0.117878	0.0891384	0.0548245	0.0177014	-0.0192087	-0.0530801	-0.081631	-0.103424	-0.11796	-0.125697	-0.127895	-0.126364	-0.123185	-0.120383	-0.119599	-0.121847	-0.12737	-0.135562	-0.145124	-0.154362	-0.161581	-0.165536	-0.165773	-0.162822	-0.158047	-0.153336	-0.150544
1	MC	1	2	0.309695	0.312647	0.312702	0.308083	0.296176	0.274161	0.239703	0.1918	0.131307	0.0612304	-0.0134768	-0.0865467	-0.15121	-0.201397	-0.232873	-0.243988	-0.236175	-0.213826	-0.183584	-0.153204	-0.130205	-0.120618	-0.127821	-0.152068	-0.190512	-0.237875	-0.287466	-0.332582	-0.367767	-0.389854	-0.398284	-0.395091	-0.384184	-0.370211	-0.357395	-0.348496	-0.344061	-0.342345	-0.339795	-0.331828	-0.314114	-0.283703	-0.239994	-0.185196	-0.124151	-0.0637548
2	MC	1	2	0.213272	0.274085	0.325644	0.361751	0.376517	0.365602	0.327317	0.263348	0.178658	0.0810481	-0.0199977	-0.114703	-0.194394	-0.252777	-0.28672	-0.296516	-0.285586	-0.25965	-0.225675	-0.190403	-0.159405	-0.13604	-0.121295	-0.11377	-0.110312	-0.106821	-0.0993984	-0.0852115	-0.063346	-0.0351342	-0.00414944	0.0243747	0.0444032	0.0503601	0.0382129	0.00658519	-0.0427198	-0.104537	-0.17088	-0.232078	-0.278256	-0.301168	-0.295833	-0.261826	-0.203777	-0.13093
3	MC	1	2	-0.0334424	-0.0729549	-0.11645	-0.173108	-0.246797	-0.334902	-0.428729	-0.514903	-0.578231	-0.604636	-0.583923	-0.512266	-0.39265	-0.235176	-0.0547997	0.130671	0.303588	0.448875	0.556087	0.620458	0.642641	0.627836	0.584311	0.521234	0.447267	0.36953	0.293127	0.221341	0.156355	0.100205	0.0554191	0.0255268	0.01474	0.0272219	0.0658862	0.131405	0.220852	0.327275	0.440229	0.546407	0.631718	0.683128	0.69112	0.651349	0.565521	0.441636
4	MC	1	2	0.0285153	0.0108658	0.00277098	0.0061791	0.021678	0.0480536	0.0821846	0.119157	0.15285	0.176719	0.184865	0.173167	0.140153	0.087572	0.0204731	-0.0534437	-0.124779	-0.183891	-0.222311	-0.234089	-0.21672	-0.17139	-0.102809	-0.0184465	0.0726755	0.161213	0.238619	0.298054	0.334793	0.34636	0.332391	0.294409	0.235416	0.159755	0.0728868	-0.0187471	-0.107985	-0.187223	-0.249195	-0.287772	-0.298949	-0.281839	-0.239414	-0.178582	-0.109642	-0.0450718
5	MC	1	2	-0.478037	-0.364615	-0.269733	-0.193777	-0.135681	-0.0931884	-0.0633011	-0.0426572	-0.028012	-0.0166098	-0.00636968	0.00405241	0.015342	0.0277873	0.0415272	0.0567909	0.0740029	0.0937218	0.11653	0.142641	0.171506	0.201526	0.229823	0.252368	0.264364	0.260836	0.237491	0.191541	0.122522	0.0326693	-0.0729755	-0.186913	-0.300022	-0.402658	-0.486014	-0.543348	-0.570938	-0.568606	-0.539706	-0.490515	-0.429169	-0.364359	-0.303997	-0.25403	-0.217641	-0.195114
6	MC	1	2	0.133909	0.139628	0.134548	0.11714	0.0884711	0.0521233	0.0136193	-0.0206249	-0.0445431	-0.0536684	-0.0461509	-0.023214	0.0108823	0.049477	0.0846139	0.108445	0.114511	0.0989482	0.0611928	0.00406796	-0.0665925	-0.142825	-0.215851	-0.277366	-0.320741	-0.341932	-0.340033	-0.317345	-0.279018	-0.232291	-0.185499	-0.146934	-0.123774	-0.121089	-0.141073	-0.182812	-0.242164	-0.312205	-0.384087	-0.448049	-0.494765	-0.516651	-0.509064	-0.470972	-0.405296	-0.318553
7	MC	1	2	-0.0139237	0.0641046	0.141239	0.213093	0.275754	0.326171	0.362411	0.383609	0.389826	0.381557	0.359476	0.324099	0.27565	0.21412	0.139617	0.0527289	-0.0450632	-0.151009	-0.261039	-0.369933	-0.47183	-0.56097	-0.632592	-0.683667	-0.713431	-0.723574	-0.717956	-0.701845	-0.680968	-0.660427	-0.643691	-0.631934	-0.623875	-0.616135	-0.604004	-0.58257	-0.547808	-0.497548	-0.431899	-0.353336	-0.266152	-0.175625	-0.087071	-0.00497816	0.0675619	0.128896
8	MC	1	2	-0.187471	-0.196046	-0.208904	-0.222146	-0.231619	-0.233423	-0.224736	-0.204263	-0.172541	-0.131862	-0.0857634	-0.0384083	0.00619897	0.0449847	0.0763764	0.10056	0.119387	0.135786	0.153101	0.174212	0.200681	0.232241	0.266671	0.29994	0.327045	0.342872	0.343311	0.326112	0.29148	0.242192	0.183277	0.120931	0.0616906	0.0110365	-0.027547	-0.0530698	-0.0672546	-0.0740467	-0.0786124	-0.0863351	-0.101573	-0.126819	-0.162204	-0.205521	-0.25285	-0.299411
9	MC	1	2	0.115154	0.153968	0.179862	0.192867	0.193931	0.184845	0.168108	0.146738	0.123838	0.102092	0.0832642	0.0678082	0.0547001	0.0416081	0.0253725	0.00272839	-0.0288001	-0.0700806	-0.119792	-0.17433	-0.228159	-0.274633	-0.307246	-0.320891	-0.312956	-0.284106	-0.238421	-0.182825	-0.12597	-0.076659	-0.0422188	-0.0269921	-0.0314444	-0.0520048	-0.0816995	-0.111447	-0.131901	-0.135298	-0.117095	-0.0770723	-0.0194348	0.0479255	0.114897	0.171192	0.208477	0.22212
10	MC	1	2	-0.011126	0.0139884	0.0335738	0.0477942	0.057732	0.0649752	0.0710539	0.0768748	0.0823702	0.0863628	0.0869205	0.0817887	0.0690937	0.0480171	0.0191925	-0.0150789	-0.051025	-0.0840334	-0.109499	-0.123788	-0.12506	-0.113871	-0.0932218	-0.0681546	-0.04488	-0.0296741	-0.0276392	-0.0416494	-0.0717579	-0.115124	-0.166416	-0.218786	-0.265206	-0.299581	-0.317822	-0.31843	-0.302519	-0.273396	-0.235676	-0.194459	-0.154453	-0.119471	-0.092333	-0.0749724	-0.0688626	-0.0754028
11	MC	1	2	-0.402701	-0.401215	-0.386285	-0.355418	-0.308542	-0.248124	-0.178954	-0.107466	-0.0406982	0.0149683	0.0548248	0.076767	0.0817227	0.073634	0.0588616	0.0450948	0.0401461	0.050485	0.0800143	0.129303	0.195373	0.272113	0.351226	0.423675	0.481193	0.517736	0.530579	0.52073	0.49268	0.453501	0.411621	0.375179	0.350653	0.341939	0.349805	0.37218	0.404896	0.442808	0.481037	0.515799	0.54514	0.5689	0.588244	0.605013	0.620602	0.635399
12	MC	1	2	-0.0277213	-0.105958	-0.193283	-0.283115	-0.367677	-0.438986	-0.489843	-0.514775	-0.510813	-0.477791	-0.41825	-0.336842	-0.239551	-0.132681	-0.0220037	0.0878075	0.19342	0.292718	0.384302	0.467046	0.539507	0.599598	0.644621	0.671738	0.678532	0.663894	0.62866	0.576104	0.511877	0.44356	0.37974	0.328751	0.297452	0.2902	0.308195	0.349344	0.408865	0.480273	0.556659	0.631973	0.701968	0.764549	0.819595	0.868216	0.911539	0.949628
13	MC	1	2	-0.592245	-0.630269	-0.645866	-0.638969	-0.611749	-0.568141	-0.512077	-0.445643	-0.369532	-0.283994	-0.188953	-0.0854299	0.0231519	0.131882	0.235313	0.327946	0.405596	0.467025	0.513213	0.546349	0.569495	0.585076	0.593288	0.592785	0.581747	0.558023	0.52061	0.470839	0.411501	0.345577	0.276059	0.204791	0.131302	0.0541726	-0.0276682	-0.114521	-0.204645	-0.293157	-0.373447	-0.438852	-0.483596	-0.504657	-0.503291	-0.483958	-0.4526	-0.415574
14	MC	1	2	-0.053731	-0.106066	-0.140633	-0.156641	-0.155874	-0.142249	-0.120713	-0.0961922	-0.0726679	-0.0526108	-0.0367375	-0.0242448	-0.013489	-0.00249859	0.0103591	0.0259656	0.0443322	0.0648151	0.0863456	0.107831	0.128528	0.148141	0.166946	0.185678	0.205404	0.227291	0.252396	0.281548	0.31506	0.352607	0.393272	0.435618	0.477667	0.517365	0.552802	0.582417	0.605259	0.621085	0.630181	0.63303	0.63007	0.621321	0.606103	0.583239	0.55145	0.509812
15	MC	1	2	0.775586	0.689263	0.612455	0.545246	0.485376	0.428787	0.370476	0.305684	0.230949	0.144956	0.0489906	-0.0531956	-0.15599	-0.252903	-0.3376	-0.404888	-0.451408	-0.475845	-0.478717	-0.461925	-0.428196	-0.380461	-0.321581	-0.254174	-0.180886	-0.104548	-0.0284896	0.0434986	0.107428	0.159603	0.197458	0.220209	0.229379	0.228787	0.224108	0.221793	0.227765	0.24585	0.276534	0.316133	0.356834	0.38756	0.395553	0.368614	0.297447	0.177666
16	MC	1	2	0.382143	0.393535	0.402098	0.404865	0.398623	0.380616	0.348875	0.302675	0.242702	0.171234	0.0918291	0.00912969	-0.0718346	-0.146219	-0.209936	-0.260324	-0.296215	-0.318258	-0.328421	-0.329697	-0.325527	-0.319014	-0.312534	-0.307249	-0.303096	-0.298928	-0.292909	-0.28307	-0.267792	-0.246278	-0.21885	-0.18682	-0.152384	-0.118198	-0.0866685	-0.0597898	-0.0385209	-0.0227999	-0.0115683	-0.00303302	0.00478572	0.0135207	0.0240785	0.036276	0.0487579	0.059216
17	MC	1	2	0.144718	0.10689	0.0695926	0.0316524	-0.00692997	-0.0452797	-0.0815723	-0.113701	-0.13959	-0.157649	-0.166826	-0.166918	-0.158384	-0.142066	-0.119131	-0.0907601	-0.0579483	-0.0215386	0.0179566	0.0602388	0.105317	0.153312	0.204377	0.258579	0.315663	0.375038	0.435642	0.496021	0.554542	0.609541	0.659614	0.703592	0.740816	0.770957	0.794	0.809954	0.818942	0.820925	0.815864	0.803927	0.785657	0.761925	0.734332	0.704822	0.675537	0.64855
18	MC	1	2	-0.00324043	-0.0854694	-0.182034	-0.288277	-0.395203	-0.490808	-0.562247	-0.598037	-0.590188	-0.53582	-0.437857	-0.304633	-0.148809	0.0145378	0.170205	0.305061	0.409719	0.479596	0.514992	0.520493	0.503626	0.473426	0.438819	0.407384	0.384766	0.374305	0.377313	0.393543	0.421929	0.460795	0.50826	0.561937	0.618666	0.674151	0.722834	0.758283	0.773822	0.763757	0.724725	0.656759	0.564055	0.454938	0.340821	0.234471	0.147485	0.0876221
19	MC	1	2	-0.0701951	-0.115418	-0.155294	-0.186024	-0.204226	-0.207728	-0.19608	-0.170778	-0.135105	-0.0936659	-0.0515821	-0.0136281	0.0166384	0.0375215	0.0494977	0.0550902	0.0583335	0.0639498	0.0763543	0.0987168	0.132242	0.17589	0.226513	0.279464	0.329513	0.371843	0.402954	0.421302	0.427494	0.424014	0.414592	0.403328	0.39375	0.388098	0.386886	0.38891	0.391641	0.391945	0.386895	0.374583	0.354608	0.328281	0.298358	0.268425	0.242055	0.221945
20	MC	1	2	0.00267734	0.0511695	0.102994	0.152431	0.193279	0.220221	0.229595	0.220514	0.195095	0.15803	0.115937	0.0755827	0.0424417	0.0193836	0.00611207	-0.00118839	-0.00862724	-0.0232443	-0.0514455	-0.0971361	-0.160708	-0.23847	-0.323342	-0.405735	-0.475568	-0.524116	-0.545857	-0.539381	-0.508138	-0.459717	-0.404758	-0.354909	-0.320839	-0.309961	-0.32511	-0.363898	-0.418889	-0.479497	-0.534159	-0.572871	-0.589741	-0.584691	-0.563539	-0.537022	-0.518333	-0.519786
21	MC	1	2	-0.0681521	-0.103761	-0.127829	-0.139873	-0.140023	-0.128938	-0.107793	-0.0783297	-0.0428011	-0.0039673	0.0350687	0.071141	0.101245	0.122926	0.134553	0.135544	0.12644	0.108821	0.0851739	0.0583906	0.0314903	0.0071248	-0.012757	-0.0272355	-0.036458	-0.0416225	-0.044676	-0.0479246	-0.0535285	-0.0629937	-0.0767048	-0.0936822	-0.111732	-0.127687	-0.138018	-0.139532	-0.130116	-0.109223	-0.0781991	-0.0401765	0.000313467	0.0380926	0.0682271	0.0868934	0.0920967	0.0840899
1	MC	1	3	0.324984	0.399224	0.452957	0.48835	0.508304	0.515603	0.512306	0.499451	0.476866	0.443521	0.397793	0.337958	0.262824	0.172044	0.0663365	-0.052327	-0.180841	-0.315028	-0.449941	-0.580014	-0.699369	-0.80206	-0.882578	-0.936314	-0.960051	-0.952515	-0.914674	-0.849965	-0.764161	-0.664815	-0.560583	-0.460184	-0.37133	-0.29979	-0.248713	-0.218456	-0.206761	-0.20956	-0.221924	-0.239043	-0.257264	-0.274687	-0.291399	-0.309101	-0.33053	-0.358504
2	MC	1	3	0.522066	0.52279	0.500745	0.460963	0.409645	0.353066	0.296308	0.242401	0.192068	0.143787	0.0946432	0.041411	-0.0182555	-0.0848531	-0.156515	-0.229117	-0.296872	-0.35357	-0.393784	-0.414261	-0.414673	-0.397953	-0.369934	-0.338402	-0.311705	-0.297339	-0.300648	-0.32405	-0.366916	-0.426003	-0.496368	-0.572472	-0.649204	-0.722614	-0.79012	-0.850268	-0.902117	-0.944556	-0.975721	-0.99286	-0.992788	-0.972692	-0.931395	-0.870519	-0.795224	-0.714202
3	MC	1	3	-0.928412	-1.16177	-1.33663	-1.4305	-1.4308	-1.33639	-1.15726	-0.912577	-0.627513	-0.329325	-0.0437068	0.208753	0.414698	0.56895	0.674269	0.739477	0.777125	0.800789	0.822284	0.849701	0.886169	0.929871	0.974835	1.01276	1.0352	1.03579	1.01194	0.965696	0.904144	0.838049	0.780368	0.743748	0.738144	0.768918	0.835607	0.93155	1.045	1.16071	1.26244	1.33567	1.36995	1.36047	1.30874	1.22192	1.11086	0.987986
4	MC	1	3	-0.259985	-0.162696	-0.0809403	-0.0237214	0.00411726	0.00277664	-0.0226171	-0.0629377	-0.10692	-0.143368	-0.163109	-0.160702	-0.13515	-0.0898953	-0.0317953	0.0304557	0.08811	0.13417	0.164664	0.179081	0.180221	0.173307	0.164514	0.159622	0.1628	0.17572	0.197324	0.224179	0.251237	0.272758	0.283439	0.27936	0.258543	0.221229	0.169882	0.108739	0.043173	-0.0208516	-0.0776933	-0.122775	-0.153348	-0.168986	-0.171893	-0.166851	-0.160574	-0.160812
5	MC	1	3	-0.785129	-0.64703	-0.502758	-0.355871	-0.211448	-0.0758398	0.0440335	0.141774	0.212555	0.25409	0.267193	0.255822	0.226539	0.187492	0.147079	0.112557	0.088843	0.0778295	0.0782438	0.086064	0.0954724	0.100072	0.0940269	0.0731191	0.0352698	-0.0193168	-0.0885782	-0.169259	-0.257764	-0.350896	-0.446385	-0.542922	-0.639996	-0.737356	-0.834456	-0.929887	-1.0212	-1.10499	-1.17725	-1.23409	-1.27262	-1.29157	-1.29197	-1.27727	-1.25303	-1.22655
6	MC	1	3	0.104683	0.0513696	0.0139524	-0.00861317	-0.0185016	-0.0186714	-0.012449	-0.00317861	0.00612053	0.0129053	0.0153926	0.0127327	0.00507847	-0.00643869	-0.0198707	-0.0327102	-0.0423485	-0.0464683	-0.0436643	-0.0337163	-0.0179034	0.000959584	0.0187936	0.0307373	0.0318089	0.0177537	-0.0143062	-0.0652386	-0.133623	-0.215789	-0.306088	-0.397541	-0.482602	-0.554097	-0.605932	-0.633786	-0.635503	-0.611262	-0.56342	-0.496291	-0.415721	-0.328548	-0.242102	-0.163627	-0.0996036	-0.0551135
7	MC	1	3	0.00422537	0.0218019	0.0222739	0.00870203	-0.0139078	-0.0394806	-0.0619	-0.075993	-0.0784074	-0.0681848	-0.0467302	-0.017468	0.0148548	0.0451571	0.068934	0.0830609	0.0862022	0.0788952	0.0631842	0.0419488	0.0181437	-0.00582649	-0.0286434	-0.0500991	-0.070743	-0.0912576	-0.111709	-0.130855	-0.145872	-0.152507	-0.145696	-0.120642	-0.0741459	-0.00580466	0.081209	0.180052	0.28097	0.372707	0.444531	0.488423	0.500864	0.483843	0.444855	0.395684	0.350117	0.321049
8	MC	1	3	0.251765	0.271999	0.279629	0.27491	0.259232	0.234743	0.204205	0.170323	0.135515	0.101409	0.0687954	0.037624	0.00714952	-0.0235332	-0.0554142	-0.0889529	-0.124008	-0.159789	-0.194849	-0.227464	-0.255624	-0.277755	-0.292548	-0.299339	-0.298022	-0.289057	-0.27332	-0.25199	-0.226532	-0.198563	-0.170144	-0.143415	-0.120998	-0.105532	-0.0995647	-0.105174	-0.123714	-0.1553	-0.198775	-0.251502	-0.309688	-0.368915	-0.424737	-0.47331	-0.512086	-0.540325
9	MC	1	3	0.0138871	0.00657329	-0.000584784	-0.00576583	-0.00791586	-0.00686933	-0.00328797	0.00153516	0.00606749	0.00888081	0.00898728	0.006085	0.000547038	-0.00665867	-0.0141872	-0.0206428	-0.0248711	-0.0260798	-0.0239102	-0.0183498	-0.00956589	0.00240061	0.0176876	0.0365794	0.0594583	0.0863735	0.116697	0.148857	0.180207	0.207195	0.225936	0.232944	0.226054	0.205098	0.172408	0.132828	0.0931035	0.0608801	0.043396	0.0460639	0.0713654	0.118192	0.181834	0.254589	0.327025	0.389458
10	MC	1	3	0.132335	0.14567	0.159159	0.169314	0.172652	0.166438	0.149126	0.1207	0.0827971	0.0383571	-0.00874763	-0.0542676	-0.0941794	-0.125216	-0.145257	-0.153587	-0.150798	-0.138742	-0.120137	-0.0982079	-0.0762635	-0.057235	-0.0433484	-0.0358156	-0.0347453	-0.0391323	-0.0471108	-0.0563407	-0.0644054	-0.0692812	-0.0697705	-0.0656927	-0.057963	-0.0483839	-0.0392123	-0.0327071	-0.030622	-0.0337163	-0.0416376	-0.0529848	-0.065709	-0.0778116	-0.0879431	-0.0961437	-0.10421	-0.115713
11	MC	1	3	-0.324888	-0.28248	-0.250325	-0.228548	-0.215533	-0.208339	-0.203345	-0.196706	-0.184905	-0.165241	-0.135944	-0.0964314	-0.047356	0.00944609	0.0710516	0.133609	0.192695	0.243725	0.282378	0.30528	0.310567	0.298308	0.270774	0.232486	0.189721	0.149818	0.120103	0.106786	0.113826	0.141969	0.188508	0.247413	0.310006	0.366496	0.407493	0.425828	0.417997	0.385069	0.332717	0.270505	0.210286	0.164027	0.141644	0.148758	0.185465	0.245885
12	MC	1	3	0.357025	0.357537	0.331047	0.277201	0.198759	0.101707	-0.00517332	-0.111292	-0.205629	-0.278406	-0.322396	-0.334043	-0.313903	-0.26653	-0.199596	-0.122651	-0.0456908	0.0223244	0.0745634	0.107048	0.118707	0.111032	0.0873218	0.0518718	0.00916608	-0.0367056	-0.0824097	-0.125381	-0.163738	-0.196118	-0.221533	-0.239224	-0.248815	-0.250356	-0.244395	-0.232033	-0.214715	-0.193921	-0.170807	-0.145908	-0.118915	-0.088789	-0.0541658	-0.0138965	0.0322186	0.0829347
13	MC	1	3	-0.476603	-0.502207	-0.516605	-0.522143	-0.522398	-0.520738	-0.51859	-0.513922	-0.501403	-0.474055	-0.424767	-0.348381	-0.243749	-0.114348	0.0325068	0.186662	0.33681	0.473056	0.58811	0.677766	0.741128	0.78012	0.79803	0.79884	0.786879	0.765995	0.738975	0.707526	0.671606	0.628589	0.573668	0.500599	0.402641	0.274606	0.115333	-0.0710733	-0.274795	-0.480471	-0.669614	-0.823984	-0.928848	-0.975771	-0.964838	-0.904476	-0.809244	-0.697201
14	MC	1	3	-0.01529	-0.047295	-0.0698208	-0.0802163	-0.0781359	-0.065668	-0.0469947	-0.027671	-0.0135823	-0.00966102	-0.0189053	-0.0414408	-0.0741513	-0.111014	-0.143979	-0.164285	-0.164092	-0.138144	-0.0848266	-0.0068036	0.0891248	0.193119	0.293932	0.380735	0.445066	0.482322	0.492364	0.479424	0.451136	0.416989	0.386482	0.367451	0.364783	0.379854	0.410657	0.452623	0.499818	0.546293	0.58739	0.620341	0.644454	0.660713	0.670953	0.676795	0.678849	0.676151
15	MC	1	3	0.661428	0.700062	0.721731	0.719859	0.691165	0.636036	0.558181	0.463832	0.360594	0.255947	0.156222	0.0655101	-0.0147609	-0.0858403	-0.151086	-0.215123	-0.282723	-0.357587	-0.441342	-0.53293	-0.628296	-0.720781	-0.801981	-0.862853	-0.895267	-0.893496	-0.855363	-0.782918	-0.682579	-0.564401	-0.440602	-0.323847	-0.225147	-0.152003	-0.10733	-0.088961	-0.090456	-0.102474	-0.115087	-0.120226	-0.113889	-0.0975271	-0.0783075	-0.0681149	-0.0814168	-0.132192
16	MC	1	3	0.363194	0.311057	0.263325	0.221686	0.186569	0.157345	0.132173	0.108723	0.0843312	0.0568425	0.0249525	-0.0114923	-0.0512506	-0.0919593	-0.130476	-0.163484	-0.187825	-0.201494	-0.203721	-0.1953	-0.178437	-0.156352	-0.13281	-0.111263	-0.0943344	-0.083339	-0.0780779	-0.0769793	-0.0774894	-0.0767684	-0.0722474	-0.0623537	-0.0468386	-0.0268159	-0.0045164	0.0172731	0.0357928	0.0491874	0.056811	0.0594656	0.0590755	0.058263	0.0594361	0.0639693	0.0714223	0.079348
17	MC	1	3	-0.429275	-0.411999	-0.387574	-0.360941	-0.336769	-0.318295	-0.306322	-0.299149	-0.292671	-0.281471	-0.259826	-0.223176	-0.169014	-0.0972571	-0.0104916	0.0865836	0.187996	0.287206	0.378032	0.455199	0.515016	0.555316	0.575828	0.578043	0.565009	0.540924	0.510692	0.479223	0.450527	0.427307	0.41031	0.398332	0.388664	0.377803	0.362351	0.339947	0.309685	0.272321	0.229863	0.185054	0.140621	0.0985217	0.0598838	0.0250121	-0.00644016	-0.0345641
18	MC	1	3	0.777654	0.679201	0.569073	0.449326	0.323133	0.19485	0.0697479	-0.0464202	-0.148036	-0.230396	-0.290436	-0.327306	-0.342286	-0.338547	-0.320485	-0.292573	-0.258599	-0.221069	-0.181032	-0.138365	-0.0923893	-0.0425241	0.0112804	0.0683889	0.127809	0.18875	0.251196	0.316347	0.386562	0.465063	0.554804	0.657293	0.771492	0.892972	1.01362	1.12236	1.20654	1.25377	1.25412	1.20226	1.0988	0.950913	0.771996	0.579938	0.394519	0.234213
19	MC	1	3	0.0380365	-0.0159702	-0.0637111	-0.106167	-0.143854	-0.176627	-0.203726	-0.223945	-0.235855	-0.238125	-0.229733	-0.210122	-0.179307	-0.137923	-0.0872377	-0.0290916	0.0341352	0.0996225	0.164293	0.224992	0.278739	0.323017	0.356016	0.376855	0.385688	0.3837	0.372965	0.356208	0.336506	0.316869	0.29993	0.287591	0.280778	0.279316	0.281995	0.286818	0.291355	0.293288	0.290958	0.283721	0.27224	0.258387	0.244871	0.234571	0.229822	0.231642
20	MC	1	3	0.389453	0.400145	0.3875	0.354201	0.304652	0.244557	0.179798	0.115909	0.0576362	0.00846603	-0.0296414	-0.0563996	-0.0732318	-0.0831187	-0.0900403	-0.0984987	-0.112448	-0.134256	-0.164324	-0.200374	-0.238073	-0.27156	-0.294693	-0.302623	-0.293035	-0.266981	-0.229047	-0.186996	-0.150385	-0.1291	-0.131505	-0.16304	-0.224821	-0.313378	-0.420704	-0.535498	-0.644463	-0.734629	-0.795488	-0.821131	-0.811546	-0.773204	-0.718199	-0.662552	-0.623061	-0.614172
21	MC	1	3	-0.191249	-0.195907	-0.186942	-0.165368	-0.13304	-0.0926297	-0.0474338	-0.00107945	0.04284	0.0811285	0.111392	0.132165	0.142958	0.144194	0.136928	0.122662	0.103124	0.0800584	0.0551556	0.0299634	0.00576027	-0.0164779	-0.0362051	-0.0534104	-0.068587	-0.0827288	-0.0970873	-0.112909	-0.131113	-0.152006	-0.175148	-0.199302	-0.222672	-0.243203	-0.25905	-0.268861	-0.272097	-0.269094	-0.261007	-0.249619	-0.237053	-0.225472	-0.216764	-0.212408	-0.213149	-0.218917
1	MC	1	4	-0.133824	-0.192941	-0.233243	-0.253834	-0.256208	-0.243914	-0.221917	-0.195541	-0.169469	-0.146767	-0.12833	-0.112795	-0.0968327	-0.0760544	-0.0461805	-0.00412393	0.051002	0.117295	0.1901	0.262639	0.327055	0.37569	0.402549	0.404374	0.38127	0.336687	0.276894	0.209766	0.143454	0.0848992	0.0389405	0.00758278	-0.00990594	-0.0163197	-0.0154803	-0.0110616	-0.00539482	0.00116603	0.0102836	0.0253317	0.0502722	0.088501	0.141598	0.208488	0.285147	0.364883
2	MC	1	4	-0.041351	-0.0191537	0.0124274	0.0463573	0.0750594	0.0918698	0.0924194	0.0755223	0.0432956	0.00078202	-0.0451413	-0.0871078	-0.118612	-0.135229	-0.135236	-0.119727	-0.0920955	-0.0571664	-0.0201871	0.014493	0.044006	0.0675568	0.0861603	0.102248	0.11881	0.138639	0.16347	0.193681	0.228091	0.264335	0.299292	0.329802	0.35329	0.368353	0.374912	0.374291	0.368874	0.361715	0.356013	0.354618	0.359639	0.372158	0.392154	0.41846	0.448907	0.480626
3	MC	1	4	0.0818147	0.0518112	0.0108213	-0.050357	-0.134504	-0.237116	-0.34722	-0.449215	-0.526197	-0.563268	-0.550349	-0.484585	-0.370516	-0.220001	-0.0495152	0.122141	0.277101	0.400865	0.484231	0.52399	0.522358	0.48576	0.423083	0.343537	0.255328	0.164881	0.0766442	-0.00641382	-0.081829	-0.146688	-0.197091	-0.227886	-0.233442	-0.208763	-0.151045	-0.0608935	0.0563926	0.190686	0.328002	0.45167	0.545045	0.593882	0.58917	0.528836	0.418597	0.271653
4	MC	1	4	0.11773	0.0723662	0.0461749	0.0400434	0.052782	0.0810628	0.119684	0.161921	0.200269	0.22729	0.236501	0.223376	0.186061	0.125872	0.0474118	-0.0418806	-0.132454	-0.21389	-0.27619	-0.311164	-0.313567	-0.281769	-0.218036	-0.128294	-0.0213	0.0924566	0.202014	0.297287	0.370095	0.415021	0.429829	0.415608	0.376382	0.318638	0.250476	0.180701	0.117804	0.0691244	0.0398917	0.0327738	0.0475457	0.0811501	0.1281	0.181282	0.232992	0.275984
5	MC	1	4	0.117173	0.122026	0.11007	0.0841425	0.0480255	0.00612043	-0.037027	-0.0771204	-0.110515	-0.134519	-0.147585	-0.149303	-0.140326	-0.122113	-0.0966681	-0.0662026	-0.0329219	0.0010511	0.0338412	0.0636747	0.0887337	0.107088	0.116623	0.115138	0.100595	0.0714535	0.027175	-0.0313657	-0.101459	-0.178511	-0.256213	-0.327023	-0.382969	-0.416619	-0.422199	-0.396462	-0.339303	-0.253991	-0.146901	-0.0267111	0.0967241	0.213689	0.315941	0.397817	0.456936	0.494309
6	MC	1	4	0.17815	0.209466	0.22277	0.216688	0.192789	0.155341	0.110549	0.0654066	0.0264414	-0.00142603	-0.0158277	-0.0173181	-0.00919732	0.00312454	0.0132218	0.0149978	0.00387338	-0.0222283	-0.0623215	-0.112433	-0.166137	-0.215579	-0.252818	-0.271172	-0.266359	-0.23724	-0.186083	-0.118301	-0.0416705	0.034839	0.102306	0.153103	0.18188	0.186201	0.16678	0.127125	0.073074	0.0119007	-0.0487062	-0.101447	-0.140267	-0.160935	-0.161324	-0.141378	-0.103025	-0.0497799
7	MC	1	4	-0.0819973	-0.0465217	-0.00367736	0.0436275	0.0922617	0.139128	0.181422	0.216734	0.243193	0.259304	0.263999	0.256532	0.23645	0.203609	0.158338	0.10155	0.0348593	-0.0393184	-0.11784	-0.196994	-0.272849	-0.341684	-0.400511	-0.447468	-0.482148	-0.505703	-0.520653	-0.530402	-0.538645	-0.548622	-0.562401	-0.580358	-0.600914	-0.620683	-0.634935	-0.638381	-0.626072	-0.594397	-0.541757	-0.469072	-0.37983	-0.279724	-0.17599	-0.076497	0.0112415	0.0809413
8	MC	1	4	-0.308585	-0.328765	-0.349895	-0.368425	-0.380187	-0.380951	-0.367369	-0.337555	-0.2916	-0.231676	-0.161628	-0.0864022	-0.0112469	0.0592633	0.121905	0.175334	0.220152	0.258478	0.293271	0.327411	0.3627	0.399185	0.434829	0.465584	0.486173	0.491045	0.47564	0.437479	0.376989	0.297799	0.206492	0.11143	0.0216349	-0.0549279	-0.112753	-0.14967	-0.167308	-0.170689	-0.167019	-0.16432	-0.169613	-0.187466	-0.218958	-0.261353	-0.308661	-0.352815
9	MC	1	4	0.11139	0.170757	0.218086	0.25364	0.278504	0.294238	0.302434	0.304367	0.300617	0.290827	0.273648	0.246934	0.208197	0.155253	0.0869481	0.00384021	-0.0913166	-0.193437	-0.295376	-0.388687	-0.464736	-0.515948	-0.537159	-0.526604	-0.486417	-0.422591	-0.344266	-0.262385	-0.188028	-0.130608	-0.0963589	-0.087221	-0.100551	-0.129627	-0.164918	-0.195805	-0.21262	-0.208432	-0.180365	-0.130236	-0.0641501	0.00867848	0.0776876	0.133058	0.16766	0.178496
10	MC	1	4	-0.101755	-0.0759178	-0.053092	-0.0320914	-0.0111899	0.0113548	0.0366389	0.0646126	0.0938259	0.12146	0.143824	0.156988	0.157654	0.143963	0.116001	0.0760683	0.0284493	-0.0213022	-0.0673091	-0.104484	-0.12953	-0.141701	-0.142955	-0.137671	-0.131842	-0.131901	-0.143393	-0.169809	-0.211793	-0.266879	-0.329791	-0.393327	-0.449686	-0.491705	-0.514142	-0.514521	-0.493456	-0.454471	-0.403184	-0.346389	-0.290871	-0.242418	-0.205114	-0.180975	-0.170053	-0.170772
11	MC	1	4	-0.0526773	-0.0623535	-0.0615305	-0.0491645	-0.026145	0.00482638	0.0395265	0.0727681	0.099221	0.114313	0.114924	0.10005	0.0710756	0.0317006	-0.0124934	-0.0549416	-0.0890283	-0.109245	-0.11219	-0.097209	-0.0666186	-0.0253802	0.0195935	0.0605999	0.0903784	0.103366	0.0966447	0.0704159	0.0279381	-0.0251534	-0.0817022	-0.134399	-0.176994	-0.205194	-0.217408	-0.21469	-0.20043	-0.179472	-0.157062	-0.137974	-0.12553	-0.12117	-0.124436	-0.133132	-0.144163	-0.154156
12	MC	1	4	0.016288	-0.0544011	-0.11903	-0.1735	-0.214548	-0.24023	-0.250114	-0.245247	-0.227932	-0.201214	-0.168346	-0.13214	-0.0945585	-0.056467	-0.0176741	0.022701	0.0657085	0.11194	0.160959	0.211096	0.259391	0.301925	0.334529	0.353672	0.357192	0.345012	0.319353	0.28467	0.247004	0.213178	0.189716	0.181752	0.192297	0.221869	0.268521	0.328265	0.395938	0.466098	0.533888	0.595673	0.649337	0.694059	0.729984	0.757624	0.777165	0.788149
13	MC	1	4	-0.211078	-0.235899	-0.247115	-0.241765	-0.218616	-0.179377	-0.128485	-0.0718104	-0.0161393	0.0320257	0.0683771	0.091219	0.101076	0.100805	0.0946862	0.0867692	0.0802223	0.0774249	0.0794088	0.0859186	0.0966133	0.111084	0.128471	0.147878	0.168308	0.187656	0.203072	0.211738	0.210937	0.198551	0.174356	0.140067	0.098486	0.053594	0.00980802	-0.029621	-0.0629021	-0.089443	-0.110203	-0.12738	-0.142994	-0.158642	-0.17553	-0.193803	-0.21237	-0.229772
14	MC	1	4	-0.093963	-0.111204	-0.114175	-0.104114	-0.0839617	-0.0577958	-0.0298611	-0.00380418	0.0179282	0.0343331	0.0457882	0.0535935	0.0592724	0.0640907	0.0685274	0.0721096	0.0735883	0.0713696	0.0640054	0.050753	0.0319257	0.00888696	-0.0160809	-0.0402439	-0.060968	-0.0762343	-0.0849887	-0.0872234	-0.0839424	-0.0768157	-0.067676	-0.058082	-0.049075	-0.040872	-0.0330125	-0.0246784	-0.0150023	-0.00350989	0.00951585	0.0228436	0.0344549	0.0418269	0.0423659	0.0341706	0.0166381	-0.009163
15	MC	1	4	0.0753708	0.0381687	0.0122343	-0.00319699	-0.0106693	-0.0139136	-0.0170532	-0.0235884	-0.0356685	-0.0536029	-0.0757762	-0.0990379	-0.11935	-0.132695	-0.135787	-0.126666	-0.104951	-0.0717276	-0.0290677	0.0204314	0.074058	0.129353	0.184082	0.236099	0.282955	0.321762	0.349115	0.361422	0.355557	0.329617	0.283789	0.220832	0.14616	0.0672349	-0.00754633	-0.0703978	-0.115703	-0.141358	-0.149436	-0.146002	-0.140027	-0.141566	-0.159634	-0.200083	-0.264126	-0.347779
16	MC	1	4	-0.093561	-0.0453278	0.00508335	0.0536209	0.0958684	0.127848	0.146447	0.150004	0.138435	0.113468	0.0782526	0.0370559	-0.00538124	-0.0444744	-0.0763516	-0.0984184	-0.109431	-0.109772	-0.100997	-0.0856826	-0.0669776	-0.0479286	-0.0312623	-0.0188503	-0.0116688	-0.00971033	-0.0121555	-0.0176383	-0.0245599	-0.031476	-0.0374184	-0.0419659	-0.0454464	-0.0487934	-0.0531306	-0.0598276	-0.0699283	-0.0840404	-0.102191	-0.123664	-0.147241	-0.171333	-0.194111	-0.21376	-0.228632	-0.237353
17	MC	1	4	0.143053	0.130406	0.115625	0.0973855	0.0754112	0.0501567	0.02295	-0.00448645	-0.0303356	-0.0530318	-0.0712791	-0.0843856	-0.0921613	-0.0946942	-0.0924189	-0.0858518	-0.075525	-0.0620391	-0.0458678	-0.0275805	-0.00761998	0.0136244	0.0358913	0.0591426	0.0836315	0.109872	0.138572	0.17047	0.206196	0.245975	0.289468	0.335492	0.382205	0.427026	0.467138	0.499678	0.52241	0.533971	0.534282	0.524664	0.507753	0.486859	0.465823	0.448008	0.43583	0.430333
18	MC	1	4	-0.477201	-0.440654	-0.41269	-0.394107	-0.382086	-0.370775	-0.352691	-0.320313	-0.267883	-0.192845	-0.0965974	0.0155049	0.134793	0.25063	0.352022	0.429252	0.475214	0.486362	0.46291	0.40868	0.33036	0.236496	0.136287	0.0385167	-0.0491838	-0.121175	-0.173981	-0.206354	-0.218939	-0.214032	-0.194833	-0.165133	-0.128783	-0.0893213	-0.0497604	-0.0123834	0.0212714	0.0504839	0.0753508	0.0965993	0.11558	0.133928	0.153226	0.174735	0.198893	0.224935
19	MC	1	4	-0.186218	-0.170386	-0.153255	-0.131859	-0.103846	-0.068233	-0.0257808	0.0209672	0.0680295	0.110615	0.143983	0.164246	0.169101	0.158231	0.133423	0.0982892	0.0576967	0.0170171	-0.0186748	-0.0453267	-0.0604832	-0.0635265	-0.0556521	-0.0395421	-0.018816	0.00261909	0.0212204	0.0343734	0.040768	0.0405004	0.0349489	0.0264466	0.0177755	0.0116404	0.0101776	0.0145974	0.0249768	0.0403168	0.0587235	0.0777724	0.0949196	0.10795	0.115315	0.11637	0.111461	0.101878
20	MC	1	4	-0.113231	-0.0862756	-0.0600766	-0.038439	-0.0241955	-0.0181984	-0.0194272	-0.024856	-0.0301469	-0.0306993	-0.0224339	-0.00320733	0.0267121	0.0643365	0.104476	0.140197	0.164335	0.170746	0.15535	0.117173	0.0584904	-0.0151719	-0.0961318	-0.17534	-0.243983	-0.294689	-0.322623	-0.325977	-0.306219	-0.267579	-0.216399	-0.159888	-0.105141	-0.0579235	-0.0221472	0.000528915	0.0109023	0.0113276	0.00522537	-0.00352662	-0.0115074	-0.0162989	-0.0164508	-0.0116338	-0.00233507	0.0106868
21	MC	1	4	0.113512	0.0868694	0.0610649	0.0374122	0.0172688	0.00194683	-0.007617	-0.0111777	-0.00935608	-0.0037325	0.00337195	0.00935374	0.0118272	0.00920427	0.00106607	-0.0116791	-0.0269585	-0.0419881	-0.0536898	-0.0594875	-0.0576482	-0.0476997	-0.0304584	-0.00802689	0.0166221	0.0400085	0.0587481	0.0700358	0.0721685	0.0649011	0.0496587	0.029503	0.00865056	-0.00808838	-0.0161709	-0.0121628	0.00544611	0.0359011	0.0761625	0.121405	0.16585	0.203866	0.231049	0.244941	0.245433	0.234633
1	MC	1	5	-0.0152896	-0.0865772	-0.140254	-0.180267	-0.212128	-0.241442	-0.272603	-0.307651	-0.345559	-0.382291	-0.41127	-0.424505	-0.414034	-0.373441	-0.299209	-0.191661	-0.0553339	0.101203	0.266357	0.42681	0.569164	0.681442	0.754756	0.784246	0.76954	0.71464	0.627208	0.517383	0.396394	0.274961	0.1623	0.0650932	-0.0128539	-0.0704208	-0.108682	-0.13004	-0.1373	-0.132786	-0.117871	-0.0927852	-0.05685	-0.00901528	0.0514054	0.123905	0.20638	0.294749
2	MC	1	5	-0.308793	-0.248705	-0.175101	-0.0992116	-0.0331276	0.0125359	0.0310099	0.0209461	-0.0134098	-0.0627392	-0.114641	-0.156114	-0.176139	-0.167924	-0.130205	-0.0673996	0.0112857	0.0939197	0.168108	0.223858	0.255269	0.261913	0.248639	0.224632	0.201393	0.190519	0.20125	0.238838	0.30357	0.390868	0.492219	0.596847	0.693607	0.772974	0.828333	0.856854	0.859397	0.840019	0.804841	0.760782	0.714532	0.671524	0.635562	0.608693	0.591448	0.583272
3	MC	1	5	0.89497	1.08881	1.22019	1.25739	1.184	1.00149	0.72853	0.397674	0.049282	-0.275311	-0.540217	-0.721019	-0.807348	-0.804126	-0.729069	-0.608806	-0.473537	-0.351915	-0.266197	-0.229243	-0.243528	-0.302035	-0.390524	-0.491529	-0.587932	-0.666262	-0.718815	-0.744355	-0.747789	-0.737844	-0.724948	-0.718222	-0.723404	-0.741696	-0.769721	-0.800146	-0.824144	-0.833435	-0.82221	-0.789266	-0.738235	-0.677341	-0.617624	-0.570576	-0.545338	-0.54635
4	MC	1	5	0.2885	0.173562	0.0837113	0.0299005	0.0175608	0.045277	0.104802	0.182095	0.25977	0.320087	0.347975	0.333869	0.275303	0.177467	0.0522685	-0.0838994	-0.212889	-0.318061	-0.386974	-0.41317	-0.396941	-0.344697	-0.267322	-0.178068	-0.090125	-0.0145068	0.0412956	0.0738758	0.0835557	0.0736017	0.0489516	0.015049	-0.0231277	-0.0614741	-0.0969947	-0.127486	-0.151158	-0.166371	-0.171502	-0.164998	-0.145601	-0.112853	-0.0675208	-0.0117309	0.0509311	0.11574
5	MC	1	5	0.307092	0.282415	0.233024	0.162094	0.0757667	-0.0173486	-0.107335	-0.184432	-0.240567	-0.2707	-0.273563	-0.25177	-0.211197	-0.159705	-0.105552	-0.0557658	-0.0148401	0.0158923	0.0382866	0.0565767	0.0760336	0.101454	0.135796	0.179249	0.229094	0.280153	0.326069	0.360799	0.380286	0.383565	0.37341	0.356009	0.339974	0.334699	0.348442	0.386539	0.450267	0.536388	0.637539	0.743579	0.843451	0.927208	0.987975	1.02324	1.03539	1.03144
6	MC	1	5	0.029226	0.088258	0.120595	0.125753	0.106973	0.0707948	0.0260683	-0.0174463	-0.0506636	-0.0665737	-0.0615434	-0.0359467	0.00580384	0.0559157	0.104485	0.141155	0.15686	0.145416	0.104857	0.0377842	-0.0486891	-0.143784	-0.234645	-0.308103	-0.35255	-0.359685	-0.325726	-0.252106	-0.145395	-0.0165019	0.120589	0.250607	0.358828	0.433009	0.464859	0.450974	0.393339	0.299057	0.179333	0.048242	-0.0790442	-0.188103	-0.266962	-0.307345	-0.305692	-0.26344
7	MC	1	5	-0.018149	0.0423027	0.118965	0.204391	0.289661	0.365652	0.424311	0.459602	0.468233	0.449742	0.406207	0.341567	0.260795	0.168963	0.070683	-0.030332	-0.131265	-0.229904	-0.324223	-0.411882	-0.489974	-0.555143	-0.603948	-0.633568	-0.642688	-0.632316	-0.606247	-0.570989	-0.535096	-0.50792	-0.497995	-0.511292	-0.549729	-0.61033	-0.685213	-0.762622	-0.828778	-0.870255	-0.87643	-0.841759	-0.767015	-0.659469	-0.531926	-0.400663	-0.282555	-0.192152
8	MC	1	5	-0.439236	-0.468045	-0.488533	-0.497055	-0.490851	-0.468166	-0.428942	-0.374586	-0.308056	-0.233271	-0.154559	-0.0760323	-0.000950548	0.0685179	0.131791	0.189513	0.243395	0.295575	0.347951	0.401676	0.456305	0.509996	0.559218	0.59928	0.625067	0.631929	0.616631	0.578103	0.518012	0.440755	0.353421	0.264346	0.182689	0.116568	0.0720178	0.0521041	0.0564593	0.0812532	0.120162	0.165167	0.208115	0.242096	0.262533	0.26779	0.259236	0.240914
9	MC	1	5	0.101267	0.147395	0.180447	0.198633	0.201847	0.191715	0.171396	0.145203	0.117771	0.0932113	0.0742769	0.0617232	0.0541531	0.0482668	0.0395597	0.0233712	-0.00392903	-0.0440008	-0.0958823	-0.15598	-0.218593	-0.277033	-0.324933	-0.357471	-0.372414	-0.370479	-0.355118	-0.331682	-0.306177	-0.283854	-0.268154	-0.259936	-0.257499	-0.257103	-0.254107	-0.244276	-0.225005	-0.196179	-0.160491	-0.123136	-0.0908002	-0.070267	-0.0669374	-0.0833973	-0.118548	-0.167338
10	MC	1	5	-0.143461	-0.131681	-0.125585	-0.12152	-0.11492	-0.101463	-0.0780717	-0.0438253	-0.000426886	0.0480057	0.0956682	0.136056	0.163273	0.173233	0.16445	0.138508	0.0997734	0.0547087	0.0106374	-0.0255801	-0.0487966	-0.0566359	-0.0498734	-0.0323391	-0.0101347	0.00945815	0.0194716	0.0146912	-0.00735258	-0.045843	-0.0966454	-0.153093	-0.207243	-0.251197	-0.27861	-0.285723	-0.271897	-0.239679	-0.194039	-0.141474	-0.0887438	-0.0416596	-0.00438995	0.0211713	0.0353469	0.0403101
11	MC	1	5	-0.077813	-0.118735	-0.13596	-0.126869	-0.0930088	-0.039785	0.0243909	0.0892398	0.144207	0.180209	0.190769	0.173198	0.129079	0.0641879	-0.01219	-0.0885143	-0.152549	-0.19324	-0.202363	-0.175978	-0.115194	-0.0261949	0.0804523	0.191189	0.291473	0.367919	0.410477	0.413944	0.378854	0.311532	0.223113	0.127766	0.0406467	-0.0245568	-0.0576887	-0.0536481	-0.0131017	0.0577389	0.14832	0.245295	0.334854	0.404873	0.4466	0.456255	0.435137	0.389514
12	MC	1	5	-0.384746	-0.463495	-0.52433	-0.560317	-0.566437	-0.540693	-0.48467	-0.403483	-0.305183	-0.199384	-0.0958539	-0.00279914	0.0743521	0.133849	0.177592	0.210458	0.239111	0.270393	0.309738	0.359999	0.420801	0.488567	0.557299	0.619866	0.669366	0.7006	0.71107	0.701485	0.675615	0.639678	0.601273	0.567975	0.546267	0.540556	0.55259	0.581377	0.62358	0.674194	0.727466	0.777881	0.820883	0.853338	0.873761	0.882113	0.87932	0.866694
13	MC	1	5	-0.115642	-0.128062	-0.129261	-0.116826	-0.0893506	-0.0474029	0.00651287	0.0682788	0.131871	0.190061	0.235814	0.262951	0.266901	0.246229	0.202806	0.141285	0.0687861	-0.00603138	-0.0748965	-0.131418	-0.171633	-0.195044	-0.204742	-0.206055	-0.205132	-0.207973	-0.218365	-0.236687	-0.260105	-0.283012	-0.297608	-0.295808	-0.271339	-0.220433	-0.143001	-0.0434474	0.0701502	0.187314	0.296167	0.385132	0.445252	0.471114	0.461547	0.420518	0.356643	0.281626
14	MC	1	5	-0.0384411	-0.0587709	-0.0708124	-0.0764243	-0.0777377	-0.0765808	-0.0737187	-0.0685212	-0.0590855	-0.0429498	-0.0178321	0.017196	0.0606623	0.108515	0.154338	0.190251	0.208424	0.20296	0.171172	0.114635	0.0394036	-0.0449781	-0.126986	-0.195057	-0.239662	-0.255031	-0.239968	-0.197876	-0.136076	-0.0643819	0.00678989	0.0681662	0.112884	0.137511	0.142145	0.129794	0.105441	0.0747918	0.0427912	0.0126893	-0.0143833	-0.039392	-0.0648508	-0.0935561	-0.127399	-0.166339
15	MC	1	5	0.114158	-0.0107988	-0.109276	-0.174613	-0.205789	-0.207249	-0.187705	-0.158148	-0.129646	-0.110991	-0.107232	-0.118706	-0.141229	-0.167063	-0.186514	-0.189764	-0.168685	-0.118258	-0.037375	0.0710051	0.2001	0.34032	0.4804	0.608679	0.714381	0.788948	0.826874	0.826416	0.790006	0.724003	0.63806	0.544056	0.454526	0.38079	0.331437	0.310754	0.318221	0.348325	0.39162	0.436359	0.470723	0.485087	0.47386	0.436729	0.378864	0.309858
16	MC	1	5	0.0189491	0.082478	0.138773	0.183179	0.212055	0.223271	0.216701	0.193952	0.158371	0.114391	0.0668766	0.020622	-0.020584	-0.05426	-0.0794594	-0.0968399	-0.10839	-0.116765	-0.1247	-0.134397	-0.147089	-0.162662	-0.179725	-0.195986	-0.208762	-0.215589	-0.214831	-0.20609	-0.190303	-0.16951	-0.146602	-0.124467	-0.105546	-0.0913821	-0.0821521	-0.0770629	-0.0743136	-0.0719873	-0.0683793	-0.0624987	-0.0542898	-0.0447423	-0.0353576	-0.0276932	-0.0226644	-0.0201321
17	MC	1	5	0.573993	0.518889	0.457166	0.392593	0.329839	0.273015	0.22475	0.185448	0.153081	0.123821	0.0929998	0.0562573	0.0106297	-0.0448091	-0.108639	-0.177344	-0.245945	-0.308745	-0.360076	-0.39496	-0.409699	-0.402005	-0.371451	-0.319465	-0.249346	-0.165886	-0.0750508	0.0167982	0.104015	0.182234	0.249304	0.30526	0.352152	0.393154	0.431649	0.470008	0.509256	0.548604	0.586002	0.618873	0.645036	0.663404	0.674448	0.67981	0.681977	0.683115
18	MC	1	5	-0.780894	-0.76467	-0.751107	-0.737603	-0.718336	-0.685658	-0.631994	-0.551617	-0.442152	-0.305424	-0.147421	0.0226727	0.193477	0.353084	0.49069	0.597633	0.668317	0.700664	0.696023	0.658858	0.596015	0.51595	0.427539	0.338995	0.256957	0.185554	0.126117	0.0771963	0.0353671	-0.00426754	-0.0465438	-0.0953563	-0.152826	-0.218821	-0.29079	-0.364078	-0.432719	-0.490011	-0.529391	-0.545497	-0.53474	-0.495976	-0.431175	-0.345467	-0.247034	-0.146591
19	MC	1	5	-0.108232	-0.0994473	-0.0915829	-0.079857	-0.0603719	-0.0311012	0.007646	0.0531664	0.100749	0.144459	0.178151	0.196494	0.195945	0.175444	0.136735	0.0841819	0.0241983	-0.0356727	-0.0879388	-0.126276	-0.146497	-0.147126	-0.129503	-0.0973909	-0.0561744	-0.0118562	0.0299891	0.0650935	0.0909886	0.107144	0.114663	0.115737	0.112973	0.108782	0.104891	0.102091	0.100286	0.0986564	0.0959379	0.0908614	0.0823682	0.0698946	0.0534871	0.033854	0.012233	-0.00969646
20	MC	1	5	-0.386776	-0.348976	-0.284507	-0.201769	-0.111372	-0.0243358	0.0497975	0.104605	0.137459	0.149564	0.145579	0.131982	0.115673	0.102502	0.0961524	0.0973104	0.103821	0.111011	0.112879	0.103238	0.0773653	0.0330897	-0.0286491	-0.103111	-0.182533	-0.257135	-0.31681	-0.352385	-0.357753	-0.330617	-0.273253	-0.191869	-0.0960176	0.00341702	0.0955937	0.1716	0.225574	0.255132	0.261329	0.24826	0.221805	0.188514	0.15466	0.12553	0.104728	0.0943861
21	MC	1	5	0.123097	0.0921458	0.0591124	0.0254956	-0.00698371	-0.036308	-0.0603593	-0.0772502	-0.0856411	-0.0850958	-0.0763231	-0.0610243	-0.0417133	-0.0212677	-0.00237444	0.0128816	0.0233159	0.0287626	0.0300183	0.0284273	0.02573	0.0236027	0.023448	0.0261749	0.032129	0.0411063	0.0524113	0.0649839	0.0775844	0.0890125	0.0984432	0.10562	0.110939	0.115516	0.121032	0.129328	0.141981	0.159871	0.182807	0.209442	0.237367	0.263564	0.284991	0.299301	0.305245	0.303007
1	MC	2	1	0.443519	0.505588	0.545945	0.561917	0.552384	0.518075	0.46162	0.387341	0.300776	0.207998	0.114853	0.0262478	-0.0543771	-0.125343	-0.186693	-0.239864	-0.287177	-0.331121	-0.373685	-0.415843	-0.45726	-0.496307	-0.530371	-0.556442	-0.571781	-0.574562	-0.56436	-0.542348	-0.511221	-0.474754	-0.437224	-0.402674	-0.374278	-0.353891	-0.341914	-0.337434	-0.338667	-0.343511	-0.350079	-0.35716	-0.364386	-0.372204	-0.381592	-0.393684	-0.409298	-0.428638
2	MC	2	1	0.254623	0.293239	0.313217	0.315394	0.301458	0.273732	0.234898	0.187825	0.135362	0.0802661	0.0251436	-0.0275949	-0.075782	-0.117548	-0.151483	-0.176789	-0.19349	-0.202484	-0.205488	-0.204896	-0.203411	-0.203597	-0.207455	-0.216018	-0.229122	-0.24546	-0.262868	-0.278892	-0.291437	-0.299469	-0.303442	-0.305428	-0.308887	-0.317993	-0.336699	-0.367706	-0.411594	-0.466251	-0.526893	-0.586696	-0.637895	-0.673326	-0.687987	-0.680286	-0.652683	-0.611555
3	MC	2	1	-0.115257	-0.124766	-0.127271	-0.122752	-0.112293	-0.0977857	-0.081509	-0.0656885	-0.052034	-0.041368	-0.0335746	-0.0276815	-0.0221336	-0.0151755	-0.00528449	0.00852999	0.0264872	0.0480094	0.0718562	0.0964681	0.120283	0.142076	0.161228	0.177697	0.191939	0.204649	0.216483	0.227755	0.238184	0.246893	0.25251	0.253412	0.248181	0.235985	0.216931	0.192298	0.164459	0.13659	0.112227	0.0947373	0.086673	0.0892464	0.10195	0.122513	0.146925	0.169983
4	MC	2	1	-0.0892143	-0.0615004	-0.0434039	-0.0338643	-0.031104	-0.0330092	-0.0374995	-0.0427642	-0.0474194	-0.050571	-0.0516353	-0.0502086	-0.0459082	-0.0382995	-0.0269386	-0.0115631	0.00767507	0.0299988	0.0538789	0.0770751	0.0968469	0.110379	0.115227	0.109848	0.0939755	0.0687569	0.0366048	0.000767393	-0.0353022	-0.0686609	-0.0974381	-0.121199	-0.140966	-0.158883	-0.177589	-0.199448	-0.225789	-0.256347	-0.289087	-0.320546	-0.346495	-0.362989	-0.367514	-0.359864	-0.342635	-0.321056
5	MC	2	1	-0.59521	-0.486641	-0.379803	-0.27792	-0.183707	-0.0993088	-0.0262741	0.0344632	0.0825025	0.11791	0.141215	0.153355	0.155668	0.1499	0.138195	0.122994	0.106925	0.0926707	0.0826892	0.078966	0.0827723	0.0944374	0.113201	0.137231	0.163768	0.189383	0.210316	0.222906	0.22398	0.211181	0.183238	0.14011	0.0829462	0.0139617	-0.0638148	-0.146886	-0.231635	-0.314615	-0.392805	-0.463804	-0.525893	-0.578048	-0.619938	-0.651847	-0.674578	-0.689423
6	MC	2	1	-0.0442408	-0.0698381	-0.0882221	-0.0995486	-0.104318	-0.103218	-0.0969297	-0.0860315	-0.0709845	-0.0522423	-0.0303232	-0.00589589	0.0200796	0.0463524	0.0713921	0.0934471	0.110638	0.121177	0.123514	0.1165	0.0995447	0.0727549	0.0369674	-0.00619357	-0.0543822	-0.104692	-0.15395	-0.199044	-0.237348	-0.26713	-0.287806	-0.300037	-0.305655	-0.30729	-0.307853	-0.309937	-0.315238	-0.324106	-0.33538	-0.346601	-0.354498	-0.355716	-0.34774	-0.329594	-0.30227	-0.268773
7	MC	2	1	0.0680736	0.110626	0.144917	0.169466	0.183492	0.187043	0.180989	0.166874	0.146633	0.122253	0.0954778	0.0675674	0.0392004	0.0105107	-0.0187214	-0.0488213	-0.0799225	-0.111691	-0.143198	-0.172939	-0.198981	-0.219286	-0.232081	-0.236199	-0.231283	-0.217871	-0.197304	-0.171442	-0.142323	-0.111805	-0.0812895	-0.0515762	-0.0229603	0.00454858	0.030931	0.0558115	0.0782637	0.0968492	0.109857	0.115736	0.113678	0.104099	0.0889185	0.0715188	0.0563204	0.047955
8	MC	2	1	0.121114	0.132719	0.140992	0.14628	0.148568	0.147528	0.142633	0.133292	0.119059	0.0998133	0.0758645	0.047994	0.0174459	-0.0142786	-0.045529	-0.0747738	-0.100765	-0.122692	-0.14017	-0.153199	-0.162019	-0.166945	-0.168158	-0.165643	-0.159128	-0.148172	-0.13233	-0.111366	-0.0855086	-0.0556064	-0.0232151	0.00950105	0.0400557	0.0659643	0.0852061	0.0966001	0.100054	0.0966427	0.0884069	0.0779852	0.0680407	0.0606474	0.0567544	0.0558323	0.0558111	0.0534043
9	MC	2	1	0.00376418	-0.0167884	-0.038224	-0.0607721	-0.084573	-0.109393	-0.134326	-0.157629	-0.176779	-0.188735	-0.190384	-0.179125	-0.153496	-0.113645	-0.0615756	-0.00111182	0.0625165	0.123357	0.175583	0.214357	0.236577	0.241316	0.229913	0.205712	0.173461	0.138485	0.105844	0.07956	0.0620579	0.0539495	0.0541401	0.0602289	0.0691067	0.0776222	0.083219	0.0843576	0.0807189	0.0731333	0.0632698	0.0531637	0.0447153	0.039247	0.0372089	0.0381345	0.0408163	0.0436242
10	MC	2	1	0.0906286	0.0899062	0.0866658	0.0798856	0.0689219	0.0536204	0.034415	0.0122622	-0.0114557	-0.0350971	-0.056903	-0.0751994	-0.0885604	-0.095946	-0.0968082	-0.0911472	-0.0794743	-0.0627312	-0.0421904	-0.0193042	0.00446965	0.0278299	0.0497333	0.0695163	0.0869619	0.102227	0.115754	0.128159	0.140035	0.151755	0.163375	0.174541	0.18448	0.192124	0.19632	0.196091	0.190937	0.181075	0.167508	0.15193	0.136418	0.122947	0.112781	0.106002	0.10119	0.0953697
11	MC	2	1	-0.350023	-0.338862	-0.324754	-0.306253	-0.282397	-0.25295	-0.21848	-0.180234	-0.139919	-0.0993446	-0.0600994	-0.0232826	0.0106472	0.0419334	0.0713549	0.100036	0.129174	0.15973	0.192204	0.226512	0.261992	0.297493	0.331633	0.363075	0.390815	0.414371	0.433935	0.450314	0.464742	0.478654	0.493323	0.509577	0.527646	0.547133	0.567213	0.58687	0.605326	0.62228	0.6381	0.653773	0.67067	0.690071	0.71268	0.738144	0.764765	0.789555
12	MC	2	1	-0.0440094	-0.0515566	-0.0742534	-0.109616	-0.153129	-0.198756	-0.239729	-0.269528	-0.282881	-0.276577	-0.249904	-0.204702	-0.144992	-0.0762141	-0.00432964	0.0651064	0.127712	0.180778	0.223342	0.25595	0.280117	0.297673	0.310092	0.318066	0.32134	0.318883	0.309307	0.291434	0.264873	0.230381	0.190024	0.146999	0.105155	0.0683306	0.0396736	0.0210794	0.0129267	0.0141756	0.0227716	0.0363002	0.0526315	0.0704897	0.0896113	0.110593	0.134374	0.16148
13	MC	2	1	-0.381167	-0.39437	-0.398751	-0.397204	-0.393132	-0.388764	-0.383592	-0.373833	-0.353392	-0.316019	-0.25733	-0.176649	-0.077924	0.031077	0.140626	0.241177	0.325374	0.3896	0.433805	0.46043	0.472882	0.473992	0.464816	0.444907	0.413439	0.370366	0.317538	0.2591	0.200563	0.147026	0.101703	0.0647241	0.0328162	0.000578605	-0.0374763	-0.0848997	-0.141743	-0.203714	-0.263244	-0.311472	-0.340603	-0.346016	-0.327761	-0.290155	-0.24023	-0.185802
14	MC	2	1	0.0402319	0.00513855	-0.0264583	-0.0525265	-0.0719119	-0.084453	-0.0908523	-0.092388	-0.0905961	-0.0869439	-0.0825257	-0.0778383	-0.0727614	-0.0665893	-0.0581683	-0.0461441	-0.0292561	-0.00655447	0.0223402	0.0570783	0.0966027	0.139254	0.183027	0.225922	0.266372	0.303526	0.337385	0.368771	0.399003	0.429422	0.460948	0.4937	0.526742	0.558237	0.585814	0.607095	0.620261	0.624595	0.620665	0.610186	0.595616	0.579494	0.563737	0.549069	0.534812	0.518975
15	MC	2	1	0.700215	0.651094	0.60022	0.548443	0.496045	0.442701	0.387529	0.329273	0.266617	0.198559	0.124767	0.0458423	-0.0366402	-0.120208	-0.201813	-0.278222	-0.346456	-0.404117	-0.449649	-0.482356	-0.502254	-0.509815	-0.505663	-0.490273	-0.463841	-0.42631	-0.377604	-0.317923	-0.248129	-0.170014	-0.0863309	-0.000622893	0.0832185	0.161552	0.231654	0.292191	0.343468	0.387209	0.42597	0.462135	0.496861	0.529126	0.555187	0.568697	0.561573	0.525446
16	MC	2	1	0.475704	0.438863	0.397014	0.351244	0.302755	0.252768	0.202428	0.152671	0.104267	0.0577655	0.0135765	-0.0279262	-0.0664533	-0.101745	-0.133584	-0.161905	-0.186784	-0.208487	-0.227424	-0.244015	-0.258549	-0.271085	-0.281272	-0.288398	-0.291427	-0.289218	-0.280753	-0.265431	-0.243232	-0.214802	-0.181431	-0.144855	-0.106938	-0.0694047	-0.0335379	3.77286e-05	0.0314075	0.0612405	0.0906224	0.120631	0.152027	0.184853	0.21819	0.250036	0.27739	0.296569
17	MC	2	1	0.00166514	-0.0235165	-0.046032	-0.0657331	-0.0823411	-0.0954365	-0.104522	-0.109215	-0.109254	-0.104617	-0.0955469	-0.0825326	-0.0662231	-0.047372	-0.0267119	-0.00490834	0.0175767	0.0405005	0.0638245	0.0878193	0.112937	0.139687	0.168486	0.199436	0.232031	0.265166	0.29707	0.325551	0.348345	0.363566	0.370146	0.368099	0.358611	0.343931	0.326862	0.310276	0.296531	0.286954	0.281583	0.279263	0.277904	0.275066	0.268509	0.256814	0.239707	0.218217
18	MC	2	1	0.47396	0.355185	0.230656	0.10583	-0.0131174	-0.120033	-0.209556	-0.277724	-0.322305	-0.342975	-0.341259	-0.320138	-0.283602	-0.236092	-0.181816	-0.124191	-0.0654953	-0.00676674	0.0520816	0.111813	0.173266	0.236931	0.302532	0.368867	0.43395	0.49548	0.551293	0.599897	0.640869	0.674827	0.703094	0.727069	0.747449	0.763472	0.772594	0.770666	0.752551	0.713273	0.649374	0.56016	0.448476	0.321009	0.187595	0.0597356	-0.0514082	-0.137313
19	MC	2	1	0.116023	0.0549682	-0.00203892	-0.0541659	-0.10038	-0.139495	-0.170299	-0.191746	-0.203135	-0.204281	-0.195565	-0.177874	-0.152463	-0.12071	-0.0839251	-0.043199	0.000636832	0.0469327	0.0950291	0.144044	0.192726	0.239417	0.282165	0.319006	0.348329	0.369224	0.381734	0.386928	0.386726	0.383513	0.379643	0.376881	0.375975	0.376457	0.376708	0.374312	0.366664	0.351628	0.328172	0.29681	0.259689	0.220332	0.183044	0.152055	0.130593	0.120067
20	MC	2	1	0.115909	0.137445	0.16307	0.190871	0.217475	0.238419	0.249022	0.24537	0.225242	0.188729	0.138371	0.07879	0.0157296	-0.044953	-0.0983636	-0.141385	-0.172962	-0.193991	-0.206795	-0.214309	-0.219198	-0.223298	-0.22721	-0.230394	-0.231585	-0.229427	-0.223234	-0.213404	-0.201918	-0.192138	-0.188358	-0.195021	-0.215698	-0.252038	-0.302963	-0.364427	-0.429791	-0.490824	-0.539384	-0.569345	-0.578233	-0.568392	-0.547088	-0.525388	-0.515998	-0.530473
21	MC	2	1	-0.181665	-0.19063	-0.188894	-0.177285	-0.157292	-0.130885	-0.100176	-0.067152	-0.033445	-0.0002348	0.0316968	0.0617873	0.0894174	0.113722	0.133487	0.147223	0.153399	0.150809	0.138864	0.117878	0.0891384	0.0548245	0.0177014	-0.0192087	-0.0530801	-0.081631	-0.103424	-0.11796	-0.125697	-0.127895	-0.126364	-0.123185	-0.120383	-0.119599	-0.121847	-0.12737	-0.135562	-0.145124	-0.154362	-0.161581	-0.165536	-0.165773	-0.162822	-0.158047	-0.153336	-0.150544
1	MC	2	2	0.0724257	0.172342	0.247142	0.290012	0.297599	0.270907	0.215274	0.139633	0.0550685	-0.0270999	-0.097081	-0.148113	-0.177278	-0.185534	-0.176989	-0.157646	-0.133921	-0.111411	-0.0937203	-0.0822712	-0.0763848	-0.07417	-0.0734549	-0.0728341	-0.0724966	-0.0743666	-0.0819311	-0.0994609	-0.130888	-0.178853	-0.24376	-0.323581	-0.414003	-0.509198	-0.603081	-0.690524	-0.768494	-0.836697	-0.897535	-0.955443	-1.01575	-1.08318	-1.16055	-1.24773	-1.34123	-1.4345
2	MC	2	2	0.0435147	0.11529	0.169214	0.203816	0.219457	0.217984	0.202343	0.176064	0.142789	0.105837	0.0679901	0.0314001	-0.00238785	-0.0324912	-0.0584603	-0.0803775	-0.0987532	-0.114576	-0.129182	-0.144153	-0.16097	-0.180804	-0.204166	-0.230629	-0.258749	-0.286229	-0.310171	-0.327796	-0.337257	-0.33812	-0.331922	-0.322135	-0.31379	-0.312542	-0.323556	-0.350196	-0.393035	-0.449284	-0.512924	-0.57569	-0.628546	-0.663716	-0.676536	-0.666818	-0.639454	-0.603737
3	MC	2	2	0.0750311	-0.0182027	-0.121697	-0.229004	-0.331397	-0.418371	-0.479099	-0.503685	-0.484858	-0.419363	-0.309205	-0.162156	0.00859154	0.185552	0.34908	0.47995	0.562251	0.585907	0.548663	0.45665	0.323982	0.17082	0.0203915	-0.104541	-0.18529	-0.210115	-0.17605	-0.0893063	0.0359936	0.180461	0.322716	0.443209	0.527543	0.56851	0.567229	0.532322	0.47799	0.421166	0.378296	0.362422	0.381054	0.435343	0.520182	0.625508	0.738198	0.844417
4	MC	2	2	-0.0104552	-0.00169329	-0.0015998	-0.00590456	-0.0106227	-0.0128516	-0.0111032	-0.00544491	0.00272402	0.0111413	0.0173258	0.019271	0.015937	0.00752037	-0.00444434	-0.017538	-0.0289263	-0.0358597	-0.03637	-0.0295514	-0.0157159	0.00373679	0.0266558	0.0505544	0.0732144	0.0929285	0.108615	0.11964	0.125572	0.125627	0.118514	0.102226	0.074336	0.0325218	-0.0246697	-0.0970059	-0.181939	-0.274371	-0.366915	-0.450865	-0.517611	-0.560352	-0.575785	-0.565169	-0.534665	-0.494687
5	MC	2	2	-0.795598	-0.631967	-0.449184	-0.258206	-0.0711322	0.0999914	0.244281	0.353102	0.420842	0.445447	0.428591	0.375453	0.294186	0.195084	0.0895554	-0.0110444	-0.0964983	-0.15861	-0.191908	-0.194023	-0.165576	-0.109881	-0.032427	0.0598997	0.159623	0.259372	0.352441	0.433221	0.497352	0.541716	0.564369	0.564449	0.542001	0.497908	0.433861	0.352347	0.256596	0.150673	0.03931	-0.0722638	-0.178595	-0.274432	-0.355164	-0.417247	-0.458622	-0.479023
6	MC	2	2	-0.0144548	-0.0262672	-0.0434165	-0.0622712	-0.0784577	-0.0876144	-0.0861323	-0.071811	-0.0443356	-0.00557491	0.0406695	0.0891136	0.133673	0.168355	0.188173	0.189793	0.17207	0.13621	0.0855974	0.0253377	-0.0385048	-0.0998168	-0.153199	-0.194734	-0.222403	-0.236251	-0.238276	-0.23197	-0.221718	-0.212136	-0.207246	-0.20989	-0.22122	-0.240555	-0.265377	-0.291716	-0.314697	-0.329186	-0.330718	-0.316198	-0.284583	-0.237269	-0.178295	-0.113926	-0.0520895	-0.00123083
7	MC	2	2	0.034206	-0.0223882	-0.0853876	-0.143666	-0.186263	-0.204041	-0.191058	-0.145578	-0.0704159	0.0271358	0.136199	0.24367	0.335893	0.400465	0.427876	0.41282	0.35502	0.259273	0.134956	-0.00514456	-0.146509	-0.274621	-0.3769	-0.444117	-0.471425	-0.458762	-0.410452	-0.334297	-0.240225	-0.13873	-0.0394548	0.050074	0.124983	0.183149	0.224802	0.251731	0.266475	0.271548	0.268894	0.259788	0.245086	0.225651	0.202812	0.178652	0.156005	0.138017
8	MC	2	2	-0.0105686	0.018255	0.0430917	0.0619165	0.0732526	0.0763263	0.0713237	0.0593032	0.0419926	0.0217136	0.00077542	-0.0186556	-0.0348698	-0.0468772	-0.054304	-0.0574335	-0.0569669	-0.0537548	-0.048589	-0.0419427	-0.033915	-0.0241489	-0.0119767	0.00338415	0.0226679	0.0463266	0.07432	0.106155	0.140753	0.176548	0.211593	0.243762	0.270912	0.291102	0.302571	0.304117	0.294969	0.274926	0.244261	0.203762	0.154519	0.0978493	0.0350845	-0.0325613	-0.103909	-0.178173
9	MC	2	2	-0.478335	-0.450769	-0.426102	-0.403039	-0.377712	-0.344725	-0.298577	-0.235137	-0.152961	-0.0539919	0.0563744	0.169926	0.276856	0.36726	0.432602	0.46694	0.467616	0.435467	0.374365	0.290377	0.19071	0.082704	-0.0269491	-0.132698	-0.2302	-0.316177	-0.388052	-0.443623	-0.480982	-0.498597	-0.495625	-0.472366	-0.430736	-0.374516	-0.309217	-0.241675	-0.17917	-0.128396	-0.0944586	-0.0800532	-0.0849946	-0.106398	-0.139331	-0.177745	-0.215623	-0.248146
10	MC	2	2	0.118309	0.189544	0.240984	0.267836	0.268237	0.243431	0.197605	0.137171	0.0698998	0.0037473	-0.0542313	-0.0988417	-0.127388	-0.139858	-0.138729	-0.128336	-0.114004	-0.100931	-0.0932546	-0.0933332	-0.101332	-0.115306	-0.131678	-0.145933	-0.153609	-0.151176	-0.136774	-0.110613	-0.0750256	-0.034074	0.00705349	0.0428416	0.068366	0.0799505	0.0758299	0.0562901	0.0237801	-0.0173448	-0.0615307	-0.102601	-0.134765	-0.153441	-0.156102	-0.142776	-0.116253	-0.0818741
11	MC	2	2	-0.127954	-0.0918904	-0.0655427	-0.0495419	-0.0431638	-0.044419	-0.050541	-0.0584019	-0.0651004	-0.0682843	-0.0665451	-0.0595084	-0.0476501	-0.0321611	-0.0145147	0.00390127	0.0221221	0.0397715	0.0570431	0.0745969	0.093227	0.113577	0.135921	0.160017	0.185043	0.209881	0.233374	0.254591	0.273154	0.289337	0.304056	0.318639	0.334659	0.353551	0.376451	0.403946	0.43614	0.472648	0.512728	0.555343	0.599174	0.642628	0.683722	0.720103	0.748999	0.76747
12	MC	2	2	0.140358	0.119939	0.0779661	0.0163336	-0.0609844	-0.147953	-0.236699	-0.318251	-0.383576	-0.424759	-0.436134	-0.415153	-0.362841	-0.283608	-0.184577	-0.0745468	0.0374298	0.143285	0.236976	0.315064	0.376737	0.423359	0.457667	0.482741	0.501227	0.514629	0.523207	0.526059	0.521728	0.508744	0.486346	0.454889	0.41598	0.372304	0.327216	0.284147	0.246063	0.21513	0.192631	0.179015	0.174255	0.178094	0.19024	0.210308	0.237633	0.270811
13	MC	2	2	-0.618193	-0.636366	-0.628839	-0.599852	-0.556427	-0.505442	-0.450598	-0.391828	-0.3262	-0.249424	-0.158483	-0.0542578	0.0581323	0.170593	0.273565	0.358792	0.422007	0.463431	0.486763	0.497856	0.502177	0.502232	0.497196	0.484074	0.459092	0.420069	0.368626	0.309988	0.251186	0.199115	0.157746	0.125807	0.0971232	0.0627261	0.0133162	-0.0573572	-0.149548	-0.257081	-0.369026	-0.471973	-0.553675	-0.606653	-0.629377	-0.62547	-0.602111	-0.567087
14	MC	2	2	-0.0531675	-0.0548901	-0.0526188	-0.0481056	-0.0434335	-0.0405521	-0.0408604	-0.0449947	-0.052692	-0.0627833	-0.0734579	-0.0825572	-0.0877944	-0.0870764	-0.0788558	-0.0623313	-0.0374482	-0.00507055	0.0330978	0.0746078	0.116493	0.155493	0.188515	0.213017	0.227465	0.231605	0.226658	0.215207	0.200759	0.187224	0.178207	0.176281	0.182586	0.196531	0.215806	0.23686	0.25547	0.267457	0.269216	0.258265	0.23348	0.194952	0.143948	0.0824691	0.0129956	-0.0617611
15	MC	2	2	0.533922	0.474856	0.427044	0.392809	0.372174	0.362672	0.359563	0.356471	0.34639	0.322955	0.281513	0.22001	0.139434	0.0435584	-0.0616058	-0.168908	-0.27117	-0.36233	-0.438143	-0.496692	-0.538119	-0.56418	-0.577398	-0.580287	-0.574538	-0.560763	-0.538401	-0.506114	-0.462388	-0.406221	-0.337601	-0.257746	-0.169132	-0.0749385	0.0214353	0.117259	0.210805	0.301512	0.389611	0.47537	0.558013	0.634763	0.700086	0.745861	0.762161	0.738835
16	MC	2	2	0.337849	0.333177	0.323129	0.306078	0.28154	0.250009	0.212789	0.17167	0.128255	0.0838687	0.0392904	-0.00517078	-0.0493029	-0.0929134	-0.135248	-0.174962	-0.210158	-0.23853	-0.257769	-0.265934	-0.261851	-0.245323	-0.217239	-0.179326	-0.133929	-0.0837194	-0.0311236	0.0217338	0.073548	0.123536	0.171638	0.218315	0.264112	0.309642	0.35531	0.401284	0.447299	0.49289	0.53728	0.579449	0.618281	0.652422	0.680248	0.699731	0.708533	0.704104
17	MC	2	2	0.135042	0.0753372	0.0127508	-0.0492168	-0.106862	-0.156502	-0.194963	-0.219985	-0.230197	-0.225459	-0.206799	-0.176147	-0.136095	-0.0897359	-0.040123	0.00981398	0.0576955	0.101487	0.139923	0.172212	0.198021	0.217492	0.231012	0.239075	0.242224	0.241074	0.236021	0.227703	0.216796	0.204305	0.191492	0.179828	0.170802	0.165527	0.164373	0.16678	0.171053	0.174316	0.173075	0.163749	0.143296	0.11013	0.0646298	0.00931709	-0.0513212	-0.111238
18	MC	2	2	0.315835	0.278957	0.254041	0.23992	0.233319	0.229052	0.220783	0.202317	0.168789	0.117941	0.050894	-0.0278128	-0.110874	-0.189362	-0.254285	-0.298213	-0.316496	-0.30808	-0.275558	-0.22485	-0.164005	-0.102138	-0.047766	-0.007504	0.0150949	0.0202811	0.0123441	-0.000817028	-0.00876525	-0.000228372	0.0347291	0.102353	0.20334	0.331608	0.474426	0.613836	0.729507	0.802398	0.818478	0.771924	0.66693	0.517556	0.34559	0.17669	0.0354432	-0.0596093
19	MC	2	2	0.297022	0.204303	0.111527	0.0217656	-0.0613115	-0.133847	-0.192285	-0.233968	-0.257589	-0.263452	-0.253384	-0.23042	-0.198232	-0.160396	-0.119774	-0.0780367	-0.0355257	0.00851837	0.0554229	0.106452	0.162148	0.221863	0.283658	0.344529	0.401013	0.449887	0.48894	0.517446	0.536349	0.548008	0.55564	0.562526	0.57119	0.582749	0.596658	0.610804	0.622087	0.627227	0.623686	0.61044	0.588454	0.560627	0.531328	0.505505	0.487503	0.480035
20	MC	2	2	0.0533489	0.101819	0.163058	0.231114	0.297526	0.352586	0.387263	0.394931	0.372645	0.322027	0.248891	0.162067	0.0712935	-0.0142545	-0.0880987	-0.147349	-0.192682	-0.227748	-0.257604	-0.28712	-0.319409	-0.355123	-0.392047	-0.425844	-0.45129	-0.463831	-0.460805	-0.442606	-0.41283	-0.378088	-0.34669	-0.32717	-0.326727	-0.349334	-0.395062	-0.459564	-0.534717	-0.610237	-0.675784	-0.723445	-0.749524	-0.756025	-0.75063	-0.745235	-0.753351	-0.7866
21	MC	2	2	-0.18757	-0.192532	-0.189094	-0.178965	-0.164056	-0.146225	-0.126941	-0.107052	-0.0866919	-0.0652943	-0.0418015	-0.0152519	0.0148089	0.0479017	0.0823966	0.115607	0.144278	0.165206	0.175987	0.175438	0.164091	0.143948	0.118105	0.0901698	0.0635388	0.0406701	0.0228197	0.00987626	0.000467525	-0.00762087	-0.0168188	-0.0294547	-0.047181	-0.070564	-0.098997	-0.130675	-0.162666	-0.191271	-0.212654	-0.223437	-0.221409	-0.206174	-0.179397	-0.144718	-0.107259	-0.072676
1	MC	2	3	0.087495	0.175231	0.258146	0.33593	0.408039	0.473206	0.529211	0.572743	0.599568	0.605072	0.58473	0.534841	0.453248	0.339968	0.197543	0.0312492	-0.150893	-0.338646	-0.52009	-0.682787	-0.814805	-0.90602	-0.949221	-0.941067	-0.882692	-0.779652	-0.641441	-0.480579	-0.311169	-0.147282	-0.00152591	0.116264	0.199949	0.247431	0.260366	0.243603	0.204125	0.14969	0.0878034	0.0246453	-0.0355941	-0.0908892	-0.141289	-0.188419	-0.234895	-0.283424
2	MC	2	3	0.237604	0.278974	0.307844	0.324431	0.32886	0.320994	0.300415	0.266683	0.219683	0.159948	0.0891724	0.0104329	-0.0717535	-0.151809	-0.223625	-0.281337	-0.320276	-0.337672	-0.333096	-0.308557	-0.268217	-0.217534	-0.162555	-0.108659	-0.0599506	-0.0186167	0.0150917	0.0424884	0.0656616	0.0865462	0.106083	0.123557	0.136527	0.141197	0.133282	0.109133	0.0668647	0.00744345	-0.0650211	-0.143565	-0.219268	-0.282922	-0.326857	-0.346673	-0.342377	-0.318825
3	MC	2	3	-0.677212	-0.762836	-0.802054	-0.789633	-0.726918	-0.621947	-0.487434	-0.338941	-0.19255	-0.0620709	0.0426567	0.116942	0.161639	0.182434	0.189004	0.192752	0.20521	0.235921	0.290727	0.370955	0.47297	0.588463	0.705896	0.812041	0.893986	0.941021	0.946475	0.908389	0.830019	0.719112	0.586613	0.445031	0.306647	0.181864	0.0781898	-0.000324841	-0.0524019	-0.0791941	-0.082701	-0.0649702	-0.0270345	0.0312385	0.110879	0.213093	0.33761	0.481939
4	MC	2	3	-0.09793	-0.0589672	-0.0258465	0.00107337	0.0219232	0.0372319	0.0476996	0.0540601	0.0570333	0.0571314	0.0547303	0.0501304	0.043514	0.0351439	0.025422	0.0148735	0.00412691	-0.00618149	-0.0156229	-0.0240995	-0.0320105	-0.0404214	-0.0509714	-0.0656448	-0.0863985	-0.114761	-0.151446	-0.195973	-0.246689	-0.300901	-0.355303	-0.406446	-0.451347	-0.487937	-0.515289	-0.533603	-0.543998	-0.548032	-0.547329	-0.543196	-0.536552	-0.528128	-0.518849	-0.510152	-0.504329	-0.504458
5	MC	2	3	-0.605483	-0.494724	-0.396426	-0.314755	-0.252059	-0.20862	-0.182648	-0.17042	-0.166665	-0.165257	-0.15988	-0.144845	-0.115842	-0.0705953	-0.00922059	0.0657362	0.149506	0.235729	0.317362	0.387581	0.440646	0.472732	0.482146	0.469369	0.436633	0.387187	0.324469	0.251273	0.169233	0.0785202	-0.0218516	-0.133342	-0.257033	-0.392645	-0.537858	-0.687868	-0.835663	-0.972636	-1.0898	-1.1792	-1.23521	-1.25569	-1.24249	-1.20141	-1.14145	-1.07353
6	MC	2	3	-0.518207	-0.460313	-0.396206	-0.329343	-0.262394	-0.197109	-0.134387	-0.0745119	-0.0175006	0.036469	0.0868879	0.132725	0.172504	0.20446	0.226932	0.238625	0.238916	0.228207	0.207836	0.180113	0.147963	0.11459	0.0830462	0.0558817	0.0348155	0.0207268	0.0135377	0.0123475	0.0156075	0.0213552	0.027446	0.0318932	0.0330318	0.0298424	0.0221605	0.010862	-0.00215103	-0.0139415	-0.0209591	-0.0195641	-0.006676	0.0195003	0.0587882	0.108817	0.165037	0.221419
7	MC	2	3	-0.208477	-0.138962	-0.0794145	-0.0326993	-0.000106057	0.0188584	0.0261747	0.0248328	0.0182971	0.00970288	0.00149283	-0.00492256	-0.00922738	-0.0119038	-0.0137326	-0.0153179	-0.0165877	-0.0165328	-0.013172	-0.00387024	0.0140667	0.0427116	0.0828903	0.133655	0.192244	0.254397	0.315039	0.369241	0.413194	0.445143	0.465825	0.47839	0.487729	0.49937	0.518098	0.546508	0.584096	0.626859	0.667619	0.697207	0.706126	0.686363	0.633152	0.546093	0.429486	0.291728
8	MC	2	3	0.220554	0.230616	0.226164	0.208181	0.17959	0.14461	0.108027	0.0742343	0.0462867	0.0254288	0.0109054	0.000334936	-0.0094339	-0.0215466	-0.0382969	-0.0603917	-0.0867938	-0.114954	-0.141401	-0.162568	-0.175735	-0.179521	-0.174416	-0.162558	-0.147315	-0.132371	-0.121036	-0.115515	-0.116372	-0.12268	-0.132146	-0.141955	-0.149441	-0.152697	-0.151203	-0.145721	-0.138298	-0.131637	-0.128583	-0.131349	-0.141213	-0.15836	-0.182067	-0.211043	-0.243914	-0.279772
9	MC	2	3	0.0540834	0.0128311	-0.031474	-0.0695514	-0.0915673	-0.0892659	-0.057987	0.00198677	0.0848617	0.179953	0.273196	0.349464	0.395137	0.400551	0.361804	0.281447	0.1682	0.0354718	-0.100886	-0.225203	-0.324461	-0.390192	-0.419499	-0.415008	-0.383893	-0.33609	-0.282269	-0.231812	-0.191164	-0.162997	-0.146026	-0.135677	-0.125274	-0.107579	-0.0763473	-0.0275694	0.0397266	0.123228	0.217723	0.315924	0.409533	0.490391	0.55155	0.58799	0.597059	0.578565
10	MC	2	3	-0.194747	-0.209469	-0.210023	-0.193379	-0.159194	-0.110112	-0.0514547	0.00971386	0.0658217	0.110064	0.137772	0.147166	0.139582	0.119129	0.091705	0.0637464	0.0407754	0.0263302	0.0213303	0.0239643	0.0303376	0.0355189	0.0348282	0.0250918	0.00550243	-0.0220772	-0.0535486	-0.083476	-0.106424	-0.118402	-0.117902	-0.106466	-0.0885869	-0.0709453	-0.0609163	-0.065021	-0.0872871	-0.128109	-0.183848	-0.247276	-0.308755	-0.358096	-0.386743	-0.389529	-0.366033	-0.321019
11	MC	2	3	-0.328308	-0.297049	-0.265487	-0.234057	-0.202648	-0.170733	-0.137757	-0.103341	-0.0674544	-0.0305829	0.00637969	0.0421772	0.0753969	0.104667	0.128791	0.147013	0.159006	0.164879	0.16525	0.161067	0.153545	0.144185	0.134731	0.127054	0.123275	0.125528	0.136022	0.15668	0.189001	0.233675	0.290384	0.357475	0.432014	0.509878	0.58615	0.65569	0.713869	0.757202	0.784001	0.794543	0.791136	0.777541	0.758323	0.737865	0.719437	0.704518
12	MC	2	3	-0.412376	-0.359072	-0.311265	-0.272061	-0.242115	-0.2197	-0.201269	-0.182271	-0.158396	-0.126526	-0.0854897	-0.0363971	0.0176001	0.0719666	0.121855	0.163122	0.19338	0.212539	0.222862	0.228511	0.234588	0.245926	0.265882	0.295525	0.333181	0.374646	0.413958	0.44451	0.460289	0.457114	0.433438	0.390729	0.333268	0.26749	0.201099	0.141911	0.0968151	0.0710312	0.0675944	0.0869787	0.127325	0.184479	0.252297	0.323214	0.388676	0.439923
13	MC	2	3	-0.538361	-0.568645	-0.583853	-0.584985	-0.575092	-0.558406	-0.537928	-0.514071	-0.484298	-0.443153	-0.383408	-0.299049	-0.187424	-0.0504252	0.104707	0.266112	0.420121	0.553939	0.657559	0.725801	0.758769	0.76022	0.735841	0.692012	0.634015	0.565341	0.488668	0.406464	0.32123	0.235986	0.154414	0.0793305	0.0120883	-0.0474047	-0.100825	-0.150821	-0.199024	-0.244801	-0.285191	-0.314776	-0.326905	-0.316303	-0.281138	-0.223794	-0.151382	-0.0746756
14	MC	2	3	0.0616727	-0.00604979	-0.0525794	-0.0749551	-0.0747917	-0.0576826	-0.0319259	-0.00676864	0.00931302	0.010403	-0.00584885	-0.0376603	-0.0794994	-0.123074	-0.158965	-0.178321	-0.174529	-0.144432	-0.0888908	-0.0126354	0.07671	0.1699	0.257764	0.332747	0.390099	0.428497	0.449935	0.45903	0.461759	0.464149	0.47103	0.48507	0.50646	0.533209	0.561799	0.588284	0.609428	0.62356	0.6311	0.634484	0.637566	0.644498	0.658571	0.681118	0.710819	0.74358
15	MC	2	3	1.48505	1.41136	1.31079	1.18753	1.04743	0.896832	0.741417	0.585313	0.43076	0.278035	0.126204	-0.0260308	-0.179264	-0.332598	-0.483124	-0.625885	-0.754418	-0.861529	-0.940398	-0.985459	-0.993281	-0.96283	-0.895519	-0.794825	-0.665557	-0.513442	-0.344528	-0.164809	0.0197534	0.203267	0.379825	0.543678	0.689436	0.812619	0.910279	0.981555	1.02811	1.05383	1.06435	1.06582	1.06348	1.06021	1.05526	1.04389	1.01789	0.966943
16	MC	2	3	0.398404	0.365214	0.329692	0.29379	0.259088	0.22643	0.195686	0.165885	0.135351	0.102215	0.0648309	0.0225791	-0.0241734	-0.0736404	-0.123001	-0.168757	-0.207414	-0.236218	-0.253698	-0.260167	-0.257592	-0.249371	-0.239781	-0.23297	-0.232381	-0.239996	-0.255996	-0.278713	-0.304994	-0.330784	-0.351789	-0.364227	-0.365316	-0.353476	-0.328467	-0.291171	-0.242936	-0.185502	-0.120433	-0.0491087	0.0271349	0.106709	0.187541	0.266362	0.338908	0.399665
17	MC	2	3	-0.292952	-0.284399	-0.272125	-0.254954	-0.2329	-0.207018	-0.179235	-0.151537	-0.125543	-0.102202	-0.0815262	-0.0626132	-0.0438499	-0.0233714	0.00090111	0.0306761	0.0669789	0.109891	0.158567	0.210849	0.263697	0.313598	0.356872	0.390321	0.411874	0.421118	0.419227	0.408959	0.394199	0.378922	0.366505	0.359048	0.356714	0.357923	0.359628	0.358091	0.34941	0.330465	0.299259	0.255218	0.199134	0.133046	0.0598167	-0.0171116	-0.0939425	-0.16652
18	MC	2	3	1.07283	1.00016	0.908798	0.796994	0.665881	0.519718	0.365325	0.211053	0.0654701	-0.0639775	-0.172047	-0.256292	-0.317138	-0.357381	-0.381435	-0.39423	-0.400388	-0.403503	-0.40582	-0.408251	-0.410689	-0.412319	-0.412065	-0.408873	-0.401823	-0.390138	-0.373157	-0.350125	-0.32015	-0.282296	-0.235634	-0.1796	-0.114521	-0.0420073	0.0346404	0.110331	0.178415	0.231356	0.261854	0.264175	0.235539	0.177161	0.0946941	-0.0022133	-0.101445	-0.190727
19	MC	2	3	0.103793	0.0330361	-0.0273335	-0.077591	-0.118425	-0.150677	-0.175026	-0.191871	-0.2013	-0.203168	-0.197195	-0.183111	-0.16084	-0.130558	-0.0928053	-0.0485277	0.000934136	0.0539072	0.108483	0.162673	0.214567	0.26248	0.305115	0.341646	0.371795	0.395818	0.414431	0.428732	0.440034	0.449696	0.458961	0.468784	0.479639	0.491397	0.503327	0.514191	0.522418	0.526501	0.525359	0.518693	0.507207	0.492653	0.477561	0.46477	0.456817	0.455259
20	MC	2	3	-0.197893	-0.174881	-0.12307	-0.0467607	0.0461776	0.14531	0.239293	0.317811	0.37275	0.399837	0.398251	0.370574	0.321714	0.257264	0.18259	0.101896	0.0179739	-0.0675804	-0.153465	-0.238104	-0.318792	-0.391554	-0.451504	-0.49371	-0.514127	-0.510991	-0.485453	-0.44195	-0.387826	-0.332319	-0.285193	-0.254893	-0.247028	-0.263362	-0.301268	-0.353899	-0.411613	-0.463609	-0.500082	-0.514408	-0.504764	-0.474903	-0.433802	-0.393985	-0.36918	-0.371212
21	MC	2	3	-0.114228	-0.119596	-0.116681	-0.106395	-0.0896132	-0.0672357	-0.0402049	-0.00962265	0.0230313	0.0559171	0.0869284	0.113754	0.134195	0.146395	0.149025	0.141431	0.123704	0.0967304	0.062096	0.0219781	-0.020959	-0.0638326	-0.103757	-0.138121	-0.164938	-0.183114	-0.192628	-0.194478	-0.190603	-0.183453	-0.175496	-0.16876	-0.164464	-0.16273	-0.162769	-0.163099	-0.162031	-0.158136	-0.150703	-0.14001	-0.127248	-0.114389	-0.103772	-0.0975322	-0.0972413	-0.103441
1	MC	2	4	-0.371093	-0.333246	-0.298803	-0.271905	-0.254785	-0.247168	-0.246345	-0.247709	-0.245708	-0.235097	-0.211934	-0.17436	-0.122901	-0.0601913	0.00970352	0.0822187	0.153256	0.21971	0.279965	0.333572	0.380875	0.422137	0.456916	0.483608	0.499285	0.500196	0.482429	0.442887	0.380333	0.295901	0.193464	0.0790929	-0.0397256	-0.155307	-0.261167	-0.35309	-0.429827	-0.493186	-0.547456	-0.598283	-0.651359	-0.710979	-0.778963	-0.854045	-0.931935	-1.00586
2	MC	2	4	-0.211109	-0.177949	-0.144003	-0.111578	-0.0820011	-0.0557483	-0.0325551	-0.0117609	0.007427	0.0255712	0.0428465	0.058995	0.0733941	0.0850572	0.093023	0.0964113	0.0947373	0.0879081	0.0763059	0.0607425	0.0424408	0.0227931	0.00328898	-0.0146115	-0.0296266	-0.040769	-0.0473034	-0.0489037	-0.0458197	-0.0386506	-0.0284804	-0.0167073	-0.00490327	0.00545011	0.0131438	0.01751	0.0185591	0.0169677	0.0139693	0.0110061	0.0093487	0.00960964	0.0114511	0.0134675	0.0132292	0.00781873
3	MC	2	4	0.190288	0.106563	0.0055736	-0.106253	-0.219104	-0.320586	-0.39759	-0.437997	-0.432824	-0.377995	-0.275631	-0.134474	0.0307251	0.200727	0.354365	0.47142	0.535764	0.537898	0.476807	0.360182	0.203699	0.0287441	-0.140837	-0.282238	-0.377229	-0.414764	-0.392533	-0.317061	-0.202191	-0.0664324	0.070206	0.189797	0.279362	0.332525	0.350298	0.340024	0.313531	0.284576	0.266069	0.267685	0.294381	0.346096	0.418232	0.502995	0.591273	0.674434
4	MC	2	4	0.0787592	0.0598071	0.0418041	0.0279597	0.0204813	0.0201576	0.0263964	0.0373192	0.0501434	0.0617123	0.0689611	0.0694796	0.0618452	0.0458199	0.0224943	-0.00597482	-0.0366014	-0.0658584	-0.0902488	-0.106626	-0.112563	-0.106642	-0.0885711	-0.0592935	-0.0207611	0.0241716	0.0720104	0.118872	0.160875	0.194288	0.215952	0.223425	0.215302	0.191405	0.152919	0.102442	0.0438499	-0.0180241	-0.0778278	-0.130319	-0.171116	-0.197363	-0.208271	-0.205305	-0.192031	-0.173631
5	MC	2	4	-0.200388	-0.145326	-0.0693808	0.0197142	0.112574	0.1993	0.270555	0.318639	0.33834	0.327537	0.287376	0.222098	0.138518	0.0451837	-0.0486399	-0.134038	-0.203423	-0.251281	-0.274597	-0.272989	-0.248348	-0.204318	-0.145628	-0.0773308	-0.0041456	0.0699889	0.142125	0.210315	0.273372	0.330535	0.381131	0.424339	0.459055	0.483946	0.497676	0.499233	0.488231	0.465287	0.432115	0.39154	0.347298	0.303616	0.264774	0.2346	0.215956	0.210399
6	MC	2	4	0.0297859	0.043571	0.0448056	0.0372774	0.02586	0.0156032	0.0107974	0.0142206	0.0266488	0.0466674	0.0709927	0.0950095	0.113593	0.122003	0.116781	0.0963455	0.0614322	0.0150337	-0.0379169	-0.0911627	-0.138049	-0.172572	-0.190166	-0.18854	-0.168021	-0.131559	-0.0843266	-0.0329259	0.0156297	0.0549935	0.0805592	0.090147	0.0844347	0.0667352	0.0424755	0.0182208	0.000541124	-0.00508045	0.00466276	0.0304029	0.0699146	0.118447	0.169445	0.215668	0.250181	0.267542
7	MC	2	4	-0.0338676	-0.133014	-0.230304	-0.313132	-0.369755	-0.391084	-0.372047	-0.312452	-0.217049	-0.0951173	0.0407209	0.176102	0.296693	0.389954	0.446598	0.461642	0.434943	0.370964	0.278154	0.167794	0.0524716	-0.0553351	-0.144819	-0.207918	-0.240142	-0.240891	-0.213148	-0.162855	-0.0979013	-0.0269243	0.0418348	0.10165	0.147943	0.1786	0.193871	0.195919	0.188211	0.174699	0.159037	0.144052	0.131408	0.121552	0.113894	0.107133	0.0996843	0.0900624
8	MC	2	4	-0.131682	-0.114464	-0.0979001	-0.0843632	-0.0753155	-0.0712013	-0.071309	-0.0739889	-0.0770663	-0.0780997	-0.0750891	-0.0666496	-0.0523156	-0.0325986	-0.00877503	0.0173403	0.0437984	0.0689368	0.0915807	0.111256	0.128104	0.142796	0.156182	0.169028	0.181796	0.194499	0.20665	0.217522	0.226261	0.232154	0.234808	0.234261	0.230856	0.225138	0.217365	0.207517	0.194916	0.178283	0.155854	0.125777	0.0864787	0.0372019	-0.0216699	-0.0883936	-0.15972	-0.231577
9	MC	2	4	-0.482099	-0.433981	-0.387878	-0.342267	-0.293139	-0.235332	-0.16425	-0.0775083	0.0238182	0.134743	0.246758	0.349051	0.430353	0.480905	0.494177	0.468052	0.405099	0.312111	0.198782	0.0760202	-0.0458666	-0.158612	-0.256862	-0.33841	-0.403662	-0.454662	-0.493897	-0.523183	-0.54304	-0.552546	-0.549765	-0.532595	-0.499843	-0.452138	-0.392436	-0.326032	-0.259888	-0.201529	-0.157728	-0.133217	-0.12971	-0.145645	-0.17654	-0.21588	-0.256439	-0.29177
10	MC	2	4	0.0276806	0.0996381	0.154318	0.18795	0.199315	0.189811	0.16319	0.124909	0.0813555	0.0388444	0.00267171	-0.0236423	-0.038828	-0.0439115	-0.0419206	-0.0371891	-0.0345301	-0.0381994	-0.0510642	-0.0740289	-0.105801	-0.143136	-0.181411	-0.215449	-0.240571	-0.253403	-0.252529	-0.238772	-0.215061	-0.185829	-0.156321	-0.131699	-0.116114	-0.112173	-0.12049	-0.139801	-0.167157	-0.19842	-0.229039	-0.254531	-0.271183	-0.276388	-0.268883	-0.248779	-0.217443	-0.177244
11	MC	2	4	0.222069	0.246971	0.259212	0.256711	0.239233	0.208531	0.167939	0.121832	0.0748188	0.0310603	-0.00644578	-0.0362258	-0.0582973	-0.0740945	-0.0858696	-0.0961351	-0.107052	-0.119958	-0.135161	-0.151915	-0.168765	-0.183916	-0.195712	-0.203058	-0.205772	-0.20449	-0.200561	-0.195723	-0.191588	-0.189317	-0.189267	-0.190938	-0.192987	-0.193582	-0.190762	-0.182925	-0.169186	-0.149632	-0.125371	-0.0984301	-0.0714954	-0.0474428	-0.0289586	-0.0180419	-0.015766	-0.0220845
12	MC	2	4	0.184367	0.171496	0.152219	0.125949	0.092145	0.0508027	0.00303016	-0.0487238	-0.100694	-0.148182	-0.18623	-0.210451	-0.217849	-0.207394	-0.180247	-0.139653	-0.0902817	-0.0374925	0.0136335	0.059114	0.09662	0.125686	0.147574	0.164675	0.179887	0.195747	0.213901	0.234625	0.256856	0.278362	0.296322	0.30789	0.310825	0.303974	0.287543	0.263067	0.233136	0.200955	0.169859	0.142715	0.121623	0.107604	0.100629	0.0997149	0.103259	0.109331
13	MC	2	4	-0.237027	-0.241996	-0.230088	-0.202649	-0.163295	-0.116678	-0.0670054	-0.0179957	0.0271928	0.0665951	0.0988471	0.122391	0.136056	0.139516	0.132939	0.117616	0.0966334	0.0738306	0.0529585	0.0374261	0.0292957	0.0282399	0.0323799	0.0391671	0.0456525	0.0497027	0.051088	0.0508873	0.0506224	0.0520895	0.0560428	0.0610827	0.064307	0.0621475	0.0507925	0.0275425	-0.00780454	-0.0533665	-0.105782	-0.160502	-0.213073	-0.260637	-0.301616	-0.335316	-0.36188	-0.381285
14	MC	2	4	-0.0933994	-0.0600287	-0.0261605	0.00442084	0.0284784	0.0439009	0.0499919	0.0473933	0.037904	0.0241606	0.00906778	-0.00471888	-0.015033	-0.0204871	-0.0206875	-0.0161872	-0.00819216	0.00148392	0.0107576	0.0175295	0.0198904	0.0162389	0.00548789	-0.0129049	-0.0389068	-0.071921	-0.110727	-0.153564	-0.198244	-0.242198	-0.282741	-0.317418	-0.344156	-0.361706	-0.370008	-0.370235	-0.364791	-0.357138	-0.351449	-0.351922	-0.362136	-0.384543	-0.419789	-0.466599	-0.521816	-0.580736
15	MC	2	4	-0.166294	-0.176238	-0.173177	-0.155634	-0.123871	-0.0800286	-0.0279657	0.0271978	0.079773	0.124395	0.156746	0.174168	0.176074	0.163767	0.140207	0.109314	0.0752864	0.0417872	0.011506	-0.0143355	-0.0358651	-0.0543658	-0.0717343	-0.0900142	-0.110697	-0.134452	-0.160797	-0.188191	-0.214259	-0.236206	-0.25127	-0.257123	-0.252351	-0.236491	-0.210219	-0.174932	-0.132663	-0.0856965	-0.0363582	0.0132346	0.061153	0.105637	0.144899	0.177164	0.200588	0.21339
16	MC	2	4	-0.137855	-0.105686	-0.0738848	-0.0451661	-0.0212154	-0.0027591	0.0103616	0.0189987	0.0239879	0.0261032	0.0257139	0.0227554	0.0171505	0.00883159	-0.00166364	-0.0130569	-0.0233735	-0.0300431	-0.0303449	-0.0219194	-0.00330198	0.0257619	0.0640332	0.109073	0.157499	0.205499	0.24963	0.287165	0.31678	0.338339	0.353069	0.363169	0.37105	0.379046	0.388848	0.401246	0.415891	0.431649	0.446658	0.458818	0.466254	0.467569	0.462058	0.449695	0.431143	0.407535
17	MC	2	4	0.133377	0.0988537	0.0587828	0.0165163	-0.0245209	-0.0610658	-0.0904408	-0.110771	-0.120942	-0.120842	-0.111252	-0.0936148	-0.0698722	-0.0423638	-0.0134111	0.0147223	0.0401188	0.0609862	0.0760985	0.084393	0.0850841	0.0778047	0.0625266	0.039639	0.0101929	-0.0240917	-0.0610484	-0.0978481	-0.131549	-0.159261	-0.178654	-0.188271	-0.187808	-0.178405	-0.162489	-0.143496	-0.125478	-0.112638	-0.108507	-0.115515	-0.134608	-0.164936	-0.203879	-0.247497	-0.291029	-0.329455
18	MC	2	4	-0.158125	-0.0762279	0.0233846	0.134091	0.246437	0.349085	0.430339	0.480041	0.491093	0.460916	0.392153	0.292325	0.172728	0.0467302	-0.0724685	-0.174022	-0.251001	-0.301313	-0.32764	-0.336663	-0.337271	-0.339069	-0.350298	-0.376371	-0.418855	-0.475199	-0.538949	-0.600714	-0.649634	-0.675056	-0.668365	-0.624716	-0.544109	-0.431864	-0.298169	-0.15683	-0.023044	0.0891255	0.169104	0.211764	0.218455	0.196547	0.157995	0.116955	0.0868514	0.0777035
19	MC	2	4	0.180999	0.149335	0.113566	0.0759314	0.0390686	0.00564783	-0.0219853	-0.0422223	-0.0544537	-0.059171	-0.0578198	-0.0525462	-0.0457696	-0.0396861	-0.0358493	-0.0348377	-0.0361626	-0.0384143	-0.0396062	-0.0375917	-0.0305779	-0.0175535	0.00149252	0.0255232	0.0526838	0.0806623	0.107206	0.130518	0.149623	0.164495	0.175996	0.185645	0.195215	0.206292	0.219949	0.236492	0.255423	0.275599	0.295514	0.31363	0.328766	0.340295	0.348284	0.353449	0.356909	0.359968
20	MC	2	4	-0.0625596	-0.0356256	-1.21841e-05	0.0402432	0.0800516	0.114166	0.138241	0.14956	0.147403	0.133298	0.11052	0.0832774	0.0555639	0.0306985	0.0102649	-0.00596403	-0.0197199	-0.0337576	-0.0508085	-0.0728111	-0.100211	-0.131825	-0.164837	-0.19545	-0.219705	-0.234404	-0.237571	-0.229202	-0.210911	-0.185951	-0.158332	-0.132149	-0.11103	-0.0972967	-0.092099	-0.0951366	-0.104926	-0.119413	-0.136399	-0.154101	-0.17129	-0.187634	-0.203542	-0.219847	-0.237353	-0.256127
21	MC	2	4	-0.00590545	-0.00190171	-0.000200381	-0.00167985	-0.006764	-0.0153404	-0.0267648	-0.0399001	-0.0532469	-0.0650595	-0.0734983	-0.0770392	-0.0746086	-0.0658199	-0.0510907	-0.0316162	-0.00912012	0.0143969	0.0371232	0.05756	0.0749523	0.0891232	0.100403	0.109378	0.116619	0.122301	0.126244	0.127837	0.126165	0.120274	0.109545	0.0937305	0.073202	0.0490345	0.0228501	-0.00330556	-0.0271045	-0.0461469	-0.0582923	-0.0618556	-0.0558728	-0.0404004	-0.0165743	0.0133288	0.0460776	0.0778675
1	MC	2	5	-0.0150693	-0.00288916	-0.0110042	-0.0459175	-0.11044	-0.202298	-0.313937	-0.433111	-0.5445	-0.632172	-0.681811	-0.682953	-0.630526	-0.525502	-0.374532	-0.188895	0.0169718	0.227235	0.426369	0.600516	0.73842	0.83185	0.875766	0.868233	0.810196	0.705285	0.55951	0.381118	0.180281	-0.0315711	-0.242234	-0.439845	-0.613953	-0.756629	-0.863447	-0.934127	-0.972619	-0.986387	-0.985338	-0.980088	-0.980152	-0.992293	-1.01927	-1.05931	-1.10634	-1.15108
2	MC	2	5	-0.194089	-0.163683	-0.13863	-0.120615	-0.109403	-0.10301	-0.0980721	-0.0906191	-0.0768935	-0.0541108	-0.0211823	0.0209672	0.0693657	0.119317	0.165165	0.200959	0.221523	0.223096	0.203913	0.164404	0.107247	0.0367296	-0.0416115	-0.12197	-0.198798	-0.267612	-0.325263	-0.370284	-0.402919	-0.424666	-0.438005	-0.445692	-0.450317	-0.453739	-0.456838	-0.45933	-0.459899	-0.456727	-0.447903	-0.432125	-0.409278	-0.380795	-0.349679	-0.320145	-0.297077	-0.284912
3	MC	2	5	0.752244	0.744633	0.680357	0.560628	0.395521	0.203576	0.00833524	-0.164744	-0.292308	-0.357292	-0.351862	-0.279098	-0.153047	0.00311802	0.160076	0.287198	0.357041	0.349986	0.257936	0.0856945	-0.148988	-0.417643	-0.685504	-0.916582	-1.07928	-1.15114	-1.12253	-0.997695	-0.794025	-0.538652	-0.263897	-0.00182164	0.220896	0.386646	0.489039	0.532647	0.530392	0.50036	0.460997	0.427392	0.408089	0.404104	0.409303	0.412415	0.400588	0.362479
4	MC	2	5	0.0874748	0.0572739	0.0242467	-0.00697793	-0.0325459	-0.0500835	-0.0588027	-0.059505	-0.0543093	-0.0459901	-0.0374045	-0.0308594	-0.027577	-0.0276236	-0.0298664	-0.0324115	-0.0330532	-0.0296782	-0.0207471	-0.00545188	0.0162946	0.0441581	0.0776273	0.116199	0.159613	0.207689	0.260062	0.315613	0.372261	0.426529	0.473817	0.508673	0.525683	0.520459	0.49062	0.436597	0.362059	0.273661	0.180414	0.0923302	0.0189414	-0.0322247	-0.056936	-0.0550169	-0.0303362	0.00977132
5	MC	2	5	-0.190114	-0.137244	-0.0527583	0.0565493	0.180927	0.308612	0.426929	0.523522	0.587507	0.610704	0.588472	0.520298	0.410028	0.265679	0.098776	-0.0767805	-0.246004	-0.39434	-0.50927	-0.581604	-0.606222	-0.582613	-0.514573	-0.409469	-0.27701	-0.127816	0.027972	0.181948	0.328119	0.463196	0.586221	0.697792	0.799034	0.890553	0.971719	1.04021	1.09226	1.12331	1.12911	1.10694	1.05661	0.981257	0.887322	0.784166	0.682827	0.594507
6	MC	2	5	0.503752	0.434046	0.35279	0.267072	0.183937	0.109494	0.048255	0.00270097	-0.026835	-0.0420439	-0.0462184	-0.0436112	-0.0388312	-0.0361049	-0.0387591	-0.0488325	-0.0668456	-0.0919968	-0.122239	-0.154776	-0.186468	-0.214407	-0.236245	-0.250616	-0.257218	-0.256978	-0.251814	-0.244318	-0.237325	-0.233492	-0.234692	-0.241783	-0.254252	-0.270397	-0.287538	-0.302578	-0.312546	-0.315245	-0.309758	-0.296634	-0.277907	-0.256769	-0.237083	-0.222743	-0.217126	-0.22265
7	MC	2	5	0.242683	0.116574	-0.00597306	-0.110967	-0.186157	-0.2229	-0.217233	-0.17041	-0.088713	0.0174329	0.134706	0.248592	0.34512	0.412369	0.441609	0.428138	0.371608	0.275806	0.148128	-0.00127432	-0.160576	-0.317332	-0.45979	-0.577771	-0.663669	-0.713158	-0.725491	-0.703538	-0.653419	-0.583873	-0.505279	-0.428316	-0.362746	-0.316221	-0.293296	-0.294777	-0.317621	-0.355311	-0.398725	-0.437419	-0.461041	-0.460712	-0.430339	-0.367442	-0.273482	-0.153711
8	MC	2	5	-0.231122	-0.212361	-0.183072	-0.146264	-0.106337	-0.0682836	-0.0367028	-0.0149311	-0.00429406	-0.00371526	-0.01013	-0.0189905	-0.0254359	-0.0253306	-0.0160071	0.00295821	0.0298269	0.0611989	0.0928116	0.120626	0.14182	0.155372	0.162439	0.165942	0.169983	0.178697	0.195356	0.221671	0.257125	0.299227	0.343739	0.385717	0.420353	0.443799	0.453773	0.449838	0.433268	0.406563	0.372844	0.335111	0.295733	0.25621	0.217151	0.178482	0.140005	0.101599
9	MC	2	5	-0.532419	-0.4636	-0.394628	-0.333488	-0.286145	-0.255459	-0.24059	-0.237124	-0.237823	-0.233945	-0.216822	-0.179539	-0.118281	-0.0332914	0.070798	0.185492	0.299415	0.399996	0.475251	0.515581	0.515171	0.472896	0.39255	0.28231	0.153692	0.0199134	-0.105783	-0.211811	-0.289818	-0.3356	-0.349599	-0.336689	-0.305462	-0.266937	-0.232869	-0.214105	-0.218896	-0.251624	-0.312181	-0.395977	-0.494527	-0.596789	-0.690881	-0.765735	-0.812682	-0.826711
10	MC	2	5	0.313056	0.399013	0.451008	0.461215	0.42743	0.353543	0.249059	0.127458	0.0040781	-0.106317	-0.192003	-0.246007	-0.26697	-0.258987	-0.230434	-0.192083	-0.15478	-0.127261	-0.114585	-0.117298	-0.131669	-0.150825	-0.166506	-0.171025	-0.159111	-0.129099	-0.0832258	-0.0271369	0.031398	0.0843279	0.124955	0.149308	0.156953	0.150896	0.136746	0.121311	0.111067	0.110764	0.122317	0.144676	0.17399	0.204655	0.230641	0.246752	0.24978	0.239145
11	MC	2	5	0.200354	0.205158	0.199944	0.184516	0.159485	0.126314	0.0872157	0.0449386	0.00235408	-0.0377014	-0.0729248	-0.101686	-0.123047	-0.136828	-0.143305	-0.143111	-0.136884	-0.125107	-0.108207	-0.08647	-0.0603184	-0.0306086	0.00119	0.0329622	0.061768	0.084353	0.0973523	0.0979116	0.0841531	0.0556618	0.0136724	-0.0388356	-0.0973549	-0.156327	-0.209699	-0.251745	-0.27773	-0.284554	-0.271273	-0.2392	-0.191961	-0.134913	-0.0746016	-0.0177625	0.0295619	0.0629524
12	MC	2	5	0.552733	0.479011	0.389231	0.288394	0.18113	0.0717473	-0.0354298	-0.13598	-0.225179	-0.298233	-0.350644	-0.378755	-0.380441	-0.355575	-0.306432	-0.237668	-0.15595	-0.0692543	0.0141144	0.0865533	0.142149	0.177433	0.191785	0.187215	0.168046	0.139983	0.10925	0.0815489	0.0614392	0.0516297	0.0529075	0.0641607	0.0827121	0.104815	0.126117	0.142235	0.149248	0.144099	0.125036	0.0920365	0.0469296	-0.00638529	-0.0620573	-0.112906	-0.151043	-0.169112
13	MC	2	5	-0.0798325	-0.0677219	-0.0449863	-0.0148671	0.0186647	0.0529639	0.0873302	0.122243	0.158098	0.193729	0.224925	0.244791	0.245556	0.221018	0.168858	0.0926803	0.0018867	-0.0905087	-0.170796	-0.227945	-0.256592	-0.257988	-0.238645	-0.207938	-0.174924	-0.145272	-0.120042	-0.0964764	-0.0700441	-0.0368707	0.00333195	0.0464763	0.0850349	0.110131	0.114141	0.0934639	0.0494767	-0.0122801	-0.0838348	-0.157197	-0.226771	-0.29035	-0.348239	-0.401676	-0.450729	-0.492412
14	MC	2	5	-0.11484	-0.0488403	-3.93246e-05	0.0268495	0.0313582	0.0171305	-0.00893455	-0.0382261	-0.0620051	-0.0731863	-0.067609	-0.0448968	-0.00829499	0.0359975	0.0801096	0.11599	0.137081	0.139362	0.121989	0.0872432	0.0397831	-0.014407	-0.0692489	-0.11973	-0.162634	-0.196892	-0.223277	-0.243824	-0.261	-0.276925	-0.292823	-0.308789	-0.323873	-0.336678	-0.345993	-0.351424	-0.353958	-0.356104	-0.361884	-0.37622	-0.404086	-0.449546	-0.514624	-0.598649	-0.697823	-0.805341
15	MC	2	5	-0.951127	-0.936504	-0.883746	-0.79472	-0.675256	-0.53416	-0.381854	-0.228842	-0.0843699	0.0449198	0.155309	0.246041	0.318698	0.376156	0.421519	0.456977	0.483248	0.499199	0.502254	0.488768	0.455162	0.39865	0.318121	0.214538	0.0910191	-0.0473205	-0.193873	-0.341305	-0.482141	-0.609488	-0.717426	-0.801424	-0.858568	-0.887557	-0.888844	-0.864296	-0.8173	-0.752316	-0.674738	-0.59045	-0.505467	-0.425449	-0.355172	-0.298031	-0.255727	-0.228108
16	MC	2	5	-0.0605546	-0.0320378	-0.00656239	0.0122878	0.0224515	0.0235786	0.0171032	0.00578445	-0.00709605	-0.0183464	-0.0255405	-0.0277499	-0.0251295	-0.0192729	-0.0122467	-0.00620465	-0.00274359	-0.00231155	-0.00407069	-0.00576681	-0.0042592	0.00404754	0.0225424	0.0536448	0.0984528	0.156277	0.224872	0.300447	0.378542	0.454321	0.523427	0.582542	0.629428	0.663118	0.683777	0.692455	0.690235	0.678392	0.657713	0.628558	0.591146	0.545713	0.492708	0.433369	0.369625	0.304439
17	MC	2	5	0.427995	0.359737	0.284876	0.205738	0.126038	0.0505153	-0.0157286	-0.0684485	-0.104654	-0.123257	-0.125273	-0.113534	-0.0922454	-0.0663645	-0.0410242	-0.0208621	-0.00928342	-0.00840413	-0.0186445	-0.0386367	-0.0656764	-0.0961057	-0.12586	-0.151246	-0.169649	-0.180044	-0.183206	-0.181256	-0.177402	-0.174617	-0.175013	-0.17922	-0.185911	-0.192396	-0.195255	-0.19131	-0.178357	-0.156149	-0.126183	-0.0914693	-0.0558376	-0.0229163	0.00481312	0.0264287	0.0426213	0.0552827
18	MC	2	5	-0.756998	-0.721203	-0.654757	-0.557074	-0.432561	-0.290666	-0.144542	-0.00873543	0.103319	0.181919	0.222941	0.228479	0.206265	0.168019	0.12715	0.0960171	0.0838921	0.0954235	0.130262	0.183401	0.246684	0.310181	0.364299	0.401369	0.416918	0.41042	0.385501	0.349308	0.311384	0.282067	0.270363	0.281953	0.317861	0.373616	0.439785	0.503506	0.551092	0.571042	0.556624	0.507749	0.431392	0.340395	0.250896	0.178904	0.136889	0.131118
19	MC	2	5	0.193229	0.171267	0.138861	0.0993566	0.0571137	0.0168302	-0.0172587	-0.0420965	-0.0562883	-0.0602833	-0.0561898	-0.0473093	-0.0373923	-0.0298381	-0.0269691	-0.029509	-0.0364599	-0.0453889	-0.0530605	-0.0562216	-0.0524193	-0.0406164	-0.021457	0.00288311	0.0292184	0.0540688	0.0745092	0.0887146	0.0963154	0.0983121	0.0966788	0.093742	0.091551	0.0913518	0.0933306	0.0966131	0.0996693	0.100726	0.0983272	0.091747	0.0812474	0.0679737	0.0537672	0.0407341	0.0306859	0.0247753
20	MC	2	5	0.251242	0.276701	0.286128	0.277874	0.251349	0.207276	0.14797	0.07712	-0.0001054	-0.0778103	-0.14936	-0.208507	-0.25042	-0.271519	-0.270688	-0.249246	-0.210656	-0.160168	-0.104139	-0.0490156	-0.000617685	0.0364312	0.0594574	0.0678663	0.0628372	0.0471606	0.0246475	-0.000655327	-0.0250035	-0.0457689	-0.061497	-0.0722773	-0.0796992	-0.0859729	-0.0937935	-0.105665	-0.123104	-0.146628	-0.175702	-0.209037	-0.244759	-0.281122	-0.316828	-0.35125	-0.38417	-0.415388
21	MC	2	5	-0.0733418	-0.0729365	-0.0724139	-0.0725697	-0.0744431	-0.0789892	-0.086736	-0.0974294	-0.109723	-0.121211	-0.12873	-0.129005	-0.119386	-0.0984928	-0.0666286	-0.0258239	0.0205746	0.0684756	0.113891	0.15346	0.18505	0.20778	0.221862	0.228291	0.228477	0.223784	0.215448	0.204354	0.191071	0.175832	0.158677	0.139305	0.117283	0.0921659	0.0637717	0.0324235	-0.000634745	-0.0331352	-0.0619507	-0.0834272	-0.0941613	-0.0917845	-0.0756245	-0.0471862	-0.0100173	0.030765
1	MC	3	1	0.443519	0.505588	0.545945	0.561917	0.552384	0.518075	0.46162	0.387341	0.300776	0.207998	0.114853	0.0262478	-0.0543771	-0.125343	-0.186693	-0.239864	-0.287177	-0.331121	-0.373685	-0.415843	-0.45726	-0.496307	-0.530371	-0.556442	-0.571781	-0.574562	-0.56436	-0.542348	-0.511221	-0.474754	-0.437224	-0.402674	-0.374278	-0.353891	-0.341914	-0.337434	-0.338667	-0.343511	-0.350079	-0.35716	-0.364386	-0.372204	-0.381592	-0.393684	-0.409298	-0.428638
2	MC	3	1	0.254623	0.293239	0.313217	0.315394	0.301458	0.273732	0.234898	0.187825	0.135362	0.0802661	0.0251436	-0.0275949	-0.075782	-0.117548	-0.151483	-0.176789	-0.19349	-0.202484	-0.205488	-0.204896	-0.203411	-0.203597	-0.207455	-0.216018	-0.229122	-0.24546	-0.262868	-0.278892	-0.291437	-0.299469	-0.303442	-0.305428	-0.308887	-0.317993	-0.336699	-0.367706	-0.411594	-0.466251	-0.526893	-0.586696	-0.637895	-0.673326	-0.687987	-0.680286	-0.652683	-0.611555
3	MC	3	1	-0.115257	-0.124766	-0.127271	-0.122752	-0.112293	-0.0977857	-0.081509	-0.0656885	-0.052034	-0.041368	-0.0335746	-0.0276815	-0.0221336	-0.0151755	-0.00528449	0.00852999	0.0264872	0.0480094	0.0718562	0.0964681	0.120283	0.142076	0.161228	0.177697	0.191939	0.204649	0.216483	0.227755	0.238184	0.246893	0.25251	0.253412	0.248181	0.235985	0.216931	0.192298	0.164459	0.13659	0.112227	0.0947373	0.086673	0.0892464	0.10195	0.122513	0.146925	0.169983
4	MC	3	1	-0.0892143	-0.0615004	-0.0434039	-0.0338643	-0.031104	-0.0330092	-0.0374995	-0.0427642	-0.0474194	-0.050571	-0.0516353	-0.0502086	-0.0459082	-0.0382995	-0.0269386	-0.0115631	0.00767507	0.0299988	0.0538789	0.0770751	0.0968469	0.110379	0.115227	0.109848	0.0939755	0.0687569	0.0366048	0.000767393	-0.0353022	-0.0686609	-0.0974381	-0.121199	-0.140966	-0.158883	-0.177589	-0.199448	-0.225789	-0.256347	-0.289087	-0.320546	-0.346495	-0.362989	-0.367514	-0.359864	-0.342635	-0.321056
5	MC	3	1	-0.59521	-0.486641	-0.379803	-0.27792	-0.183707	-0.0993088	-0.0262741	0.0344632	0.0825025	0.11791	0.141215	0.153355	0.155668	0.1499	0.138195	0.122994	0.106925	0.0926707	0.0826892	0.078966	0.0827723	0.0944374	0.113201	0.137231	0.163768	0.189383	0.210316	0.222906	0.22398	0.211181	0.183238	0.14011	0.0829462	0.0139617	-0.0638148	-0.146886	-0.231635	-0.314615	-0.392805	-0.463804	-0.525893	-0.578048	-0.619938	-0.651847	-0.674578	-0.689423
6	MC	3	1	-0.0442408	-0.0698381	-0.0882221	-0.0995486	-0.104318	-0.103218	-0.0969297	-0.0860315	-0.0709845	-0.0522423	-0.0303232	-0.00589589	0.0200796	0.0463524	0.0713921	0.0934471	0.110638	0.121177	0.123514	0.1165	0.0995447	0.0727549	0.0369674	-0.00619357	-0.0543822	-0.104692	-0.15395	-0.199044	-0.237348	-0.26713	-0.287806	-0.300037	-0.305655	-0.30729	-0.307853	-0.309937	-0.315238	-0.324106	-0.33538	-0.346601	-0.354498	-0.355716	-0.34774	-0.329594	-0.30227	-0.268773
7	MC	3	1	0.0680736	0.110626	0.144917	0.169466	0.183492	0.187043	0.180989	0.166874	0.146633	0.122253	0.0954778	0.0675674	0.0392004	0.0105107	-0.0187214	-0.0488213	-0.0799225	-0.111691	-0.143198	-0.172939	-0.198981	-0.219286	-0.232081	-0.236199	-0.231283	-0.217871	-0.197304	-0.171442	-0.142323	-0.111805	-0.0812895	-0.0515762	-0.0229603	0.00454858	0.030931	0.0558115	0.0782637	0.0968492	0.109857	0.115736	0.113678	0.104099	0.0889185	0.0715188	0.0563204	0.047955
8	MC	3	1	0.121114	0.132719	0.140992	0.14628	0.148568	0.147528	0.142633	0.133292	0.119059	0.0998133	0.0758645	0.047994	0.0174459	-0.0142786	-0.045529	-0.0747738	-0.100765	-0.122692	-0.14017	-0.153199	-0.162019	-0.166945	-0.168158	-0.165643	-0.159128	-0.148172	-0.13233	-0.111366	-0.0855086	-0.0556064	-0.0232151	0.00950105	0.0400557	0.0659643	0.0852061	0.0966001	0.100054	0.0966427	0.0884069	0.0779852	0.0680407	0.0606474	0.0567544	0.0558323	0.0558111	0.0534043
9	MC	3	1	0.00376418	-0.0167884	-0.038224	-0.0607721	-0.084573	-0.109393	-0.134326	-0.157629	-0.176779	-0.188735	-0.190384	-0.179125	-0.153496	-0.113645	-0.0615756	-0.00111182	0.0625165	0.123357	0.175583	0.214357	0.236577	0.241316	0.229913	0.205712	0.173461	0.138485	0.105844	0.07956	0.0620579	0.0539495	0.0541401	0.0602289	0.0691067	0.0776222	0.083219	0.0843576	0.0807189	0.0731333	0.0632698	0.0531637	0.0447153	0.039247	0.0372089	0.0381345	0.0408163	0.0436242
10	MC	3	1	0.0906286	0.0899062	0.0866658	0.0798856	0.0689219	0.0536204	0.034415	0.0122622	-0.0114557	-0.0350971	-0.056903	-0.0751994	-0.0885604	-0.095946	-0.0968082	-0.0911472	-0.0794743	-0.0627312	-0.0421904	-0.0193042	0.00446965	0.0278299	0.0497333	0.0695163	0.0869619	0.102227	0.115754	0.128159	0.140035	0.151755	0.163375	0.174541	0.18448	0.192124	0.19632	0.196091	0.190937	0.181075	0.167508	0.15193	0.136418	0.122947	0.112781	0.106002	0.10119	0.0953697
11	MC	3	1	-0.350023	-0.338862	-0.324754	-0.306253	-0.282397	-0.25295	-0.21848	-0.180234	-0.139919	-0.0993446	-0.0600994	-0.0232826	0.0106472	0.0419334	0.0713549	0.100036	0.129174	0.15973	0.192204	0.226512	0.261992	0.297493	0.331633	0.363075	0.390815	0.414371	0.433935	0.450314	0.464742	0.478654	0.493323	0.509577	0.527646	0.547133	0.567213	0.58687	0.605326	0.62228	0.6381	0.653773	0.67067	0.690071	0.71268	0.738144	0.764765	0.789555
12	MC	3	1	-0.0440094	-0.0515566	-0.0742534	-0.109616	-0.153129	-0.198756	-0.239729	-0.269528	-0.282881	-0.276577	-0.249904	-0.204702	-0.144992	-0.0762141	-0.00432964	0.0651064	0.127712	0.180778	0.223342	0.25595	0.280117	0.297673	0.310092	0.318066	0.32134	0.318883	0.309307	0.291434	0.264873	0.230381	0.190024	0.146999	0.105155	0.0683306	0.0396736	0.0210794	0.0129267	0.0141756	0.0227716	0.0363002	0.0526315	0.0704897	0.0896113	0.110593	0.134374	0.16148
13	MC	3	1	-0.381167	-0.39437	-0.398751	-0.397204	-0.393132	-0.388764	-0.383592	-0.373833	-0.353392	-0.316019	-0.25733	-0.176649	-0.077924	0.031077	0.140626	0.241177	0.325374	0.3896	0.433805	0.46043	0.472882	0.473992	0.464816	0.444907	0.413439	0.370366	0.317538	0.2591	0.200563	0.147026	0.101703	0.0647241	0.0328162	0.000578605	-0.0374763	-0.0848997	-0.141743	-0.203714	-0.263244	-0.311472	-0.340603	-0.346016	-0.327761	-0.290155	-0.24023	-0.185802
14	MC	3	1	0.0402319	0.00513855	-0.0264583	-0.0525265	-0.0719119	-0.084453	-0.0908523	-0.092388	-0.0905961	-0.0869439	-0.0825257	-0.0778383	-0.0727614	-0.0665893	-0.0581683	-0.0461441	-0.0292561	-0.00655447	0.0223402	0.0570783	0.0966027	0.139254	0.183027	0.225922	0.266372	0.303526	0.337385	0.368771	0.399003	0.429422	0.460948	0.4937	0.526742	0.558237	0.585814	0.607095	0.620261	0.624595	0.620665	0.610186	0.595616	0.579494	0.563737	0.549069	0.534812	0.518975
15	MC	3	1	0.700215	0.651094	0.60022	0.548443	0.496045	0.442701	0.387529	0.329273	0.266617	0.198559	0.124767	0.0458423	-0.0366402	-0.120208	-0.201813	-0.278222	-0.346456	-0.404117	-0.449649	-0.482356	-0.502254	-0.509815	-0.505663	-0.490273	-0.463841	-0.42631	-0.377604	-0.317923	-0.248129	-0.170014	-0.0863309	-0.000622893	0.0832185	0.161552	0.231654	0.292191	0.343468	0.387209	0.42597	0.462135	0.496861	0.529126	0.555187	0.568697	0.561573	0.525446
16	MC	3	1	0.475704	0.438863	0.397014	0.351244	0.302755	0.252768	0.202428	0.152671	0.104267	0.0577655	0.0135765	-0.0279262	-0.0664533	-0.101745	-0.133584	-0.161905	-0.186784	-0.208487	-0.227424	-0.244015	-0.258549	-0.271085	-0.281272	-0.288398	-0.291427	-0.289218	-0.280753	-0.265431	-0.243232	-0.214802	-0.181431	-0.144855	-0.106938	-0.0694047	-0.0335379	3.77286e-05	0.0314075	0.0612405	0.0906224	0.120631	0.152027	0.184853	0.21819	0.250036	0.27739	0.296569
17	MC	3	1	0.00166514	-0.0235165	-0.046032	-0.0657331	-0.0823411	-0.0954365	-0.104522	-0.109215	-0.109254	-0.104617	-0.0955469	-0.0825326	-0.0662231	-0.047372	-0.0267119	-0.00490834	0.0175767	0.0405005	0.0638245	0.0878193	0.112937	0.139687	0.168486	0.199436	0.232031	0.265166	0.29707	0.325551	0.348345	0.363566	0.370146	0.368099	0.358611	0.343931	0.326862	0.310276	0.296531	0.286954	0.281583	0.279263	0.277904	0.275066	0.268509	0.256814	0.239707	0.218217
18	MC	3	1	0.47396	0.355185	0.230656	0.10583	-0.0131174	-0.120033	-0.209556	-0.277724	-0.322305	-0.342975	-0.341259	-0.320138	-0.283602	-0.236092	-0.181816	-0.124191	-0.0654953	-0.00676674	0.0520816	0.111813	0.173266	0.236931	0.302532	0.368867	0.43395	0.49548	0.551293	0.599897	0.640869	0.674827	0.703094	0.727069	0.747449	0.763472	0.772594	0.770666	0.752551	0.713273	0.649374	0.56016	0.448476	0.321009	0.187595	0.0597356	-0.0514082	-0.137313
19	MC	3	1	0.116023	0.0549682	-0.00203892	-0.0541659	-0.10038	-0.139495	-0.170299	-0.191746	-0.203135	-0.204281	-0.195565	-0.177874	-0.152463	-0.12071	-0.0839251	-0.043199	0.000636832	0.0469327	0.0950291	0.144044	0.192726	0.239417	0.282165	0.319006	0.348329	0.369224	0.381734	0.386928	0.386726	0.383513	0.379643	0.376881	0.375975	0.376457	0.376708	0.374312	0.366664	0.351628	0.328172	0.29681	0.259689	0.220332	0.183044	0.152055	0.130593	0.120067
20	MC	3	1	0.115909	0.137445	0.16307	0.190871	0.217475	0.238419	0.249022	0.24537	0.225242	0.188729	0.138371	0.07879	0.0157296	-0.044953	-0.0983636	-0.141385	-0.172962	-0.193991	-0.206795	-0.214309	-0.219198	-0.223298	-0.22721	-0.230394	-0.231585	-0.229427	-0.223234	-0.213404	-0.201918	-0.192138	-0.188358	-0.195021	-0.215698	-0.252038	-0.302963	-0.364427	-0.429791	-0.490824	-0.539384	-0.569345	-0.578233	-0.568392	-0.547088	-0.525388	-0.515998	-0.530473
21	MC	3	1	-0.181665	-0.19063	-0.188894	-0.177285	-0.157292	-0.130885	-0.100176	-0.067152	-0.033445	-0.0002348	0.0316968	0.0617873	0.0894174	0.113722	0.133487	0.147223	0.153399	0.150809	0.138864	0.117878	0.0891384	0.0548245	0.0177014	-0.0192087	-0.0530801	-0.081631	-0.103424	-0.11796	-0.125697	-0.127895	-0.126364	-0.123185	-0.120383	-0.119599	-0.121847	-0.12737	-0.135562	-0.145124	-0.154362	-0.161581	-0.165536	-0.165773	-0.162822	-0.158047	-0.153336	-0.150544
1	MC	3	2	1.01874	1.01198	0.983367	0.933947	0.86437	0.774991	0.666327	0.539646	0.397414	0.243658	0.0839231	-0.0750703	-0.225961	-0.361716	-0.47639	-0.566018	-0.629081	-0.66665	-0.68217	-0.680672	-0.667971	-0.649634	-0.630005	-0.611705	-0.595319	-0.579542	-0.561684	-0.53848	-0.507006	-0.465494	-0.413927	-0.35432	-0.290636	-0.228191	-0.172948	-0.130643	-0.105846	-0.10131	-0.117419	-0.152144	-0.201215	-0.258793	-0.318234	-0.37307	-0.417956	-0.449274
2	MC	3	2	0.0601929	0.147188	0.208088	0.24147	0.249298	0.236304	0.208951	0.174076	0.137537	0.103205	0.0725523	0.0447448	0.0173918	-0.0123231	-0.0465111	-0.0855478	-0.127846	-0.169763	-0.206383	-0.232557	-0.244078	-0.238743	-0.216934	-0.181786	-0.138529	-0.0936397	-0.0536566	-0.0240439	-0.00859184	-0.00896845	-0.0249405	-0.0548258	-0.0963381	-0.147166	-0.205433	-0.269797	-0.339273	-0.412722	-0.48832	-0.563347	-0.634197	-0.696901	-0.747973	-0.785379	-0.809346	-0.822761
3	MC	3	2	0.0861549	0.117593	0.134096	0.137398	0.132546	0.126211	0.12428	0.130392	0.144343	0.162385	0.177834	0.182743	0.169586	0.133563	0.0738501	-0.00558297	-0.0965595	-0.187626	-0.26602	-0.319856	-0.340008	-0.321552	-0.264472	-0.173588	-0.0577101	0.071763	0.202706	0.323578	0.424997	0.500463	0.546716	0.563443	0.553007	0.5197	0.469091	0.40741	0.340995	0.275923	0.217557	0.170339	0.137412	0.120338	0.119011	0.131374	0.153751	0.181257
4	MC	3	2	0.107663	0.169048	0.212623	0.233968	0.231425	0.206371	0.163057	0.108023	0.0488899	-0.00676632	-0.0525662	-0.0842673	-0.10036	-0.102048	-0.0928984	-0.0780396	-0.0631823	-0.0535787	-0.053092	-0.0636017	-0.0846945	-0.113824	-0.146922	-0.17919	-0.206035	-0.223975	-0.231357	-0.228808	-0.219228	-0.207569	-0.199951	-0.20268	-0.221103	-0.258482	-0.315208	-0.388399	-0.471921	-0.557056	-0.633724	-0.691899	-0.723381	-0.723295	-0.691295	-0.632017	-0.554752	-0.472108
5	MC	3	2	-0.876336	-0.68357	-0.502217	-0.336737	-0.190021	-0.0634334	0.0431367	0.13102	0.202425	0.259937	0.305948	0.342122	0.368864	0.385134	0.388591	0.375963	0.343917	0.289998	0.213638	0.116843	0.00456764	-0.115584	-0.2342	-0.341431	-0.428576	-0.489664	-0.522681	-0.530189	-0.519051	-0.499489	-0.483352	-0.482059	-0.504517	-0.555474	-0.634542	-0.736164	-0.850564	-0.965327	-1.06745	-1.14546	-1.1911	-1.20044	-1.17414	-1.11691	-1.03637	-0.94156
6	MC	3	2	0.133087	0.0873705	0.0463398	0.015019	-0.00248519	-0.00383784	0.0111195	0.0403068	0.0795819	0.123363	0.165416	0.1997	0.221129	0.226048	0.212583	0.180517	0.130999	0.0662933	-0.0106679	-0.0965783	-0.187872	-0.280773	-0.371381	-0.455673	-0.529603	-0.589486	-0.632492	-0.657198	-0.664102	-0.655957	-0.637706	-0.615901	-0.597838	-0.590302	-0.598203	-0.623463	-0.664378	-0.715525	-0.768524	-0.81344	-0.840597	-0.842511	-0.815548	-0.760916	-0.684668	-0.596739
7	MC	3	2	0.170217	0.17747	0.162588	0.126141	0.0710163	0.00212779	-0.0740218	-0.150071	-0.218543	-0.272719	-0.307288	-0.318935	-0.306644	-0.271698	-0.217437	-0.148741	-0.0714525	0.00839673	0.0852573	0.154531	0.212996	0.258897	0.29185	0.31271	0.323353	0.32636	0.324851	0.322331	0.322531	0.329168	0.345695	0.374889	0.41832	0.475839	0.54517	0.621697	0.698678	0.767871	0.820655	0.849318	0.848547	0.81656	0.75578	0.672815	0.577488	0.481252
8	MC	3	2	0.189517	0.234099	0.27963	0.322192	0.357184	0.379989	0.386683	0.374525	0.342462	0.291301	0.223641	0.143614	0.0562865	-0.0328652	-0.118545	-0.196329	-0.262906	-0.316383	-0.356093	-0.382511	-0.396673	-0.399755	-0.392825	-0.376278	-0.349959	-0.31315	-0.265019	-0.204953	-0.13323	-0.0513869	0.0374955	0.128819	0.216887	0.29535	0.358253	0.400825	0.420194	0.416064	0.390701	0.348673	0.295968	0.239126	0.183983	0.134608	0.0927761	0.0575988
9	MC	3	2	-0.0871019	-0.0309652	0.0137024	0.0400591	0.0448443	0.0288836	-0.00322047	-0.0441728	-0.0855295	-0.119404	-0.140017	-0.14464	-0.133805	-0.110842	-0.0807732	-0.0488519	-0.0192082	0.00623566	0.0282046	0.0497855	0.0754399	0.109714	0.155731	0.21402	0.281912	0.353649	0.421262	0.475989	0.509996	0.518014	0.498518	0.454131	0.391314	0.319247	0.248111	0.187339	0.143865	0.120997	0.117909	0.129994	0.149947	0.169303	0.180263	0.177318	0.158416	0.125435
10	MC	3	2	0.0529818	0.0810877	0.109285	0.136061	0.159759	0.178673	0.191182	0.19583	0.19152	0.177496	0.153608	0.120387	0.0791293	0.031981	-0.0182459	-0.0682838	-0.114815	-0.154874	-0.186306	-0.208125	-0.220633	-0.225342	-0.224589	-0.220982	-0.216784	-0.213373	-0.210864	-0.208134	-0.203116	-0.193423	-0.177098	-0.153255	-0.122703	-0.0879887	-0.0529896	-0.0223215	-0.000240099	0.0104059	0.00892653	-0.00284142	-0.0208255	-0.039549	-0.0534455	-0.0582294	-0.0522244	-0.0370535
11	MC	3	2	-0.313096	-0.361244	-0.400377	-0.422171	-0.419988	-0.39014	-0.332544	-0.250988	-0.152639	-0.0471351	0.0547835	0.142859	0.208846	0.2478	0.258895	0.245653	0.215417	0.178326	0.145639	0.128065	0.133937	0.167869	0.229914	0.315629	0.416689	0.522315	0.621026	0.702524	0.759438	0.788366	0.790468	0.77109	0.738813	0.703961	0.676945	0.666601	0.678973	0.716473	0.777757	0.858055	0.950039	1.04487	1.13342	1.20737	1.25998	1.28691
12	MC	3	2	0.167565	0.152581	0.116057	0.0653703	0.0101743	-0.0392701	-0.0739675	-0.0879254	-0.0793594	-0.0510841	-0.0100042	0.0342515	0.0712668	0.0920385	0.0908695	0.0666765	0.0233661	-0.030754	-0.0844592	-0.125762	-0.144145	-0.132616	-0.0891601	-0.0171061	0.0753976	0.176811	0.27421	0.355458	0.411181	0.436071	0.429394	0.394586	0.338182	0.268209	0.192566	0.117556	0.0471394	-0.0171642	-0.0757197	-0.129848	-0.180621	-0.227951	-0.27023	-0.304492	-0.327233	-0.33564
13	MC	3	2	-0.421434	-0.413123	-0.402112	-0.388015	-0.370443	-0.348672	-0.320957	-0.284895	-0.238377	-0.180417	-0.111834	-0.0359462	0.0419447	0.11579	0.180031	0.230767	0.266962	0.290557	0.30544	0.316407	0.32765	0.341122	0.355901	0.368772	0.374881	0.369069	0.347599	0.308884	0.253433	0.183545	0.10284	0.0150578	-0.0762334	-0.167349	-0.25459	-0.33406	-0.401265	-0.451386	-0.480302	-0.485142	-0.465077	-0.422133	-0.361125	-0.288526	-0.211581	-0.13707
14	MC	3	2	-0.116514	-0.114821	-0.102824	-0.0828693	-0.0586995	-0.0346001	-0.014497	-0.000986347	0.00521368	0.00519011	0.00138704	-0.00296767	-0.00492951	-0.00262331	0.00438068	0.0150524	0.0272087	0.0383542	0.046555	0.0510887	0.0528794	0.0546134	0.0602367	0.0740736	0.100098	0.140875	0.19683	0.265982	0.344115	0.425188	0.502275	0.568785	0.619528	0.651596	0.665043	0.6629	0.650528	0.634742	0.62254	0.619538	0.628736	0.649865	0.679163	0.709851	0.733584	0.742036
15	MC	3	2	0.877541	0.768674	0.666574	0.570233	0.478714	0.391365	0.307971	0.228613	0.15334	0.0819329	0.013897	-0.0515327	-0.115259	-0.178014	-0.239868	-0.30011	-0.356973	-0.407573	-0.44808	-0.474096	-0.481031	-0.464657	-0.421665	-0.350118	-0.249878	-0.122881	0.0268161	0.193126	0.368372	0.543919	0.710996	0.861635	0.989558	1.09095	1.16495	1.21349	1.24093	1.25301	1.25546	1.25251	1.24561	1.23238	1.20649	1.15839	1.07688	0.951371
16	MC	3	2	0.682308	0.62384	0.567081	0.511313	0.455174	0.396984	0.33513	0.268378	0.196089	0.118483	0.0366531	-0.0472926	-0.130431	-0.20926	-0.279852	-0.338593	-0.382283	-0.408991	-0.418105	-0.410474	-0.388502	-0.355655	-0.316017	-0.273701	-0.232276	-0.194335	-0.161239	-0.133161	-0.109228	-0.0878185	-0.0672014	-0.0457507	-0.0222914	0.00369642	0.0320706	0.0622802	0.0935891	0.1253	0.156989	0.188775	0.220988	0.25396	0.287674	0.321255	0.35251	0.377989
17	MC	3	2	0.030381	0.00532793	-0.0151618	-0.0327807	-0.0493527	-0.0663466	-0.0844655	-0.103469	-0.122121	-0.138526	-0.150336	-0.155254	-0.151423	-0.137728	-0.113921	-0.0807922	-0.0398968	0.00655849	0.0562786	0.106876	0.156581	0.204235	0.249381	0.292274	0.333681	0.374568	0.415861	0.458322	0.502225	0.547229	0.592555	0.636735	0.677771	0.713123	0.740166	0.756127	0.758598	0.745919	0.71763	0.674616	0.619504	0.556496	0.490894	0.428534	0.375139	0.335067
18	MC	3	2	0.133838	0.0613395	-0.00503126	-0.0676643	-0.127923	-0.1856	-0.238773	-0.284342	-0.318531	-0.337927	-0.340189	-0.324523	-0.291585	-0.243346	-0.182353	-0.111199	-0.0320811	0.0532424	0.143306	0.236408	0.330046	0.420794	0.504382	0.576099	0.631612	0.667957	0.684215	0.681994	0.665411	0.640345	0.613349	0.590257	0.574877	0.567863	0.566482	0.564955	0.555553	0.530202	0.482476	0.409306	0.31224	0.197827	0.0769974	-0.0367705	-0.129978	-0.192088
19	MC	3	2	0.119973	0.0707224	0.0218894	-0.0271487	-0.075988	-0.123055	-0.165837	-0.201154	-0.22578	-0.237073	-0.233474	-0.214873	-0.182661	-0.139504	-0.088844	-0.0344095	0.0203338	0.0727191	0.121055	0.164686	0.203852	0.239458	0.272739	0.304995	0.337381	0.370686	0.405272	0.440965	0.477003	0.51192	0.543555	0.569162	0.585558	0.58951	0.578257	0.55005	0.50469	0.443966	0.371701	0.29351	0.216223	0.146907	0.091829	0.0554372	0.0394808	0.042664
20	MC	3	2	-0.217484	-0.172803	-0.119413	-0.0617104	-0.00435258	0.0483381	0.0930261	0.127648	0.151559	0.165391	0.170729	0.169419	0.163106	0.152645	0.137791	0.1174	0.0895524	0.0527957	0.00652211	-0.0481911	-0.107898	-0.167144	-0.218977	-0.255973	-0.271978	-0.263249	-0.229732	-0.175629	-0.109023	-0.0407439	0.0173384	0.0545528	0.0632044	0.0405309	-0.0107926	-0.0829654	-0.164219	-0.241248	-0.301976	-0.338062	-0.346883	-0.33234	-0.30444	-0.277057	-0.265018	-0.280588
21	MC	3	2	-0.27376	-0.273724	-0.261576	-0.238371	-0.205911	-0.166436	-0.122455	-0.0763438	-0.0301671	0.0143109	0.0556419	0.092563	0.123884	0.148452	0.165275	0.173679	0.173514	0.165249	0.150017	0.129388	0.105091	0.0787359	0.0515538	0.0242613	-0.00287019	-0.0298242	-0.0567062	-0.0835364	-0.110159	-0.136294	-0.161699	-0.186141	-0.209559	-0.231987	-0.253284	-0.273037	-0.290465	-0.304378	-0.313427	-0.316464	-0.312985	-0.303409	-0.289135	-0.272333	-0.255433	-0.24047
1	MC	3	3	0.400488	0.491772	0.568369	0.630105	0.675428	0.701517	0.704805	0.681784	0.62987	0.548177	0.438018	0.303203	0.149779	-0.01441	-0.180538	-0.339702	-0.483619	-0.605483	-0.700322	-0.765363	-0.800055	-0.806013	-0.786666	-0.747165	-0.693979	-0.634374	-0.576022	-0.526354	-0.491977	-0.477953	-0.487308	-0.520664	-0.575967	-0.648783	-0.732662	-0.819947	-0.902575	-0.973122	-1.02568	-1.05631	-1.06342	-1.04762	-1.01107	-0.957114	-0.889359	-0.811107
2	MC	3	3	0.232437	0.302985	0.332149	0.322109	0.279867	0.215802	0.141617	0.0683956	0.00485798	-0.0438949	-0.0764769	-0.0948279	-0.103143	-0.106515	-0.10944	-0.114941	-0.123994	-0.135649	-0.147436	-0.156247	-0.159382	-0.155138	-0.143356	-0.125506	-0.104272	-0.0831797	-0.0658541	-0.0555331	-0.0547331	-0.0651586	-0.0877816	-0.123049	-0.171034	-0.231375	-0.30326	-0.385081	-0.474098	-0.566256	-0.656157	-0.737502	-0.803869	-0.849784	-0.871954	-0.870026	-0.847127	-0.809593
3	MC	3	3	-0.064591	-0.115252	-0.161886	-0.196141	-0.21404	-0.216108	-0.206353	-0.191163	-0.176852	-0.167845	-0.165645	-0.168154	-0.170105	-0.164498	-0.144229	-0.103798	-0.0410257	0.0422286	0.140201	0.243695	0.341825	0.423543	0.479576	0.503603	0.493015	0.44903	0.375963	0.280279	0.169327	0.0502415	-0.0707765	-0.188809	-0.300134	-0.401876	-0.491203	-0.565254	-0.620815	-0.654685	-0.664502	-0.649364	-0.610673	-0.552947	-0.483648	-0.412862	-0.352412	-0.314269
4	MC	3	3	-0.259627	-0.188533	-0.122495	-0.0680432	-0.0292206	-0.00677879	0.00183109	0.00183335	-0.00027708	0.0016758	0.0120464	0.0323369	0.0608184	0.0930106	0.122731	0.143552	0.150337	0.140399	0.114162	0.0749464	0.0282341	-0.0196384	-0.0629492	-0.0977634	-0.122588	-0.138484	-0.148615	-0.157148	-0.168132	-0.184595	-0.207738	-0.236886	-0.269842	-0.303605	-0.335231	-0.362568	-0.384744	-0.402138	-0.416046	-0.428078	-0.439496	-0.450842	-0.461829	-0.471608	-0.479303	-0.484668
5	MC	3	3	-0.86533	-0.722045	-0.581415	-0.452483	-0.34216	-0.254274	-0.189153	-0.143674	-0.111907	-0.0863543	-0.0592948	-0.0242291	0.022948	0.0832085	0.154253	0.230913	0.306054	0.371812	0.420925	0.447846	0.449455	0.425434	0.377967	0.311188	0.230314	0.140709	0.047061	-0.0471469	-0.139876	-0.230493	-0.319337	-0.407277	-0.495215	-0.583773	-0.673095	-0.762917	-0.852754	-0.942055	-1.03036	-1.11729	-1.20233	-1.28456	-1.36232	-1.43292	-1.49262	-1.53696
6	MC	3	3	-0.10402	-0.111848	-0.0994436	-0.068651	-0.0240666	0.027478	0.0779666	0.119563	0.146019	0.153647	0.142089	0.114257	0.0758424	0.03403	-0.00384895	-0.0318778	-0.0467539	-0.0483877	-0.0399745	-0.0273684	-0.017896	-0.0189922	-0.0368452	-0.0753658	-0.135551	-0.215636	-0.311635	-0.418326	-0.530351	-0.64325	-0.754069	-0.86158	-0.965974	-1.06813	-1.16864	-1.26693	-1.36059	-1.44516	-1.51453	-1.56181	-1.58078	-1.56729	-1.52061	-1.44426	-1.34583	-1.23632
7	MC	3	3	-0.511904	-0.397004	-0.283627	-0.178486	-0.0857288	-0.0065711	0.0604113	0.118255	0.170297	0.218842	0.264139	0.303937	0.333684	0.347454	0.33943	0.305403	0.244176	0.158485	0.0550802	-0.0558459	-0.162135	-0.251504	-0.313507	-0.34118	-0.332099	-0.288738	-0.217796	-0.128922	-0.0330021	0.0596401	0.140805	0.20549	0.252138	0.282171	0.299026	0.306772	0.308942	0.307561	0.302693	0.292675	0.274872	0.246691	0.20665	0.15518	0.0949242	0.0305108
8	MC	3	3	0.215257	0.217541	0.204368	0.176758	0.137811	0.0922569	0.0456207	0.00339795	-0.0300052	-0.0519514	-0.0618473	-0.0611809	-0.052936	-0.0410522	-0.0295136	-0.0217233	-0.0199742	-0.0252293	-0.0372579	-0.0547809	-0.0760678	-0.0991739	-0.122366	-0.144251	-0.1637	-0.179762	-0.191518	-0.198089	-0.198505	-0.191952	-0.178071	-0.15722	-0.130625	-0.100509	-0.0698812	-0.0420475	-0.0201483	-0.00666074	-0.00290477	-0.00869741	-0.0227453	-0.0428309	-0.0665359	-0.0919057	-0.118109	-0.14572
9	MC	3	3	-0.0775785	-0.0594158	-0.0352061	-0.00447836	0.031394	0.0695749	0.106434	0.138241	0.161823	0.174982	0.176677	0.16698	0.146908	0.118074	0.0824019	0.04196	-0.00118694	-0.0450216	-0.0875419	-0.126729	-0.160588	-0.187275	-0.205219	-0.213432	-0.211779	-0.201128	-0.183394	-0.161418	-0.138677	-0.118855	-0.105264	-0.100336	-0.105205	-0.119586	-0.141806	-0.169124	-0.198303	-0.226159	-0.25013	-0.268633	-0.281274	-0.288718	-0.292356	-0.293892	-0.294883	-0.296358
10	MC	3	3	0.183641	0.170299	0.162413	0.15975	0.16053	0.161819	0.160113	0.152097	0.135211	0.108135	0.0712384	0.0264496	-0.0229584	-0.0727712	-0.118477	-0.155986	-0.182119	-0.195031	-0.194557	-0.18211	-0.160409	-0.133052	-0.10395	-0.0766087	-0.053667	-0.0364732	-0.0249597	-0.017828	-0.0129132	-0.00778834	-0.000220031	0.011179	0.0266252	0.0451385	0.0647214	0.0828348	0.0969536	0.105203	0.106802	0.102168	0.0927205	0.0805195	0.0674117	0.0544133	0.041076	0.0252388
11	MC	3	3	-0.298681	-0.281639	-0.274012	-0.27164	-0.268572	-0.258564	-0.236526	-0.199825	-0.148978	-0.0876906	-0.0221274	0.0403527	0.0927731	0.130046	0.150084	0.15437	0.147611	0.136827	0.129852	0.133687	0.152929	0.18879	0.238722	0.296892	0.355322	0.40545	0.439851	0.453693	0.445659	0.4182	0.376996	0.329803	0.285012	0.250011	0.230064	0.22748	0.241569	0.269261	0.305926	0.346533	0.386734	0.42338	0.454797	0.480482	0.500476	0.514726
12	MC	3	3	0.0626249	0.0373945	0.00328933	-0.0343686	-0.0708046	-0.102186	-0.125921	-0.140642	-0.146226	-0.143439	-0.133556	-0.117933	-0.0976488	-0.0733848	-0.0452973	-0.0134327	0.0219385	0.0599144	0.0985518	0.13476	0.164352	0.182553	0.184637	0.166959	0.127863	0.0684297	-0.00718203	-0.091926	-0.176618	-0.251203	-0.306286	-0.334637	-0.332471	-0.300041	-0.241525	-0.164228	-0.0771318	0.0109654	0.0930661	0.16522	0.226964	0.280914	0.33138	0.382625	0.436985	0.493305
13	MC	3	3	-0.450054	-0.484042	-0.504204	-0.509904	-0.502595	-0.485358	-0.460697	-0.429504	-0.391147	-0.343073	-0.281331	-0.202933	-0.107203	0.00391104	0.124929	0.247192	0.36119	0.458352	0.531938	0.578855	0.600078	0.599142	0.58094	0.551147	0.514369	0.473291	0.429559	0.383989	0.33634	0.286297	0.233966	0.178945	0.12039	0.0576367	-0.0101624	-0.0839729	-0.163499	-0.246738	-0.330612	-0.410552	-0.480989	-0.53728	-0.576593	-0.597807	-0.602106	-0.592714
14	MC	3	3	0.0913821	0.100632	0.113301	0.123501	0.125344	0.114161	0.0875205	0.0459092	-0.00712975	-0.0655249	-0.121667	-0.167716	-0.197096	-0.205671	-0.192568	-0.160326	-0.114381	-0.0619734	-0.0106488	0.0331922	0.0656397	0.0860738	0.0972737	0.104803	0.115969	0.13826	0.177724	0.237659	0.31773	0.413882	0.518925	0.623856	0.719477	0.798067	0.854878	0.888859	0.902746	0.902375	0.895264	0.888793	0.88849	0.896581	0.911211	0.926751	0.934791	0.926013
15	MC	3	3	0.986944	0.893057	0.801271	0.719385	0.651552	0.597384	0.5519	0.506732	0.452054	0.378937	0.281539	0.158694	0.0144619	-0.142409	-0.300089	-0.445854	-0.568495	-0.66032	-0.718251	-0.743968	-0.742912	-0.722539	-0.690204	-0.65123	-0.607642	-0.557941	-0.497834	-0.421801	-0.325264	-0.206399	-0.0675426	0.0846823	0.240022	0.38648	0.512606	0.609749	0.673865	0.706018	0.711872	0.699767	0.678323	0.653816	0.628057	0.597543	0.554	0.486436
16	MC	3	3	0.248993	0.22169	0.202604	0.193392	0.194162	0.203257	0.217423	0.232216	0.242606	0.243731	0.231698	0.204216	0.160854	0.103171	0.0345423	-0.0406234	-0.117196	-0.19043	-0.25634	-0.312244	-0.356773	-0.389978	-0.412724	-0.426276	-0.43197	-0.430748	-0.423077	-0.409159	-0.389174	-0.363723	-0.334173	-0.302875	-0.273066	-0.248403	-0.23243	-0.227865	-0.235793	-0.255244	-0.283169	-0.31471	-0.343916	-0.364891	-0.3728	-0.364969	-0.341412	-0.305152
17	MC	3	3	0.493717	0.458173	0.410892	0.349733	0.274997	0.189359	0.0976968	0.00629159	-0.0782417	-0.149946	-0.204751	-0.240837	-0.258937	-0.261809	-0.253395	-0.23781	-0.218217	-0.196138	-0.171213	-0.14124	-0.102959	-0.0529659	0.0113868	0.0911042	0.185112	0.290205	0.401486	0.51315	0.619101	0.713972	0.79363	0.855757	0.899774	0.926969	0.940055	0.942589	0.938438	0.930697	0.92155	0.911331	0.898766	0.881109	0.85485	0.816594	0.764294	0.698084
18	MC	3	3	0.635082	0.548836	0.426969	0.277594	0.113338	-0.0506673	-0.199269	-0.319564	-0.402612	-0.444404	-0.445779	-0.411824	-0.350626	-0.27185	-0.18523	-0.0995284	-0.0215342	0.0443048	0.0958871	0.13334	0.158599	0.174848	0.186106	0.196752	0.211232	0.233717	0.267787	0.316238	0.380774	0.461678	0.557557	0.665064	0.778678	0.891008	0.99321	1.07593	1.1307	1.1513	1.13518	1.08428	1.00521	0.908492	0.807008	0.713621	0.638706	0.587758
19	MC	3	3	-0.0186991	-0.0665073	-0.110579	-0.151259	-0.187928	-0.219036	-0.242446	-0.255904	-0.257577	-0.246454	-0.222617	-0.187219	-0.142306	-0.0904814	-0.034495	0.0231168	0.0802656	0.135423	0.187603	0.236248	0.281047	0.321819	0.358422	0.39075	0.418815	0.442817	0.463161	0.480449	0.495374	0.508504	0.520068	0.529772	0.536654	0.539136	0.535277	0.523201	0.501586	0.47023	0.430441	0.385133	0.338556	0.295734	0.261513	0.239553	0.231438	0.236019
20	MC	3	3	0.301941	0.299519	0.291573	0.279663	0.265343	0.249603	0.232217	0.212059	0.187456	0.156953	0.119929	0.0769018	0.0296479	-0.0192633	-0.0669272	-0.110949	-0.149972	-0.183842	-0.213757	-0.241832	-0.270538	-0.302155	-0.338317	-0.379629	-0.425625	-0.474822	-0.524949	-0.573332	-0.617192	-0.654045	-0.682052	-0.700032	-0.707544	-0.704731	-0.692221	-0.670697	-0.640977	-0.604114	-0.561746	-0.516512	-0.472648	-0.43612	-0.414212	-0.414538	-0.443716	-0.504912
21	MC	3	3	-0.117897	-0.144963	-0.158716	-0.157378	-0.14077	-0.110639	-0.0705233	-0.0252941	0.0196163	0.0591136	0.0892741	0.107946	0.114917	0.111684	0.100909	0.0856913	0.0688987	0.0527415	0.0385489	0.0268962	0.0178738	0.011385	0.00738886	0.0060025	0.00729278	0.0112295	0.0173426	0.0246939	0.0319213	0.0374496	0.0397982	0.0379499	0.0315531	0.0209887	0.00724858	-0.00819083	-0.0237926	-0.0381536	-0.050247	-0.0595656	-0.0661871	-0.0706428	-0.0739421	-0.0772983	-0.0819136	-0.088696
1	MC	3	4	0.575219	0.506394	0.437422	0.372029	0.311986	0.256916	0.204707	0.152305	0.0966381	0.0356602	-0.0309297	-0.101318	-0.171584	-0.236373	-0.289698	-0.326154	-0.341904	-0.335529	-0.308485	-0.264829	-0.21071	-0.153327	-0.0996342	-0.0552623	-0.0235376	-0.00497954	0.00267641	0.0038682	0.00421509	0.00925918	0.0232976	0.0483543	0.0836415	0.1257	0.168967	0.206792	0.23282	0.242202	0.232659	0.205016	0.163172	0.113411	0.0633571	0.0206138	-0.00865814	-0.0206364
2	MC	3	4	-0.194431	-0.146051	-0.105129	-0.0739242	-0.0521601	-0.037428	-0.0259466	-0.0137488	0.00217484	0.0229391	0.0474087	0.0723397	0.0931738	0.105225	0.104972	0.091241	0.0656448	0.0327206	-0.000894771	-0.0276612	-0.0406672	-0.0351462	-0.00947853	0.0342323	0.0905939	0.15182	0.209211	0.254848	0.282846	0.290501	0.278501	0.250602	0.212549	0.170827	0.131267	0.0979091	0.0723207	0.0535293	0.0385729	0.0233493	0.00369796	-0.0235749	-0.0599855	-0.105093	-0.156662	-0.211206
3	MC	3	4	0.201412	0.242359	0.261367	0.260149	0.244839	0.223996	0.205789	0.19608	0.196377	0.203753	0.211409	0.210424	0.19172	0.148739	0.0791346	-0.014113	-0.123047	-0.235635	-0.337876	-0.416324	-0.460291	-0.463628	-0.425701	-0.351285	-0.249649	-0.132886	-0.013777	0.0958225	0.186813	0.25357	0.294205	0.310031	0.304825	0.283716	0.25216	0.215112	0.176536	0.139333	0.10533	0.075602	0.0507386	0.0310919	0.0170604	0.00886117	0.00682584	0.0112732
4	MC	3	4	0.196877	0.230548	0.256027	0.267832	0.262529	0.23938	0.200557	0.150787	0.0963093	0.0438047	-0.000930874	-0.0340587	-0.0544519	-0.0637488	-0.0659597	-0.0664765	-0.0708574	-0.0835775	-0.106971	-0.140677	-0.181541	-0.224203	-0.262149	-0.289038	-0.30001	-0.292732	-0.267962	-0.229576	-0.183926	-0.138908	-0.102513	-0.0814814	-0.0801368	-0.0995988	-0.137619	-0.188951	-0.246132	-0.300709	-0.344637	-0.371353	-0.376886	-0.360306	-0.323782	-0.272154	-0.212118	-0.151052
5	MC	3	4	-0.281126	-0.196929	-0.122413	-0.0588173	-0.0063141	0.0358754	0.0694108	0.0965563	0.119923	0.142027	0.164733	0.188767	0.213196	0.235234	0.250396	0.252969	0.236993	0.197328	0.130949	0.0378766	-0.0782047	-0.210021	-0.3474	-0.478662	-0.592344	-0.679046	-0.732997	-0.753095	-0.743031	-0.710669	-0.66659	-0.62217	-0.587463	-0.569436	-0.570727	-0.589278	-0.618929	-0.650712	-0.674646	-0.681659	-0.665209	-0.622391	-0.554201	-0.465063	-0.361796	-0.252138
6	MC	3	4	0.177328	0.157209	0.134562	0.114568	0.101832	0.0993797	0.108049	0.126338	0.150566	0.175606	0.195739	0.205596	0.201049	0.179695	0.141191	0.0870698	0.0203609	-0.0548832	-0.134182	-0.213079	-0.287417	-0.353528	-0.408349	-0.44948	-0.475221	-0.484794	-0.478543	-0.458154	-0.426754	-0.388827	-0.349901	-0.315864	-0.292184	-0.283012	-0.29035	-0.313526	-0.34914	-0.39142	-0.433144	-0.466839	-0.4861	-0.486794	-0.467808	-0.431322	-0.382398	-0.327966
7	MC	3	4	0.102143	0.0668437	0.0176715	-0.0433244	-0.112476	-0.184915	-0.25501	-0.316946	-0.365176	-0.394972	-0.402766	-0.386502	-0.345844	-0.282209	-0.198715	-0.09992	0.00846996	0.120087	0.228455	0.32747	0.411977	0.478182	0.523931	0.548909	0.554636	0.544231	0.522155	0.493773	0.464854	0.440974	0.426984	0.426465	0.44128	0.47129	0.514239	0.565885	0.620414	0.671022	0.710798	0.733582	0.734869	0.712461	0.666862	0.601296	0.521167	0.433297
8	MC	3	4	0.0684036	0.10138	0.138638	0.175912	0.208616	0.232461	0.24405	0.241233	0.223403	0.191487	0.147777	0.0956198	0.0388406	-0.0185866	-0.073016	-0.121555	-0.162141	-0.193691	-0.215923	-0.229312	-0.234653	-0.23281	-0.224666	-0.210635	-0.190832	-0.164978	-0.132689	-0.0935868	-0.0477214	0.00421946	0.0607106	0.119318	0.176831	0.229386	0.273047	0.304225	0.32014	0.319421	0.302294	0.270687	0.227927	0.178479	0.127229	0.0787757	0.036965	0.00419457
9	MC	3	4	-0.0908661	-0.0141768	0.0519264	0.100831	0.129417	0.138276	0.131106	0.113456	0.0912498	0.0693307	0.0503662	0.034485	0.0196912	0.00280335	-0.0191976	-0.0477401	-0.0817247	-0.117121	-0.147379	-0.164572	-0.161137	-0.131602	-0.0741823	0.008308	0.10845	0.215163	0.315418	0.396429	0.447938	0.464065	0.444378	0.393902	0.322207	0.241625	0.164892	0.102981	0.0631466	0.0478641	0.0546389	0.0768306	0.105231	0.130057	0.143055	0.139183	0.117599	0.0818107
10	MC	3	4	-0.0376468	-0.00881846	0.0226191	0.0561752	0.0908367	0.125052	0.156767	0.183568	0.202976	0.212593	0.210511	0.195586	0.16769	0.127927	0.0785623	0.0228634	-0.0353405	-0.0921427	-0.144115	-0.188821	-0.225103	-0.253172	-0.274322	-0.290499	-0.303746	-0.3156	-0.326618	-0.336293	-0.343151	-0.345178	-0.340473	-0.327795	-0.307183	-0.280113	-0.249309	-0.218412	-0.191177	-0.170669	-0.158581	-0.154772	-0.157244	-0.162496	-0.166227	-0.164232	-0.153415	-0.132423
11	MC	3	4	0.0369275	-0.0223824	-0.0756221	-0.115917	-0.137591	-0.13719	-0.114064	-0.0707542	-0.0127203	0.0522095	0.114883	0.166142	0.198199	0.205866	0.18754	0.145617	0.0862426	0.0185966	-0.0465649	-0.0984469	-0.128054	-0.129624	-0.101719	-0.0474461	0.0258739	0.107944	0.187092	0.25221	0.294696	0.309712	0.297145	0.261513	0.211167	0.156828	0.109732	0.0797302	0.0736479	0.0941935	0.139658	0.204282	0.279369	0.354804	0.420745	0.469221	0.495219	0.497358
12	MC	3	4	0.211574	0.204137	0.19031	0.174986	0.163304	0.159486	0.165761	0.181602	0.203522	0.225493	0.2399	0.238954	0.216259	0.168253	0.0951991	0.00157007	-0.104345	-0.211532	-0.307802	-0.381712	-0.424262	-0.430289	-0.399253	-0.335172	-0.245942	-0.142072	-0.0350966	0.0640237	0.146308	0.20569	0.239371	0.247587	0.233027	0.199878	0.152892	0.0964768	0.0342127	-0.0313398	-0.0984913	-0.166149	-0.233253	-0.29844	-0.359841	-0.415085	-0.461607	-0.49712
13	MC	3	4	-0.0402674	-0.0187534	-0.00336138	0.00918885	0.0226889	0.0400918	0.0626354	0.0889376	0.115016	0.135602	0.145496	0.140703	0.119869	0.0847129	0.0394045	-0.0104101	-0.0584116	-0.0990432	-0.128365	-0.144023	-0.145232	-0.13287	-0.108915	-0.076135	-0.0385578	-0.00129771	0.0300609	0.049784	0.0528697	0.0365191	0.00113706	-0.0496662	-0.10905	-0.167928	-0.217114	-0.24916	-0.259522	-0.247672	-0.217058	-0.17367	-0.124475	-0.0761173	-0.0333645	0.00162879	0.0286492	0.0487324
14	MC	3	4	-0.156746	-0.119959	-0.0763653	-0.0303428	0.0132125	0.0498529	0.0763553	0.0914016	0.0958097	0.092134	0.0839127	0.0748706	0.0678319	0.063966	0.062549	0.0611964	0.0564648	0.0449087	0.0242149	-0.00598964	-0.0437233	-0.084641	-0.12279	-0.151848	-0.166275	-0.162651	-0.140555	-0.102789	-0.0548876	-0.00423471	0.0413271	0.0750859	0.092786	0.093359	0.0792289	0.0558047	0.0302664	0.0101468	0.00187444	0.009352	0.0331205	0.0703704	0.115426	0.160783	0.198772	0.22306
15	MC	3	4	0.177325	0.11758	0.0663537	0.0217903	-0.0173308	-0.0513359	-0.079558	-0.100659	-0.113277	-0.116626	-0.11087	-0.097375	-0.0786187	-0.0578058	-0.0380552	-0.0218877	-0.0105166	-0.00345625	0.00156903	0.00825993	0.0212228	0.0451575	0.0839978	0.140155	0.213963	0.303429	0.40442	0.511049	0.616502	0.713933	0.797327	0.862258	0.90634	0.929397	0.933301	0.921304	0.897463	0.865798	0.829489	0.790371	0.748749	0.703251	0.651301	0.589689	0.515307	0.425925
16	MC	3	4	0.206604	0.184978	0.170067	0.160069	0.152419	0.144216	0.132702	0.115707	0.091822	0.0607174	0.0230765	-0.0193664	-0.0639778	-0.107515	-0.146268	-0.176687	-0.195499	-0.200504	-0.190681	-0.16646	-0.129953	-0.0845702	-0.0347451	0.0146974	0.0591517	0.0948826	0.119514	0.132271	0.134004	0.126984	0.11423	0.0991039	0.0846465	0.0731011	0.0656085	0.0622425	0.0621816	0.0640592	0.066367	0.0681436	0.0689612	0.0691067	0.0694846	0.0712188	0.0751196	0.0814198
17	MC	3	4	0.0287158	0.0288444	0.0308702	0.0329524	0.0329884	0.0290898	0.0200568	0.00574591	-0.0128665	-0.0339089	-0.054789	-0.0727214	-0.0851999	-0.0903564	-0.0872089	-0.0758839	-0.0574735	-0.033942	-0.00754591	0.0190571	0.0436445	0.0645478	0.0808951	0.092838	0.10165	0.109402	0.118792	0.132771	0.15388	0.183663	0.222409	0.268636	0.319161	0.369191	0.413304	0.44585	0.462067	0.458965	0.436047	0.395352	0.341601	0.28143	0.222385	0.17172	0.135432	0.11685
18	MC	3	4	-0.340122	-0.293845	-0.235687	-0.173494	-0.114806	-0.0655672	-0.0292165	-0.00661817	0.00377327	0.00504774	0.00106986	-0.00438504	-0.00798301	-0.00725363	-0.000536616	0.0129918	0.0334142	0.0600092	0.0912247	0.124595	0.15678	0.183863	0.20185	0.207232	0.197662	0.172478	0.132921	0.0820969	0.0245427	-0.0344819	-0.0897448	-0.136812	-0.172571	-0.195609	-0.206113	-0.205711	-0.196998	-0.183071	-0.166898	-0.150854	-0.136235	-0.123182	-0.110597	-0.0965061	-0.0785696	-0.0547751
19	MC	3	4	0.00394968	0.0157542	0.0239283	0.0270171	0.0243922	0.0164399	0.004462	-0.00940872	-0.0226454	-0.0327926	-0.0379092	-0.0369993	-0.0301986	-0.0187945	-0.00491892	0.00878947	0.0196969	0.0257864	0.026026	0.0206421	0.0111264	4.10819e-05	-0.00942584	-0.014011	-0.0109481	0.00146163	0.023538	0.0540363	0.0902763	0.128407	0.163912	0.192281	0.209583	0.213053	0.201549	0.175738	0.138026	0.0923383	0.0435289	-0.00330001	-0.0434654	-0.0734251	-0.0912145	-0.0966181	-0.0911124	-0.077403
20	MC	3	4	-0.333393	-0.310248	-0.282484	-0.252581	-0.221827	-0.190081	-0.155996	-0.117722	-0.0736836	-0.0233376	0.0323573	0.0906293	0.147377	0.197598	0.236155	0.258785	0.262515	0.246786	0.213318	0.166118	0.1113	0.0561546	0.00823327	-0.0255785	-0.040393	-0.0338227	-0.00649759	0.0377748	0.0928955	0.151394	0.205697	0.249573	0.278902	0.292569	0.29217	0.281462	0.265572	0.249576	0.237408	0.231282	0.231351	0.236051	0.242648	0.248331	0.25098	0.249885
21	MC	3	4	-0.0920959	-0.0830937	-0.0726822	-0.061086	-0.0486189	-0.0355516	-0.0222785	-0.00919184	0.00327785	0.0145457	0.0239452	0.0307757	0.0344662	0.0347305	0.0317881	0.0264558	0.0201154	0.0144396	0.0111537	0.0115096	0.0159523	0.0239114	0.0338524	0.04347	0.0502099	0.0518068	0.0467179	0.034424	0.0155377	-0.00839888	-0.0353358	-0.0629556	-0.0891764	-0.112388	-0.131437	-0.145667	-0.154903	-0.159254	-0.159065	-0.154883	-0.147448	-0.137635	-0.126313	-0.114286	-0.102096	-0.0899265
1	MC	3	5	0.61825	0.52021	0.414998	0.303841	0.188942	0.0734734	-0.0384784	-0.142138	-0.232455	-0.304519	-0.354095	-0.378273	-0.37574	-0.347306	-0.295852	-0.226316	-0.145462	-0.0611672	0.0181521	0.0846909	0.132084	0.156379	0.156662	0.13546	0.0986601	0.0548321	0.0143387	-0.0121259	-0.0150289	0.0124584	0.073382	0.166344	0.285331	0.420592	0.559714	0.689305	0.796729	0.871812	0.90826	0.904164	0.862209	0.788823	0.692837	0.584043	0.471403	0.361833
2	MC	3	5	-0.172245	-0.155797	-0.124061	-0.0806391	-0.0305685	0.0205019	0.0673342	0.105681	0.132679	0.1471	0.149029	0.139573	0.120535	0.094192	0.0629285	0.0293935	-0.00385142	-0.0341141	-0.0589475	-0.0763099	-0.0846957	-0.0836055	-0.0735774	-0.0562794	-0.0342561	-0.0104601	0.0121975	0.0314892	0.0461413	0.0561902	0.0628411	0.0682234	0.0746963	0.0842099	0.0978273	0.115284	0.134825	0.153534	0.167837	0.174155	0.169672	0.152883	0.123981	0.0846468	0.0377816	-0.0131681
3	MC	3	5	0.150746	0.232845	0.295982	0.333539	0.346586	0.342319	0.330632	0.321554	0.321196	0.33023	0.343479	0.350897	0.339691	0.298061	0.218079	0.0982153	-0.0555339	-0.229854	-0.406221	-0.56355	-0.681833	-0.745096	-0.744048	-0.677191	-0.550725	-0.377267	-0.173256	0.043299	0.25567	0.450222	0.617492	0.752253	0.853141	0.921576	0.960294	0.972663	0.96181	0.930608	0.882059	0.819703	0.748084	0.673286	0.602658	0.544237	0.506162	0.495526
4	MC	3	5	0.36729	0.357581	0.335117	0.302011	0.260645	0.21315	0.161226	0.10619	0.0491669	-0.00844213	-0.0646125	-0.116604	-0.161178	-0.195059	-0.215629	-0.221591	-0.213519	-0.193978	-0.167254	-0.138548	-0.112929	-0.094186	-0.0839727	-0.0814263	-0.0834466	-0.085491	-0.0827418	-0.0716605	-0.0510962	-0.0229741	0.00778622	0.0342061	0.0487386	0.0451234	0.0200229	-0.0258307	-0.0871769	-0.154917	-0.217678	-0.263821	-0.283884	-0.272453	-0.229466	-0.160409	-0.0754493	0.0125601
5	MC	3	5	-0.0110063	0.0384751	0.0791983	0.115746	0.15214	0.19084	0.232289	0.274693	0.314332	0.346291	0.365243	0.366351	0.345916	0.301926	0.234338	0.14505	0.0378636	-0.0818139	-0.207287	-0.331003	-0.444887	-0.541017	-0.612167	-0.65262	-0.65889	-0.630372	-0.569742	-0.483042	-0.379175	-0.268995	-0.164015	-0.0747823	-0.00930167	0.0282991	0.0385536	0.0267532	0.00218994	-0.0232718	-0.0370908	-0.0281771	0.0112279	0.0841244	0.188177	0.316011	0.45625	0.595402
6	MC	3	5	0.237107	0.199219	0.145783	0.08367	0.0215814	-0.0313158	-0.0668471	-0.0792564	-0.0664367	-0.0302842	0.0233268	0.0854437	0.145286	0.192018	0.216432	0.212395	0.177753	0.114681	0.0293066	-0.0692099	-0.169976	-0.261781	-0.334536	-0.380308	-0.394052	-0.37385	-0.320858	-0.238872	-0.133751	-0.0127069	0.116363	0.245679	0.368136	0.477824	0.570433	0.643462	0.696216	0.729639	0.746008	0.748366	0.74018	0.724777	0.705067	0.683341	0.66116	0.63958
7	MC	3	5	0.68212	0.574474	0.446215	0.304627	0.156745	0.0086989	-0.134433	-0.268326	-0.388841	-0.49156	-0.571427	-0.622872	-0.640328	-0.619152	-0.556867	-0.454144	-0.315628	-0.150088	0.0301772	0.210377	0.375131	0.510401	0.605358	0.65389	0.655452	0.615098	0.542647	0.451253	0.355533	0.269528	0.20489	0.169398	0.166181	0.193668	0.246144	0.314925	0.389736	0.46031	0.517962	0.556643	0.573675	0.569869	0.54913	0.517635	0.482564	0.450741
8	MC	3	5	-0.0257396	0.016558	0.0752612	0.145433	0.219373	0.287732	0.341062	0.371127	0.372467	0.343252	0.285488	0.204795	0.109222	0.00818701	-0.0890314	-0.174605	-0.242932	-0.291153	-0.318835	-0.32773	-0.320605	-0.300581	-0.270459	-0.232027	-0.186259	-0.133388	-0.0735006	-0.00686387	0.0652747	0.140565	0.215567	0.286039	0.347511	0.395859	0.428134	0.442872	0.440342	0.422725	0.393606	0.35737	0.318713	0.281957	0.250519	0.226514	0.210885	0.203319
9	MC	3	5	-0.00952339	0.0284506	0.0489085	0.0445374	0.0134503	-0.0406912	-0.109655	-0.182414	-0.247353	-0.294387	-0.316694	-0.311621	-0.280713	-0.228916	-0.163175	-0.090812	-0.0180213	0.0512572	0.115747	0.176514	0.236028	0.296989	0.36095	0.427452	0.49369	0.554777	0.604656	0.637407	0.648673	0.636869	0.603782	0.554467	0.496519	0.438833	0.389916	0.356463	0.342168	0.347156	0.368039	0.398628	0.43122	0.458022	0.472619	0.47121	0.453298	0.421792
10	MC	3	5	-0.13066	-0.0892109	-0.0531281	-0.0236889	-0.00077158	0.016853	0.0310687	0.0437328	0.0563089	0.0693609	0.0823697	0.0939371	0.102088	0.104752	0.100232	0.0877021	0.067304	0.0401575	0.00825105	-0.0260152	-0.0602243	-0.0922895	-0.120638	-0.144374	-0.163117	-0.1769	-0.185905	-0.190306	-0.190203	-0.185635	-0.176878	-0.164434	-0.149329	-0.133127	-0.117711	-0.105156	-0.0971937	-0.0947967	-0.0978758	-0.10501	-0.113546	-0.120068	-0.120857	-0.112643	-0.0933004	-0.0622922
11	MC	3	5	-0.0144145	-0.0796048	-0.126364	-0.150531	-0.151416	-0.131576	-0.0960185	-0.0511626	-0.00366155	0.0405555	0.0769109	0.102506	0.116073	0.117754	0.108812	0.0912832	0.0678057	0.0414998	0.0157871	-0.00562217	-0.0189917	-0.0209201	-0.0088081	0.0187369	0.0613673	0.116865	0.181175	0.248831	0.313779	0.370166	0.413472	0.441287	0.453801	0.45395	0.446881	0.43912	0.437404	0.447212	0.471832	0.511523	0.563304	0.621495	0.678628	0.726884	0.759508	0.772186
12	MC	3	5	0.10494	0.115186	0.112768	0.0997389	0.0809789	0.062916	0.0519539	0.0527161	0.0668666	0.0923545	0.123551	0.152184	0.168916	0.165423	0.136167	0.0801092	0.0014276	-0.0906683	-0.183011	-0.260522	-0.308498	-0.315169	-0.273798	-0.184066	-0.0524654	0.108381	0.281392	0.447384	0.587799	0.687274	0.73568	0.729223	0.670653	0.56825	0.434091	0.281784	0.124271	-0.0281296	-0.168786	-0.295068	-0.407585	-0.508865	-0.60161	-0.687117	-0.764218	-0.828945
13	MC	3	5	0.0286194	0.0709181	0.102091	0.121889	0.132152	0.136686	0.13974	0.144609	0.152771	0.162656	0.169497	0.166987	0.149148	0.111879	0.0551014	-0.0164257	-0.0942272	-0.167796	-0.226498	-0.262448	-0.272428	-0.25802	-0.225039	-0.182375	-0.139487	-0.104222	-0.0819599	-0.0751042	-0.0829072	-0.102752	-0.131126	-0.163887	-0.196623	-0.224986	-0.244428	-0.250087	-0.237766	-0.204648	-0.14969	-0.0745895	0.015912	0.115147	0.215468	0.309281	0.390525	0.455644
14	MC	3	5	-0.207896	-0.215453	-0.216124	-0.206371	-0.184044	-0.148761	-0.102017	-0.0468956	0.0123434	0.070715	0.123054	0.164748	0.192167	0.203047	0.196949	0.175378	0.14159	0.100328	0.0572038	0.0178965	-0.0127603	-0.0314604	-0.0370369	-0.030729	-0.0158716	0.00261472	0.0191067	0.0283227	0.0263851	0.011306	-0.0166497	-0.0550707	-0.0999487	-0.146471	-0.189835	-0.225959	-0.252218	-0.267633	-0.272725	-0.269255	-0.259754	-0.246716	-0.232048	-0.2169	-0.201207	-0.183977
15	MC	3	5	-0.109403	-0.124383	-0.134697	-0.149152	-0.172838	-0.206019	-0.243929	-0.278119	-0.298715	-0.297004	-0.267642	-0.210227	-0.129721	-0.0356051	0.0602213	0.145745	0.211522	0.252746	0.270171	0.269872	0.261881	0.257882	0.268538	0.301112	0.357764	0.43506	0.52465	0.614927	0.693637	0.750318	0.778538	0.776953	0.749537	0.70447	0.652348	0.603746	0.567066	0.546989	0.543587	0.552739	0.567286	0.578561	0.578431	0.560844	0.522879	0.464934
16	MC	3	5	0.433315	0.40215	0.364477	0.317921	0.261012	0.193726	0.117706	0.0361615	-0.046517	-0.125248	-0.195045	-0.251508	-0.291285	-0.312431	-0.314394	-0.297969	-0.265087	-0.21856	-0.161765	-0.0982301	-0.0317281	0.0343226	0.0967071	0.152575	0.199694	0.236413	0.261838	0.275998	0.279946	0.275904	0.266972	0.257124	0.250774	0.252099	0.264501	0.290145	0.329382	0.380544	0.440158	0.503484	0.564904	0.618851	0.660475	0.686224	0.693921	0.683141
17	MC	3	5	-0.463336	-0.452845	-0.426053	-0.382514	-0.324349	-0.255705	-0.182162	-0.10976	-0.0438793	0.0114202	0.0544152	0.0855833	0.107515	0.12408	0.139474	0.157018	0.17832	0.202696	0.227492	0.248117	0.25954	0.257201	0.237994	0.20117	0.148569	0.084363	0.0143751	-0.0548276	-0.116876	-0.166744	-0.201075	-0.219022	-0.222003	-0.213847	-0.199889	-0.186463	-0.17984	-0.184778	-0.20392	-0.236715	-0.279262	-0.324613	-0.363957	-0.38806	-0.389155	-0.363017
18	MC	3	5	-0.501244	-0.487496	-0.432001	-0.345258	-0.241261	-0.134933	-0.0395037	0.0352223	0.0840802	0.106477	0.10559	0.0873014	0.059041	0.0285048	0.00287681	-0.0116709	-0.0105469	0.00893765	0.0474192	0.103068	0.171447	0.245946	0.318277	0.379347	0.42038	0.434241	0.416428	0.365756	0.284638	0.178668	0.0557917	-0.0748069	-0.2038	-0.323145	-0.426729	-0.510975	-0.575143	-0.621101	-0.652706	-0.674977	-0.692973	-0.710665	-0.73001	-0.750391	-0.768684	-0.779846
19	MC	3	5	0.138672	0.13723	0.132468	0.124111	0.11194	0.0959809	0.0766088	0.0547496	0.0317971	0.00938095	-0.0108571	-0.0276547	-0.0403547	-0.0490228	-0.0543491	-0.0575263	-0.0599318	-0.0627036	-0.0665476	-0.071562	-0.0771948	-0.0823614	-0.0856825	-0.0857551	-0.0814337	-0.0721309	-0.057889	-0.0394842	-0.0183711	0.00341569	0.0234868	0.0393903	0.0489036	0.0503737	0.0429806	0.0268487	0.00310395	-0.0262635	-0.0587396	-0.091623	-0.122333	-0.148827	-0.169684	-0.184116	-0.191957	-0.193355
20	MC	3	5	-0.519426	-0.472322	-0.410986	-0.341374	-0.269695	-0.201265	-0.139191	-0.0844111	-0.0358974	0.00843883	0.0507992	0.0925176	0.133459	0.171908	0.204718	0.22835	0.239524	0.236638	0.220279	0.19364	0.16264	0.135011	0.11934	0.123656	0.153647	0.211573	0.295217	0.397703	0.508169	0.613302	0.699391	0.754585	0.770748	0.745262	0.681429	0.587732	0.476758	0.362866	0.25977	0.17845	0.125766	0.103779	0.109772	0.137481	0.178698	0.224324
21	MC	3	5	-0.155864	-0.128761	-0.102861	-0.0809927	-0.0651414	-0.0557975	-0.0519314	-0.0510497	-0.0497834	-0.0448027	-0.0336322	-0.0153831	0.00896674	0.036768	0.0643663	0.0879873	0.104615	0.112507	0.111468	0.102491	0.0872169	0.0673509	0.044165	0.0182588	-0.010163	-0.0410537	-0.0740488	-0.10823	-0.142081	-0.173743	-0.201497	-0.224091	-0.241112	-0.252975	-0.260532	-0.264846	-0.266672	-0.266224	-0.26318	-0.256898	-0.246798	-0.232766	-0.215193	-0.195035	-0.173519	-0.151774
1	MF	1	1	-0.587133	-0.431556	-0.287898	-0.162209	-0.0587045	0.0205088	0.0754223	0.107879	0.121186	0.119565	0.107595	0.0897095	0.0698204	0.0510758	0.0357606	0.02539	0.0207947	0.0223011	0.0299267	0.043469	0.0625241	0.086511	0.114576	0.145551	0.177934	0.209974	0.23978	0.265551	0.285754	0.299333	0.305758	0.305035	0.297567	0.28392	0.264513	0.2394	0.208141	0.169755	0.123002	0.0667282	0.000327555	-0.0758291	-0.160031	-0.24917	-0.338891	-0.424029
2	MF	1	1	-0.034875	0.0181488	0.0623975	0.0971603	0.12233	0.138372	0.146161	0.146797	0.141388	0.130867	0.11594	0.0971234	0.0747992	0.0493713	0.0213816	-0.00845551	-0.0392875	-0.0701791	-0.10024	-0.12872	-0.155064	-0.178837	-0.199633	-0.216943	-0.230004	-0.237792	-0.239125	-0.232903	-0.218432	-0.195811	-0.166157	-0.131687	-0.0955801	-0.0615121	-0.0330772	-0.0131044	-0.00307058	-0.00276909	-0.0103662	-0.0228367	-0.0367486	-0.0492209	-0.0588346	-0.0662142	-0.0741199	-0.0869225
3	MF	1	1	-0.163038	-0.158761	-0.151166	-0.139897	-0.125142	-0.107574	-0.0882445	-0.0683985	-0.0492626	-0.031768	-0.0164716	-0.00348899	0.00750136	0.0171428	0.0262452	0.0356655	0.0461523	0.0582604	0.0723055	0.0884217	0.106594	0.126719	0.148686	0.172294	0.197223	0.222956	0.248723	0.273473	0.29583	0.314237	0.32709	0.332893	0.33056	0.319602	0.300318	0.273902	0.242405	0.208531	0.175372	0.146067	0.123347	0.109111	0.104061	0.107529	0.117333	0.130043
4	MF	1	1	-0.470978	-0.371567	-0.274125	-0.182549	-0.100401	-0.0305537	0.0250997	0.0658401	0.0920998	0.105316	0.107781	0.102299	0.0918558	0.0793104	0.0671601	0.0572922	0.0509001	0.0485333	0.050157	0.0553012	0.0632734	0.0733733	0.0849941	0.0978016	0.111786	0.127211	0.144442	0.163784	0.185234	0.208241	0.231696	0.25399	0.273218	0.28759	0.295888	0.297846	0.294484	0.288177	0.282362	0.280902	0.287293	0.303706	0.330136	0.363994	0.400233	0.432008
5	MF	1	1	-0.438996	-0.482376	-0.521035	-0.550502	-0.566625	-0.565926	-0.54591	-0.505274	-0.44408	-0.363829	-0.267348	-0.158673	-0.0427368	0.0749765	0.188948	0.294056	0.386084	0.462119	0.520781	0.562198	0.587807	0.599947	0.601285	0.594295	0.580811	0.561731	0.536974	0.505759	0.467024	0.419926	0.364422	0.301586	0.233658	0.163844	0.095831	0.0331239	-0.0215867	-0.0668985	-0.10288	-0.130939	-0.153302	-0.172374	-0.190028	-0.207003	-0.222682	-0.235285
6	MF	1	1	-0.183117	-0.190913	-0.185956	-0.168904	-0.141584	-0.106636	-0.0671861	-0.0264474	0.0125884	0.0473593	0.0759519	0.0971683	0.110562	0.116384	0.11548	0.10911	0.0987372	0.0858604	0.0717838	0.0574529	0.0433464	0.0294632	0.0153649	0.000356431	-0.0162255	-0.0347885	-0.0552638	-0.0769692	-0.0986638	-0.118747	-0.135538	-0.147648	-0.154287	-0.155511	-0.152218	-0.146018	-0.13887	-0.132615	-0.128498	-0.126852	-0.126967	-0.127293	-0.125892	-0.121041	-0.111816	-0.0985934
7	MF	1	1	0.0272483	0.071443	0.104008	0.125102	0.135474	0.136411	0.129605	0.117017	0.100648	0.0823257	0.0635158	0.0451729	0.0276534	0.0107724	-0.00605666	-0.0236146	-0.0425854	-0.0633399	-0.0857397	-0.109091	-0.132263	-0.153892	-0.172719	-0.187899	-0.199196	-0.207049	-0.212463	-0.216731	-0.221026	-0.226028	-0.231622	-0.236801	-0.239833	-0.238644	-0.231341	-0.216771	-0.194958	-0.167246	-0.136111	-0.104633	-0.0757289	-0.0513714	-0.0319403	-0.0159534	-0.000300589	0.0190364
8	MF	1	1	-0.332283	-0.275058	-0.216017	-0.156354	-0.0980479	-0.0436161	0.00427171	0.0431719	0.071299	0.0878916	0.0933699	0.0893464	0.078451	0.0639269	0.0491774	0.0372141	0.0302209	0.0292169	0.0339729	0.043164	0.0547408	0.0664025	0.0761921	0.0829125	0.0864331	0.0877205	0.0886017	0.0913733	0.0981818	0.110541	0.128872	0.152347	0.178997	0.206143	0.23098	0.251227	0.265734	0.274747	0.279907	0.283904	0.28985	0.300457	0.317325	0.340379	0.367647	0.395546
9	MF	1	1	-0.0700672	-0.0828382	-0.0888723	-0.0892417	-0.0848472	-0.0762851	-0.0639771	-0.0483388	-0.0300674	-0.0104028	0.00885859	0.0255503	0.0375027	0.0430539	0.0415544	0.0337241	0.0217223	0.00900118	-0.00017456	-0.00141142	0.00901796	0.0335123	0.0725613	0.124546	0.185919	0.251733	0.316357	0.374408	0.42167	0.455681	0.476159	0.484979	0.48568	0.482698	0.480354	0.481877	0.488606	0.49974	0.512578	0.523248	0.527854	0.523726	0.510448	0.490418	0.46876	0.452479
10	MF	1	1	-0.00748973	0.0220556	0.0495228	0.0737763	0.093291	0.106519	0.112276	0.110004	0.0999897	0.0833628	0.061926	0.0378658	0.0134218	-0.00945349	-0.0294023	-0.0457482	-0.0585003	-0.0682663	-0.0759557	-0.0824942	-0.0885302	-0.094233	-0.0991631	-0.102336	-0.102438	-0.098059	-0.0880328	-0.0717124	-0.0491574	-0.0211969	0.0106188	0.0442137	0.0773507	0.107971	0.134511	0.156184	0.173045	0.185902	0.196093	0.205149	0.21443	0.224812	0.236528	0.249068	0.261358	0.272033
11	MF	1	1	-0.146561	-0.132679	-0.12878	-0.130713	-0.133989	-0.134539	-0.129374	-0.116992	-0.0975127	-0.0724448	-0.0441984	-0.0154897	0.0112754	0.0345341	0.0537709	0.0694446	0.0827164	0.0949	0.107026	0.119339	0.131177	0.141092	0.147253	0.148044	0.142699	0.131746	0.117156	0.10216	0.0905819	0.0859925	0.0907682	0.105294	0.12759	0.153539	0.177609	0.194043	0.198268	0.188142	0.164744	0.132498	0.0985051	0.0711234	0.0581678	0.0650796	0.0934614	0.140439
12	MF	1	1	-0.36498	-0.308276	-0.257928	-0.215289	-0.179989	-0.15008	-0.122542	-0.0939909	-0.0615131	-0.0233944	0.0203791	0.067982	0.115947	0.159789	0.194785	0.216892	0.223564	0.214253	0.190589	0.156115	0.115626	0.0743083	0.0368021	0.00640373	-0.0154546	-0.0292851	-0.0372204	-0.0423563	-0.0479092	-0.0563587	-0.0688274	-0.0847505	-0.102032	-0.117539	-0.127869	-0.130183	-0.122887	-0.106055	-0.0813819	-0.0517624	-0.0205464	0.00931335	0.0360432	0.0594731	0.0810425	0.103309
13	MF	1	1	0.599536	0.588542	0.570505	0.54512	0.512073	0.470683	0.419723	0.357585	0.282868	0.195139	0.0956331	-0.012325	-0.123395	-0.230845	-0.327541	-0.407031	-0.464496	-0.497318	-0.505099	-0.489276	-0.452472	-0.397784	-0.328218	-0.246498	-0.15511	-0.056497	0.0467293	0.151713	0.255573	0.355713	0.450144	0.537644	0.617693	0.690028	0.754173	0.808973	0.852346	0.881381	0.892796	0.883606	0.851787	0.79678	0.71973	0.623261	0.511076	0.387451
14	MF	1	1	0.1272	0.111632	0.0973887	0.0852918	0.0755362	0.0677342	0.0610465	0.0543555	0.0464553	0.0363066	0.0232186	0.00698514	-0.0120265	-0.032858	-0.0540699	-0.0738686	-0.0903073	-0.101546	-0.106105	-0.10306	-0.0921547	-0.0738165	-0.0490151	-0.019042	0.0147191	0.0510403	0.0890289	0.128154	0.16817	0.208971	0.25037	0.291902	0.332733	0.371695	0.407398	0.438495	0.463944	0.483247	0.496567	0.504741	0.509102	0.511194	0.512449	0.513876	0.515824	0.517906
15	MF	1	1	0.247526	0.2502	0.244815	0.232681	0.215587	0.195591	0.174742	0.154748	0.13669	0.120781	0.106319	0.0917448	0.0748925	0.053412	0.0252362	-0.0109491	-0.0553603	-0.106929	-0.163311	-0.221205	-0.27673	-0.325981	-0.365517	-0.392762	-0.406221	-0.40551	-0.391188	-0.364481	-0.326945	-0.280148	-0.22547	-0.164058	-0.0968925	-0.0249942	0.0503466	0.127348	0.203625	0.27619	0.341529	0.395815	0.435124	0.455728	0.454312	0.42827	0.375869	0.296474
16	MF	1	1	0.366586	0.337618	0.307385	0.275714	0.242263	0.206668	0.168702	0.128415	0.0862602	0.0431321	0.000366387	-0.0404258	-0.0775439	-0.109517	-0.135319	-0.154624	-0.167821	-0.176007	-0.180681	-0.183426	-0.185509	-0.187548	-0.189225	-0.189367	-0.186098	-0.177223	-0.160743	-0.135331	-0.100642	-0.0574574	-0.00764504	0.0461151	0.100807	0.153449	0.201549	0.243489	0.27866	0.307378	0.330806	0.350581	0.368464	0.385997	0.404255	0.423659	0.443907	0.464109
17	MF	1	1	0.312721	0.280714	0.246437	0.211781	0.178155	0.146392	0.116719	0.0887691	0.0618689	0.0352494	0.00833427	-0.0190541	-0.0465535	-0.0733217	-0.0981797	-0.119884	-0.137341	-0.149855	-0.157268	-0.159891	-0.158435	-0.153809	-0.146877	-0.138275	-0.128395	-0.117254	-0.104658	-0.0902325	-0.073554	-0.0541975	-0.03176	-0.00591341	0.0236439	0.0572296	0.0950442	0.137203	0.183651	0.234024	0.287582	0.343157	0.399042	0.453056	0.502522	0.544425	0.575591	0.593002
18	MF	1	1	-0.255679	-0.214454	-0.163671	-0.107521	-0.050904	0.00122536	0.044546	0.07598	0.0941144	0.0993815	0.0939266	0.0812012	0.0652991	0.0501619	0.0388076	0.0327733	0.0318534	0.0342335	0.0370016	0.0369179	0.0312501	0.0185642	-0.00081094	-0.0247076	-0.0494899	-0.070737	-0.0841659	-0.0865246	-0.0762308	-0.0536448	-0.020899	0.0186793	0.0613818	0.103953	0.144275	0.181692	0.216871	0.2513	0.286475	0.32304	0.360072	0.394807	0.422828	0.438843	0.43786	0.416605
19	MF	1	1	-0.161446	-0.0854729	-0.0126594	0.0558868	0.118535	0.173221	0.217681	0.249789	0.267932	0.271322	0.260177	0.235702	0.199894	0.155167	0.104001	0.0486008	-0.00930387	-0.0684662	-0.127943	-0.186842	-0.244081	-0.298248	-0.347635	-0.390482	-0.425328	-0.451378	-0.468786	-0.478734	-0.483225	-0.484655	-0.485272	-0.486568	-0.488854	-0.49113	-0.491218	-0.486244	-0.473365	-0.450501	-0.416986	-0.373979	-0.32444	-0.272718	-0.223804	-0.182352	-0.151651	-0.132815
20	MF	1	1	-0.269479	-0.2704	-0.256951	-0.228012	-0.184257	-0.128192	-0.0639612	0.0032221	0.0677327	0.124345	0.168898	0.198781	0.213216	0.213156	0.200816	0.179168	0.151149	0.119204	0.0848867	0.0487368	0.0106221	-0.0298858	-0.0728758	-0.117614	-0.162306	-0.204106	-0.239587	-0.265486	-0.279525	-0.281073	-0.271667	-0.254817	-0.235495	-0.219104	-0.210244	-0.211587	-0.223047	-0.241725	-0.262322	-0.278474	-0.284223	-0.275809	-0.252796	-0.218653	-0.180377	-0.14706
21	MF	1	1	0.305147	0.282423	0.248354	0.20402	0.151164	0.0921286	0.0296673	-0.0331483	-0.0931751	-0.147351	-0.192876	-0.227295	-0.248601	-0.255385	-0.246948	-0.223461	-0.186081	-0.137001	-0.0793133	-0.0167895	0.0466333	0.107241	0.162106	0.20949	0.249054	0.281929	0.310441	0.337713	0.367129	0.401691	0.443475	0.493203	0.550067	0.61174	0.674648	0.734438	0.786577	0.827035	0.85294	0.863067	0.857978	0.83988	0.812074	0.778116	0.740808	0.701313
1	MF	1	2	-0.543521	-0.447637	-0.356898	-0.274131	-0.202047	-0.143036	-0.09893	-0.0703415	-0.0562013	-0.0536113	-0.0579055	-0.0631967	-0.0632795	-0.0526577	-0.0276751	0.0128373	0.0671069	0.130712	0.197425	0.260506	0.314052	0.354171	0.380008	0.393812	0.400439	0.406363	0.418031	0.440419	0.475689	0.522282	0.574942	0.625373	0.663679	0.679912	0.666018	0.617302	0.53339	0.418494	0.280784	0.13129	-0.0178012	-0.154928	-0.270823	-0.359627	-0.419553	-0.452743
2	MF	1	2	0.111472	0.10248	0.0934365	0.0891791	0.0924898	0.103498	0.1196	0.135981	0.146535	0.145367	0.128025	0.0927422	0.0411032	-0.0220023	-0.0890732	-0.151215	-0.199764	-0.227862	-0.231747	-0.211328	-0.170195	-0.114728	-0.0527972	0.00782139	0.0609806	0.103211	0.13409	0.155924	0.172768	0.189055	0.208166	0.231352	0.257178	0.281812	0.299871	0.30587	0.295719	0.268051	0.224969	0.17195	0.116973	0.0689817	0.035993	0.0234347	0.0328441	0.0615571
3	MF	1	2	-0.189794	-0.197911	-0.212006	-0.239461	-0.282578	-0.3379	-0.396881	-0.447465	-0.476776	-0.473758	-0.431426	-0.348746	-0.230665	-0.0877756	0.065871	0.214877	0.345146	0.445862	0.510936	0.539458	0.535006	0.504384	0.456046	0.398147	0.33741	0.278451	0.223826	0.174556	0.131142	0.0945409	0.0667352	0.050968	0.0511834	0.0710873	0.112799	0.175908	0.256464	0.346841	0.436646	0.513788	0.566544	0.585414	0.565024	0.50526	0.411342	0.293358
4	MF	1	2	-0.272202	-0.180054	-0.0918253	-0.00792606	0.0710455	0.14378	0.207884	0.259935	0.295714	0.310766	0.301471	0.266059	0.20535	0.123393	0.0274444	-0.0727519	-0.166028	-0.241293	-0.289074	-0.302926	-0.280407	-0.223351	-0.137505	-0.031601	0.0841039	0.199229	0.304703	0.393725	0.462267	0.50901	0.534973	0.542958	0.5368	0.520897	0.499829	0.478258	0.460974	0.45283	0.458576	0.482282	0.526616	0.591956	0.675461	0.770791	0.868394	0.956427
5	MF	1	2	-0.266264	-0.308493	-0.37019	-0.442206	-0.512535	-0.568244	-0.597738	-0.592589	-0.548982	-0.468261	-0.35662	-0.223959	-0.0822023	0.0566427	0.182415	0.288199	0.371069	0.432202	0.476028	0.508854	0.537397	0.567178	0.601157	0.639164	0.677978	0.711954	0.734283	0.738497	0.719821	0.67634	0.60948	0.523838	0.426314	0.324856	0.227048	0.138557	0.0624227	-0.0012179	-0.0548226	-0.10231	-0.147769	-0.19403	-0.24158	-0.288084	-0.328625	-0.356772
6	MF	1	2	-0.492867	-0.447691	-0.40205	-0.35668	-0.311683	-0.266582	-0.220599	-0.172954	-0.123164	-0.0713574	-0.0183207	0.0344823	0.0851619	0.131715	0.172356	0.205899	0.231816	0.250342	0.262203	0.268328	0.269384	0.26545	0.255764	0.238721	0.212326	0.174628	0.124392	0.0617347	-0.011433	-0.0912813	-0.172267	-0.247792	-0.311	-0.355717	-0.377407	-0.373697	-0.344674	-0.292728	-0.222028	-0.137856	-0.0458504	0.0486115	0.140732	0.226376	0.302037	0.364565
7	MF	1	2	0.325297	0.357605	0.381327	0.395475	0.397853	0.385666	0.356407	0.308818	0.243594	0.163779	0.0746088	-0.0171008	-0.103914	-0.179141	-0.237744	-0.277254	-0.298113	-0.303353	-0.297947	-0.287673	-0.277936	-0.272581	-0.273165	-0.278706	-0.285804	-0.289377	-0.283621	-0.263012	-0.223314	-0.162332	-0.0802571	0.0203507	0.134961	0.257612	0.381648	0.500444	0.608025	0.699609	0.772031	0.823874	0.855523	0.869085	0.868023	0.856645	0.839474	0.820426
8	MF	1	2	-0.23461	-0.155461	-0.0819507	-0.0145687	0.0460732	0.0992859	0.143966	0.17864	0.20155	0.21092	0.205531	0.185055	0.150464	0.104336	0.0507013	-0.00533841	-0.0581759	-0.102666	-0.134859	-0.152681	-0.156226	-0.147738	-0.130989	-0.110535	-0.0907272	-0.0747635	-0.0640908	-0.0581454	-0.0546595	-0.0502712	-0.0414753	-0.0256231	-0.00166835	0.0293302	0.0643645	0.0991031	0.128804	0.14932	0.158192	0.15513	0.14224	0.123457	0.103694	0.0876457	0.0784966	0.0772007
9	MF	1	2	-1.55612	-1.64012	-1.62261	-1.51454	-1.33533	-1.10973	-0.864087	-0.622786	-0.405146	-0.223308	-0.081415	0.0241888	0.103504	0.170546	0.240585	0.327346	0.440622	0.584611	0.757191	0.950278	1.15108	1.34396	1.5128	1.64336	1.72514	1.75292	1.72735	1.65464	1.54579	1.41479	1.2768	1.14599	1.03374	0.947057	0.887705	0.852181	0.832304	0.816632	0.792487	0.748191	0.67523	0.569935	0.43441	0.276447	0.108492	-0.0542418
10	MF	1	2	0.0712792	0.0862449	0.0927885	0.0919096	0.0850251	0.0740001	0.0609894	0.0481618	0.0374709	0.030317	0.0271934	0.0275881	0.0300136	0.0321868	0.031462	0.0253888	0.0121614	-0.00881836	-0.0367483	-0.0693408	-0.103195	-0.134388	-0.159069	-0.174226	-0.178395	-0.17194	-0.157089	-0.137457	-0.11734	-0.100764	-0.0905431	-0.087495	-0.0900455	-0.0943452	-0.0948054	-0.0852303	-0.0600238	-0.0155495	0.0487862	0.130085	0.221977	0.315376	0.399866	0.465372	0.503801	0.51051
11	MF	1	2	-0.0276454	-0.0124106	-0.0248247	-0.0558207	-0.0928279	-0.122209	-0.132221	-0.115482	-0.0706007	-0.00274115	0.0774884	0.155907	0.217722	0.25061	0.247285	0.207173	0.136715	0.048337	-0.0418372	-0.11713	-0.163354	-0.171517	-0.139423	-0.0718531	0.0206588	0.124102	0.223895	0.307718	0.367806	0.401914	0.413313	0.409211	0.398798	0.390823	0.39153	0.403521	0.425478	0.453118	0.480666	0.502721	0.515881	0.519513	0.515814	0.508882	0.503264	0.502314
12	MF	1	2	-0.343847	-0.353691	-0.360113	-0.356554	-0.337297	-0.298409	-0.238541	-0.159231	-0.0649649	0.0373527	0.139139	0.231246	0.305135	0.354019	0.373864	0.363877	0.326669	0.26793	0.195603	0.118711	0.0461426	-0.0146197	-0.0585045	-0.0834532	-0.0904645	-0.0830583	-0.0665905	-0.0469099	-0.029277	-0.0173651	-0.0126549	-0.0143931	-0.0198567	-0.0251822	-0.026263	-0.0197925	-0.00387343	0.0217622	0.0559007	0.0963865	0.1409	0.187901	0.237004	0.289197	0.346256	0.409969
13	MF	1	2	0.580227	0.58165	0.570662	0.542548	0.495628	0.431376	0.35359	0.267154	0.177346	0.0890417	0.00587653	-0.0698025	-0.13674	-0.194928	-0.245179	-0.288538	-0.325893	-0.357698	-0.383271	-0.400434	-0.405877	-0.395203	-0.363484	-0.30648	-0.22157	-0.108436	0.0302676	0.188857	0.359412	0.532828	0.699744	0.851841	0.982911	1.089	1.16854	1.22231	1.25282	1.26363	1.25915	1.24393	1.22186	1.19564	1.16623	1.13206	1.08883	1.03011
14	MF	1	2	0.00805973	-0.0175198	-0.0341671	-0.0401475	-0.0355234	-0.0220967	-0.00301884	0.0178541	0.036613	0.0499415	0.0555919	0.0526875	0.0418019	0.0246978	0.00408838	-0.0168435	-0.0349909	-0.0476397	-0.052885	-0.0497333	-0.038142	-0.018782	0.00721718	0.0386181	0.0743186	0.113532	0.155794	0.200742	0.248028	0.297052	0.346888	0.396351	0.444206	0.489477	0.531729	0.571266	0.609042	0.646407	0.68469	0.724493	0.765351	0.805443	0.841669	0.870174	0.887084	0.889452
15	MF	1	2	0.382974	0.327535	0.29052	0.280406	0.299405	0.343078	0.401294	0.460128	0.504565	0.52135	0.501333	0.441	0.342976	0.21523	0.0694197	-0.0814288	-0.225322	-0.353318	-0.460862	-0.548015	-0.618923	-0.680226	-0.739256	-0.80206	-0.871803	-0.947932	-1.02613	-1.09917	-1.15844	-1.19561	-1.2044	-1.1817	-1.12824	-1.04839	-0.949333	-0.839772	-0.728419	-0.622752	-0.528174	-0.44786	-0.383142	-0.334455	-0.302303	-0.288273	-0.295534	-0.328833
16	MF	1	2	0.00468126	0.0471638	0.0865201	0.113936	0.122653	0.108994	0.0731658	0.0191395	-0.0460801	-0.113656	-0.174326	-0.219968	-0.244734	-0.245885	-0.223902	-0.182203	-0.126213	-0.0624245	0.00291689	0.0646477	0.119396	0.165811	0.204577	0.237726	0.268066	0.298423	0.331083	0.3673	0.407351	0.450656	0.496084	0.542464	0.588863	0.634834	0.68032	0.725564	0.770596	0.815068	0.857743	0.896504	0.928414	0.949979	0.957801	0.949135	0.922461	0.877931
17	MF	1	2	0.481239	0.509417	0.526606	0.5347	0.535334	0.529124	0.515429	0.492196	0.456331	0.40451	0.334162	0.244247	0.136175	0.0139462	-0.116133	-0.246147	-0.367663	-0.47324	-0.557371	-0.617542	-0.654344	-0.671425	-0.674486	-0.670203	-0.664863	-0.663122	-0.667163	-0.676233	-0.686791	-0.69321	-0.688857	-0.667448	-0.624251	-0.557098	-0.466872	-0.35757	-0.235537	-0.108688	0.0149605	0.128478	0.226966	0.307929	0.371488	0.419646	0.455363	0.481619
18	MF	1	2	-0.40477	-0.367344	-0.317041	-0.256847	-0.191109	-0.125009	-0.063884	-0.0125495	0.0254329	0.0483755	0.0567498	0.0532804	0.0425339	0.0301866	0.0219752	0.0226696	0.0351343	0.0597301	0.0942523	0.134438	0.174789	0.209735	0.234777	0.247324	0.247171	0.236397	0.218805	0.198978	0.181462	0.169822	0.166216	0.171262	0.184335	0.204019	0.228679	0.256993	0.288025	0.321138	0.355562	0.389717	0.420728	0.444104	0.453876	0.443279	0.405841	0.336858
19	MF	1	2	0.124227	0.183225	0.237089	0.279073	0.30284	0.303869	0.280432	0.234146	0.169906	0.095238	0.0190747	-0.0496685	-0.103639	-0.138316	-0.152805	-0.149967	-0.135848	-0.118531	-0.106627	-0.107638	-0.126564	-0.165036	-0.221097	-0.289682	-0.363703	-0.435411	-0.497799	-0.545804	-0.576999	-0.591684	-0.592444	-0.583309	-0.568683	-0.552385	-0.536924	-0.523171	-0.510483	-0.497174	-0.481171	-0.460737	-0.434965	-0.404098	-0.369395	-0.332782	-0.296261	-0.261352
20	MF	1	2	-0.393913	-0.348806	-0.289558	-0.219788	-0.143798	-0.0663119	0.00808861	0.0749284	0.130086	0.170551	0.194264	0.201028	0.192388	0.171598	0.143005	0.111604	0.0819038	0.0572896	0.0388729	0.0256685	0.0147572	0.00172712	-0.0179324	-0.0479254	-0.0897262	-0.142366	-0.201866	-0.262424	-0.317056	-0.359318	-0.384597	-0.391173	-0.380536	-0.357183	-0.327509	-0.298317	-0.275723	-0.263221	-0.261656	-0.269206	-0.282316	-0.296731	-0.30939	-0.319294	-0.328093	-0.339353
21	MF	1	2	0.363345	0.36063	0.341908	0.307065	0.256785	0.192732	0.117827	0.0361407	-0.0470609	-0.125926	-0.194528	-0.247553	-0.281087	-0.293134	-0.284091	-0.256525	-0.214797	-0.16446	-0.111184	-0.0598663	-0.0137029	0.0262741	0.0615039	0.0956771	0.134028	0.182511	0.246735	0.330799	0.436332	0.561868	0.702555	0.850576	0.995882	1.12735	1.23441	1.30822	1.34326	1.33783	1.29452	1.2196	1.12216	1.01259	0.900943	0.795402	0.701007	0.619017
1	MF	1	3	-1.01581	-0.862697	-0.703755	-0.547415	-0.401251	-0.270559	-0.157668	-0.0619681	0.0195527	0.0910448	0.156356	0.217838	0.275468	0.326703	0.36719	0.391916	0.396758	0.379948	0.343051	0.291194	0.232524	0.176821	0.133666	0.110417	0.110674	0.13348	0.173494	0.221948	0.268597	0.303801	0.320418	0.315342	0.289911	0.249399	0.201618	0.154986	0.116359	0.089446	0.0738365	0.0651978	0.056317	0.0388802	0.00554797	-0.0481939	-0.122864	-0.214533
2	MF	1	3	-0.161105	-0.12257	-0.0712108	-0.0105335	0.053952	0.115697	0.168105	0.20546	0.223792	0.221381	0.199021	0.159797	0.108595	0.051442	-0.0054301	-0.0564323	-0.097267	-0.125482	-0.140524	-0.143718	-0.137834	-0.126394	-0.113177	-0.101528	-0.0940366	-0.0923422	-0.0971177	-0.108448	-0.126061	-0.149727	-0.179428	-0.215341	-0.257679	-0.306304	-0.36039	-0.418086	-0.47649	-0.531755	-0.579649	-0.616337	-0.63917	-0.647441	-0.642853	-0.629382	-0.612744	-0.599295
3	MF	1	3	-0.719981	-0.840096	-0.916469	-0.937418	-0.898083	-0.801044	-0.655746	-0.476938	-0.282397	-0.090178	0.0836633	0.227344	0.334512	0.404567	0.442188	0.455821	0.455889	0.452835	0.455183	0.468331	0.493715	0.529092	0.569322	0.607786	0.638099	0.655796	0.659509	0.651483	0.637663	0.626451	0.627265	0.648433	0.695309	0.768824	0.864717	0.973741	1.08305	1.17801	1.24467	1.27229	1.25521	1.19385	1.09469	0.968952	0.830321	0.692493
4	MF	1	3	-0.592601	-0.434767	-0.277525	-0.134014	-0.0155773	0.0699449	0.119259	0.133949	0.119876	0.0859041	0.042381	-0.000545502	-0.0344507	-0.0537006	-0.055793	-0.0413967	-0.013744	0.0224081	0.0618663	0.0999436	0.133427	0.160939	0.182967	0.201564	0.219687	0.240321	0.265682	0.296506	0.331698	0.36825	0.401798	0.427368	0.440242	0.437073	0.416563	0.379807	0.330261	0.273148	0.214537	0.160129	0.114107	0.0783037	0.0516757	0.030535	0.0093361	-0.0180183
5	MF	1	3	-0.462713	-0.431367	-0.387803	-0.335454	-0.279301	-0.22489	-0.177325	-0.140269	-0.115188	-0.101084	-0.0946183	-0.0906317	-0.0830711	-0.0661012	-0.0351229	0.0122059	0.0754998	0.151545	0.234522	0.316791	0.389806	0.445185	0.475851	0.476975	0.446559	0.385746	0.298705	0.192095	0.074295	-0.0456236	-0.158961	-0.258373	-0.338734	-0.397651	-0.435525	-0.455356	-0.461996	-0.461177	-0.458473	-0.458279	-0.463179	-0.473453	-0.4873	-0.501465	-0.512041	-0.515684
6	MF	1	3	-0.212312	-0.256883	-0.293456	-0.319973	-0.334506	-0.335485	-0.321891	-0.29358	-0.251459	-0.197499	-0.13464	-0.0665599	0.00278115	0.0695215	0.130465	0.183228	0.226538	0.260202	0.284873	0.301725	0.31205	0.316941	0.316899	0.31185	0.30117	0.283925	0.259257	0.226661	0.186151	0.138459	0.0849059	0.0272383	-0.0325568	-0.0924884	-0.150722	-0.205546	-0.255421	-0.298771	-0.333867	-0.358907	-0.372047	-0.371707	-0.356929	-0.327695	-0.285158	-0.231717
7	MF	1	3	0.385577	0.409465	0.390734	0.328853	0.228561	0.0995282	-0.04473	-0.188519	-0.316082	-0.413708	-0.471571	-0.484962	-0.454739	-0.386892	-0.291394	-0.18048	-0.0668737	0.0380136	0.12547	0.190084	0.229765	0.245216	0.238974	0.214472	0.175238	0.124383	0.0646104	-0.0014053	-0.0704833	-0.138395	-0.199718	-0.248028	-0.276697	-0.280018	-0.254512	-0.200133	-0.120912	-0.0249054	0.0767603	0.171597	0.247842	0.296696	0.314072	0.301461	0.265785	0.218043
8	MF	1	3	-0.270011	-0.164368	-0.0729121	0.000220335	0.0544374	0.0921118	0.11759	0.135701	0.150238	0.162992	0.173237	0.178134	0.173654	0.156048	0.123066	0.0752166	0.0161376	-0.0477769	-0.108325	-0.157059	-0.186889	-0.193707	-0.177049	-0.140397	-0.0902884	-0.03518	0.0165288	0.0581153	0.0859016	0.10017	0.104781	0.106621	0.113842	0.134456	0.174486	0.236951	0.321171	0.422944	0.535247	0.649526	0.757018	0.8499	0.922274	0.970671	0.993888	0.992714
9	MF	1	3	-0.923558	-0.93476	-0.898588	-0.822044	-0.715708	-0.592082	-0.463685	-0.341183	-0.232112	-0.140087	-0.0648474	-0.00291203	0.0513257	0.104033	0.16074	0.225205	0.298855	0.380766	0.468008	0.556526	0.641873	0.720066	0.788277	0.845116	0.890777	0.92692	0.956249	0.981895	1.00683	1.03307	1.06104	1.08923	1.114	1.12988	1.13025	1.10828	1.05826	0.976852	0.864463	0.726011	0.571024	0.413129	0.268682	0.154808	0.0868875	0.0760818
10	MF	1	3	0.347588	0.331949	0.286436	0.217442	0.134128	0.0470106	-0.0335429	-0.0988296	-0.14297	-0.163668	-0.162237	-0.143197	-0.113219	-0.079906	-0.0504278	-0.0301688	-0.021953	-0.0255875	-0.0380538	-0.0540243	-0.0670209	-0.0704707	-0.0589739	-0.0293128	0.0190083	0.0834433	0.15893	0.238647	0.315103	0.381415	0.432483	0.465866	0.482212	0.485133	0.480681	0.476303	0.479552	0.496808	0.532147	0.586571	0.65787	0.740961	0.828671	0.913061	0.986643	1.04366
11	MF	1	3	-0.101924	-0.102029	-0.0971629	-0.0845622	-0.0634615	-0.0350127	-0.00184641	0.0322796	0.0631409	0.086704	0.0997035	0.100183	0.088011	0.0648025	0.033897	4.16708e-05	-0.0313511	-0.0550455	-0.0667499	-0.0638805	-0.0461157	-0.0155032	0.0238195	0.0662814	0.10578	0.136818	0.155301	0.159356	0.149443	0.128298	0.100355	0.0708932	0.0451759	0.0275708	0.0210323	0.0268036	0.0447238	0.0734367	0.110948	0.155187	0.204225	0.256351	0.309937	0.363198	0.413905	0.459344
12	MF	1	3	-0.30741	-0.279682	-0.250893	-0.218392	-0.179894	-0.133564	-0.0784148	-0.0145083	0.0565071	0.131383	0.205197	0.271653	0.323852	0.355245	0.36065	0.337332	0.285748	0.209755	0.116148	0.0137023	-0.0881799	-0.181022	-0.258603	-0.317786	-0.358824	-0.384761	-0.400457	-0.411023	-0.420462	-0.430585	-0.440593	-0.447313	-0.446292	-0.433156	-0.40509	-0.361965	-0.30692	-0.245988	-0.186943	-0.137717	-0.104484	-0.0901686	-0.0934822	-0.109218	-0.129292	-0.144609
13	MF	1	3	1.33943	1.2982	1.23566	1.15489	1.05919	0.951006	0.831116	0.698344	0.550158	0.383964	0.198497	-0.00470328	-0.220243	-0.438658	-0.64722	-0.831306	-0.976331	-1.07008	-1.10451	-1.07706	-0.991255	-0.856226	-0.685537	-0.495284	-0.302044	-0.120745	0.0373068	0.165622	0.262928	0.333167	0.384216	0.426087	0.468937	0.520995	0.586772	0.666163	0.754451	0.843005	0.920988	0.977315	1.00262	0.990751	0.939867	0.852533	0.735005	0.596181
14	MF	1	3	-0.0382919	-0.0121197	0.0189709	0.0526493	0.084741	0.110162	0.124055	0.1229	0.105425	0.0730415	0.0296855	-0.0188168	-0.0657961	-0.104922	-0.131316	-0.142307	-0.137698	-0.11958	-0.0915768	-0.0579904	-0.0228312	0.0109915	0.0420863	0.0706186	0.0979179	0.125922	0.156408	0.190438	0.228055	0.268258	0.309308	0.349272	0.386634	0.420823	0.452496	0.483518	0.516612	0.554739	0.600381	0.654819	0.717561	0.786176	0.856422	0.922736	0.979102	1.01997
15	MF	1	3	0.171077	0.257873	0.325871	0.370504	0.388902	0.380162	0.345575	0.288531	0.214327	0.129769	0.042548	-0.0395202	-0.109312	-0.161317	-0.19251	-0.202967	-0.19616	-0.178777	-0.160076	-0.150673	-0.161033	-0.199757	-0.271952	-0.378027	-0.513056	-0.666945	-0.825593	-0.972555	-1.09129	-1.16747	-1.19101	-1.15743	-1.06842	-0.931366	-0.75808	-0.562921	-0.360523	-0.163916	0.0171638	0.176821	0.313014	0.426578	0.519905	0.595321	0.653752	0.693727
16	MF	1	3	0.541796	0.456218	0.358062	0.257988	0.165598	0.0885329	0.0313186	-0.00490688	-0.0223236	-0.0256005	-0.0207895	-0.0143163	-0.0117496	-0.0169162	-0.0317015	-0.055808	-0.0870101	-0.122047	-0.157133	-0.188656	-0.213706	-0.230388	-0.237708	-0.235333	-0.223421	-0.202139	-0.17161	-0.131845	-0.082744	-0.0245246	0.0421576	0.115869	0.194389	0.274704	0.353421	0.427043	0.492654	0.548293	0.593421	0.628844	0.656797	0.680243	0.702526	0.72668	0.754674	0.787009
17	MF	1	3	0.64313	0.572581	0.499562	0.424991	0.349831	0.275267	0.202846	0.134055	0.0701839	0.0118649	-0.0411046	-0.0898513	-0.135936	-0.180734	-0.224836	-0.267459	-0.305896	-0.336093	-0.352928	-0.351311	-0.326957	-0.277459	-0.202588	-0.104366	0.0132095	0.144869	0.284827	0.427515	0.568051	0.702746	0.829157	0.946122	1.05393	1.15401	1.24881	1.34148	1.43504	1.53172	1.63199	1.73397	1.83315	1.92258	1.99384	2.03846	2.04932	2.02251
18	MF	1	3	-1.23137	-1.09896	-0.951406	-0.789958	-0.61731	-0.437618	-0.256393	-0.0800029	0.0849535	0.232291	0.356981	0.455526	0.526236	0.569075	0.585348	0.577312	0.547649	0.499081	0.43414	0.355065	0.263921	0.162694	0.0534782	-0.0614072	-0.179323	-0.297458	-0.412977	-0.523247	-0.626154	-0.720289	-0.805039	-0.880549	-0.947454	-1.00654	-1.05836	-1.10276	-1.13877	-1.1645	-1.1776	-1.17565	-1.157	-1.12131	-1.07006	-1.0065	-0.93526	-0.861394
19	MF	1	3	-0.0263507	0.0404852	0.0975354	0.147015	0.190648	0.229188	0.262321	0.288729	0.306372	0.312967	0.306381	0.284984	0.247957	0.195496	0.12888	0.050434	-0.0365088	-0.127854	-0.219007	-0.30521	-0.381937	-0.445307	-0.492435	-0.521727	-0.533057	-0.527767	-0.508529	-0.479075	-0.443847	-0.407452	-0.37423	-0.347749	-0.330352	-0.322861	-0.32452	-0.333208	-0.345765	-0.358702	-0.368918	-0.374259	-0.374023	-0.368997	-0.361136	-0.352855	-0.346255	-0.342218
20	MF	1	3	-0.208558	-0.196954	-0.173661	-0.139918	-0.0978199	-0.0509298	-0.00321027	0.0409738	0.0775013	0.103414	0.117054	0.11875	0.110286	0.0948531	0.076307	0.0583578	0.0437273	0.0335342	0.0273944	0.0232706	0.0184183	0.00971061	-0.00482885	-0.0257745	-0.0518976	-0.0803429	-0.107356	-0.12921	-0.143394	-0.149291	-0.148626	-0.144944	-0.143083	-0.14736	-0.160555	-0.182558	-0.210003	-0.236594	-0.254512	-0.256188	-0.236327	-0.193986	-0.133416	-0.0638941	0.00170143	0.0495103
21	MF	1	3	-0.0143593	-0.0655785	-0.105734	-0.132943	-0.1482	-0.154747	-0.157349	-0.160811	-0.168908	-0.183281	-0.202857	-0.223767	-0.239907	-0.243996	-0.228889	-0.189144	-0.122499	-0.0305105	0.0812064	0.203605	0.325496	0.435569	0.524235	0.585443	0.617926	0.62544	0.616004	0.600425	0.589851	0.593502	0.616589	0.65916	0.715809	0.776743	0.829727	0.862649	0.86625	0.836089	0.77398	0.68782	0.590389	0.49696	0.422262	0.377389	0.367367	0.389553
1	MF	1	4	0.0436119	-0.0160811	-0.069	-0.111922	-0.143343	-0.163545	-0.174352	-0.17822	-0.177388	-0.173177	-0.165501	-0.152906	-0.1331	-0.103734	-0.0634357	-0.0125527	0.0463122	0.108411	0.167499	0.217037	0.251528	0.26766	0.265432	0.24826	0.222505	0.196389	0.178251	0.174868	0.189936	0.222949	0.269184	0.320338	0.366112	0.395992	0.401505	0.377902	0.325249	0.248738	0.157782	0.0645617	-0.0181288	-0.0790986	-0.110792	-0.110457	-0.0806622	-0.0287145
2	MF	1	4	0.146347	0.0843309	0.031039	-0.00798119	-0.0298403	-0.0348731	-0.0265609	-0.0108162	0.00514653	0.0145002	0.0120846	-0.00438127	-0.033696	-0.0713736	-0.110455	-0.14276	-0.160476	-0.157683	-0.131508	-0.0826077	-0.0151301	0.064109	0.146835	0.224764	0.290985	0.341003	0.373215	0.388827	0.3912	0.384865	0.374323	0.363039	0.352758	0.343324	0.332948	0.318974	0.298789	0.27082	0.235335	0.194787	0.153721	0.118203	0.0948276	0.0896489	0.106964	0.14848
3	MF	1	4	-0.0267569	-0.0391506	-0.0608399	-0.0995639	-0.157437	-0.230326	-0.308636	-0.379066	-0.427514	-0.44199	-0.414955	-0.345257	-0.238166	-0.104918	0.0396258	0.179212	0.298994	0.387602	0.43863	0.451036	0.428412	0.377665	0.30736	0.225852	0.140187	0.055495	-0.0248973	-0.0989167	-0.164688	-0.219696	-0.260355	-0.281925	-0.279377	-0.248515	-0.187518	-0.0979945	0.0140598	0.138309	0.261274	0.36772	0.443197	0.476303	0.460963	0.397731	0.294009	0.163315
4	MF	1	4	0.198775	0.191513	0.1823	0.174623	0.171446	0.174333	0.182785	0.194095	0.203614	0.20545	0.19369	0.16376	0.113494	0.0440829	-0.0397157	-0.130044	-0.216928	-0.289826	-0.339231	-0.358227	-0.343681	-0.296725	-0.222499	-0.129403	-0.0276825	0.0720179	0.160262	0.229941	0.277032	0.300769	0.303277	0.288968	0.263581	0.233307	0.203941	0.180412	0.166489	0.164653	0.176215	0.201379	0.239323	0.28825	0.345325	0.406797	0.468162	0.524419
5	MF	1	4	0.172732	0.173882	0.150845	0.108295	0.0540898	-0.00231848	-0.0518281	-0.0873158	-0.104902	-0.104433	-0.0892715	-0.0652866	-0.0394656	-0.0183338	-0.00653303	-0.00585667	-0.0150144	-0.0299174	-0.044753	-0.053344	-0.05041	-0.0327688	-0.000128146	0.0448688	0.0971671	0.150222	0.197309	0.232738	0.252797	0.256413	0.245058	0.222251	0.192655	0.161013	0.131217	0.105433	0.0840093	0.0656806	0.0480573	0.0286292	0.0055333	-0.0216563	-0.0515517	-0.0810816	-0.105943	-0.121488
6	MF	1	4	-0.30975	-0.256778	-0.216094	-0.187776	-0.1701	-0.159946	-0.153413	-0.146506	-0.135752	-0.118717	-0.0942726	-0.062686	-0.0254004	0.0153316	0.0568756	0.0967891	0.133078	0.164481	0.190419	0.210875	0.226038	0.235987	0.240399	0.238364	0.228552	0.209417	0.179656	0.138704	0.0872308	0.027466	-0.0367293	-0.100145	-0.156713	-0.200206	-0.225189	-0.227679	-0.205804	-0.160114	-0.0935302	-0.0110046	0.0811167	0.175904	0.266624	0.347417	0.413853	0.463159
7	MF	1	4	0.298049	0.286162	0.277319	0.270373	0.262379	0.249254	0.226802	0.191801	0.142946	0.0814532	0.011093	-0.0622737	-0.131568	-0.189914	-0.231688	-0.253639	-0.255528	-0.240013	-0.212207	-0.178582	-0.145673	-0.118689	-0.100446	-0.0908067	-0.086608	-0.0823274	-0.0711588	-0.0462813	-0.00228721	0.0636962	0.151365	0.257151	0.374794	0.496255	0.612989	0.717214	0.802983	0.866855	0.908143	0.928506	0.931252	0.920457	0.899964	0.872599	0.839775	0.80139
8	MF	1	4	0.0976727	0.119597	0.134066	0.141785	0.144121	0.142902	0.139694	0.135468	0.130251	0.123028	0.112161	0.0957087	0.0720133	0.0404091	0.0015239	-0.0425525	-0.0883968	-0.131883	-0.168832	-0.195845	-0.210967	-0.21414	-0.207181	-0.193447	-0.17716	-0.162484	-0.152692	-0.149519	-0.152841	-0.160812	-0.170348	-0.17797	-0.180665	-0.176812	-0.166615	-0.152124	-0.13693	-0.125428	-0.121715	-0.128774	-0.147611	-0.176999	-0.213631	-0.252734	-0.28915	-0.318345
9	MF	1	4	-1.48605	-1.55728	-1.53374	-1.4253	-1.25049	-1.03345	-0.80011	-0.574447	-0.375078	-0.212905	-0.0902736	-0.00136149	0.066001	0.127492	0.199031	0.293622	0.418899	0.57561	0.757365	0.951689	1.14206	1.31044	1.44023	1.51881	1.53922	1.50119	1.411	1.28023	1.12412	0.959108	0.800643	0.661015	0.548057	0.464359	0.407351	0.370304	0.343698	0.316892	0.279909	0.224944	0.147376	0.046209	-0.0760379	-0.213971	-0.360268	-0.50672
10	MF	1	4	0.078769	0.0641893	0.0432657	0.0181333	-0.00826584	-0.0325192	-0.0512865	-0.0618423	-0.0625188	-0.0530458	-0.0347326	-0.0102777	0.0165918	0.0416403	0.0608643	0.071137	0.0706617	0.0594479	0.0392074	0.0131534	-0.0146648	-0.0401547	-0.0599063	-0.0718896	-0.0759568	-0.0738806	-0.0690561	-0.0657442	-0.0681829	-0.0795674	-0.101162	-0.131709	-0.167396	-0.202316	-0.229317	-0.241414	-0.233069	-0.201452	-0.147307	-0.0750635	0.00754748	0.0905631	0.163338	0.216304	0.242443	0.238477
11	MF	1	4	0.118916	0.120268	0.103955	0.0748924	0.0411607	0.01233	-0.0028474	0.00151009	0.0269119	0.0697036	0.121687	0.171397	0.206447	0.216076	0.193514	0.137729	0.053999	-0.046563	-0.148863	-0.236469	-0.294531	-0.312609	-0.286676	-0.219897	-0.12204	-0.00764462	0.10674	0.205558	0.277224	0.315922	0.322545	0.303917	0.271208	0.237285	0.213921	0.209478	0.227209	0.264976	0.315922	0.370223	0.417376	0.448389	0.457646	0.443803	0.409803	0.361876
12	MF	1	4	0.0211334	-0.045415	-0.102186	-0.141265	-0.157307	-0.148329	-0.115999	-0.0652404	-0.00345185	0.0607471	0.11876	0.163264	0.189188	0.19423	0.179079	0.146985	0.103105	0.0536773	0.00501419	-0.0374044	-0.0694836	-0.088928	-0.0953067	-0.089857	-0.0750099	-0.0537732	-0.0293701	-0.00455362	0.0186322	0.0389935	0.0561726	0.0703575	0.0821753	0.0923569	0.101606	0.11039	0.119013	0.127818	0.137283	0.148149	0.161446	0.178588	0.20096	0.229724	0.265214	0.30666
13	MF	1	4	-0.019309	-0.00689141	0.000156592	-0.00257229	-0.0164445	-0.0393074	-0.0661331	-0.090431	-0.105523	-0.106098	-0.0897566	-0.0574775	-0.0133449	0.0359171	0.0823623	0.118493	0.138603	0.13962	0.121828	0.0888414	0.0465957	0.00258049	-0.0352658	-0.0599822	-0.0664608	-0.0519394	-0.0164617	0.0371444	0.10384	0.177115	0.2496	0.314197	0.365218	0.398969	0.414363	0.413334	0.400472	0.382249	0.366355	0.360328	0.370069	0.398861	0.446498	0.508802	0.577754	0.642655
14	MF	1	4	-0.11914	-0.129152	-0.131556	-0.125439	-0.11106	-0.0898308	-0.0640654	-0.0365014	-0.00984224	0.0136349	0.0323734	0.0457023	0.0538284	0.0575559	0.0581583	0.0570251	0.0553163	0.053906	0.0532197	0.0533268	0.0540127	0.0550345	0.0562323	0.0576601	0.0595995	0.0624921	0.0667647	0.0725879	0.0798578	0.0880815	0.0965179	0.104448	0.111473	0.117783	0.124331	0.132771	0.145098	0.16316	0.188123	0.219753	0.256249	0.294249	0.329221	0.356298	0.371261	0.371546
15	MF	1	4	0.135448	0.0773347	0.0457048	0.047725	0.0838178	0.147487	0.226552	0.30538	0.367876	0.40057	0.395015	0.349255	0.268083	0.161818	0.0441834	-0.0704797	-0.169962	-0.246389	-0.29755	-0.326811	-0.342193	-0.354245	-0.373739	-0.409298	-0.465582	-0.542422	-0.634944	-0.734688	-0.831494	-0.915462	-0.978933	-1.01764	-1.03135	-1.02339	-0.99968	-0.96712	-0.932044	-0.898942	-0.869703	-0.843675	-0.818266	-0.790183	-0.756615	-0.716544	-0.671403	-0.625307
16	MF	1	4	-0.361905	-0.290454	-0.220865	-0.161778	-0.119611	-0.0976738	-0.0955359	-0.109276	-0.13234	-0.156788	-0.174693	-0.179542	-0.167191	-0.136369	-0.0885835	-0.0275789	0.0416078	0.113582	0.183598	0.248074	0.304905	0.353359	0.393802	0.427093	0.454164	0.475646	0.491826	0.502631	0.507993	0.508113	0.503729	0.496349	0.488056	0.481385	0.478771	0.482075	0.491936	0.507689	0.526936	0.545923	0.559951	0.563982	0.553546	0.525476	0.478554	0.413821
17	MF	1	4	0.168518	0.228703	0.280169	0.322919	0.357179	0.382732	0.398709	0.403427	0.394462	0.369261	0.325828	0.263301	0.182728	0.0872679	-0.017953	-0.126263	-0.230322	-0.323385	-0.400103	-0.457651	-0.495908	-0.517615	-0.527608	-0.531928	-0.536468	-0.545868	-0.562505	-0.586	-0.613237	-0.639013	-0.657097	-0.661534	-0.647895	-0.614328	-0.561916	-0.494773	-0.419188	-0.342712	-0.272621	-0.214679	-0.172077	-0.145127	-0.131035	-0.124779	-0.120228	-0.111383
18	MF	1	4	-0.149091	-0.15289	-0.15337	-0.149326	-0.140205	-0.126234	-0.10843	-0.0885295	-0.0686815	-0.0510061	-0.0371768	-0.0279208	-0.0227652	-0.0199753	-0.0168324	-0.0101037	0.00328085	0.0254966	0.0572507	0.0975199	0.143539	0.19117	0.235588	0.272032	0.296661	0.307134	0.302971	0.285502	0.257693	0.223467	0.187115	0.152583	0.122953	0.100066	0.0844038	0.0753008	0.0711532	0.0698379	0.0690869	0.0666776	0.0606559	0.0492978	0.0310479	0.00443597	-0.0320186	-0.0797471
19	MF	1	4	0.285673	0.268698	0.249749	0.223186	0.184305	0.130648	0.0627515	-0.0156427	-0.0980256	-0.176084	-0.241103	-0.285371	-0.303532	-0.293483	-0.256805	-0.198568	-0.126544	-0.0500648	0.0213166	0.0792039	0.117517	0.133211	0.126537	0.1008	0.0616256	0.0159672	-0.0290131	-0.0670699	-0.0937739	-0.107029	-0.107173	-0.0967414	-0.0798283	-0.0612549	-0.0457067	-0.036927	-0.0371173	-0.0466726	-0.0641852	-0.0867575	-0.110525	-0.13138	-0.14559	-0.15043	-0.14461	-0.128536
20	MF	1	4	-0.124434	-0.0784063	-0.0326071	0.00822445	0.0404583	0.0618803	0.0720498	0.0717063	0.062353	0.0462061	0.0253664	0.0022469	-0.0208277	-0.0415588	-0.0578113	-0.0675646	-0.0692449	-0.0619142	-0.0460137	-0.0230683	0.00413507	0.0316129	0.0549434	0.0696882	0.0725796	0.0617397	0.0377212	0.00306197	-0.0375309	-0.0782443	-0.112931	-0.136356	-0.145041	-0.138079	-0.117265	-0.0867295	-0.0526757	-0.0214963	0.000666195	0.00926783	0.00190699	-0.0209219	-0.056594	-0.100641	-0.147716	-0.192292
21	MF	1	4	0.0581975	0.0782066	0.0935543	0.103045	0.105621	0.100604	0.0881601	0.0692889	0.0461142	0.0214253	-0.00165213	-0.0202577	-0.0324857	-0.0377486	-0.037143	-0.0330641	-0.0287158	-0.0274589	-0.0318709	-0.0430768	-0.0603362	-0.0809668	-0.100602	-0.113813	-0.115026	-0.0994179	-0.0637061	-0.00691373	0.0692025	0.160177	0.259081	0.357373	0.445815	0.515609	0.559759	0.573784	0.556685	0.510799	0.441581	0.356528	0.264178	0.172706	0.0888696	0.0172865	-0.039801	-0.0822961
1	MF	1	5	0.472286	0.41506	0.346857	0.273284	0.199204	0.127523	0.0587384	-0.00837344	-0.075754	-0.144656	-0.214261	-0.281035	-0.338747	-0.37936	-0.394865	-0.379079	-0.329651	-0.249236	-0.145626	-0.0306877	0.0815277	0.177351	0.246341	0.283394	0.289765	0.272883	0.244537	0.21847	0.207092	0.218481	0.254524	0.310031	0.373768	0.430514	0.4644	0.462317	0.417031	0.329048	0.206947	0.0660921	-0.0741182	-0.193808	-0.276371	-0.311433	-0.296688	-0.238211
2	MF	1	5	0.272577	0.22505	0.164647	0.0997126	0.0385378	-0.0121986	-0.0485052	-0.0694792	-0.0772577	-0.0760137	-0.0709958	-0.0670548	-0.067492	-0.0734443	-0.0836431	-0.0947828	-0.102497	-0.10238	-0.0912237	-0.0676093	-0.0323601	0.0116665	0.0603803	0.109349	0.155017	0.195553	0.231207	0.264372	0.298829	0.338781	0.387595	0.446693	0.514857	0.588116	0.660261	0.723956	0.772208	0.799806	0.804618	0.788287	0.756142	0.716423	0.678846	0.652817	0.645589	0.660852
3	MF	1	5	0.530187	0.642185	0.704463	0.697957	0.615504	0.463144	0.258865	0.0294731	-0.194379	-0.38358	-0.515089	-0.57609	-0.565177	-0.492343	-0.376317	-0.240944	-0.110743	-0.0069728	0.0557528	0.0711269	0.041291	-0.0247082	-0.113277	-0.20964	-0.300688	-0.377345	-0.435683	-0.476926	-0.506521	-0.53191	-0.56053	-0.597465	-0.644126	-0.697737	-0.751918	-0.797833	-0.826581	-0.831169	-0.808022	-0.758505	-0.68867	-0.608434	-0.529663	-0.463692	-0.418979	-0.399135
4	MF	1	5	0.320398	0.254713	0.1857	0.126087	0.0866228	0.0738348	0.0886256	0.125986	0.175838	0.224861	0.25909	0.266604	0.2398	0.177094	0.0832374	-0.0313552	-0.152284	-0.263701	-0.35094	-0.402869	-0.413834	-0.384291	-0.320472	-0.233165	-0.135583	-0.0410926	0.0390219	0.0972191	0.130568	0.14076	0.133175	0.115589	0.0965573	0.0838245	0.0832661	0.0984512	0.130712	0.179682	0.244039	0.322153	0.412509	0.513652	0.623785	0.740256	0.859058	0.974446
5	MF	1	5	0.196449	0.122873	0.017613	-0.106752	-0.233234	-0.343354	-0.420413	-0.45232	-0.433794	-0.367177	-0.262001	-0.133328	0.000868824	0.122744	0.217538	0.275994	0.295569	0.280657	0.241506	0.192063	0.147591	0.121993	0.125306	0.16219	0.231419	0.326207	0.435578	0.546403	0.645526	0.721963	0.768441	0.78221	0.765048	0.722507	0.662574	0.593913	0.524418	0.459959	0.40365	0.355969	0.31541	0.279423	0.24572	0.21338	0.183416	0.158912
6	MF	1	5	-0.280555	-0.190808	-0.108594	-0.0367061	0.0228231	0.0689023	0.101292	0.120626	0.128295	0.126142	0.116319	0.101042	0.0823807	0.0621938	0.0418907	0.022671	0.00527743	-0.00986006	-0.0226708	-0.0333972	-0.042666	-0.0514903	-0.0611347	-0.0731296	-0.0888441	-0.109296	-0.134865	-0.164926	-0.197584	-0.22974	-0.257173	-0.275031	-0.278443	-0.263229	-0.226685	-0.168151	-0.0892532	0.00604224	0.111838	0.221051	0.326197	0.420319	0.497662	0.554071	0.587196	0.596282
7	MF	1	5	-0.0602796	-0.0518591	-0.00940792	0.066622	0.169293	0.286137	0.401137	0.497337	0.559677	0.577487	0.54618	0.467861	0.350825	0.207751	0.0536501	-0.096774	-0.231239	-0.341366	-0.423417	-0.477757	-0.507701	-0.517797	-0.512139	-0.493178	-0.461042	-0.41376	-0.348232	-0.261607	-0.15283	-0.0239375	0.119461	0.268379	0.411658	0.53763	0.63616	0.700577	0.728938	0.724514	0.695271	0.652277	0.607681	0.572389	0.553951	0.555184	0.573689	0.602383
8	MF	1	5	0.0354002	0.00890671	-0.00903861	-0.014789	-0.00836418	0.00717417	0.0263754	0.0429384	0.0513121	0.0479284	0.0322943	0.00692135	-0.0231898	-0.0517118	-0.0723649	-0.080555	-0.0743135	-0.054889	-0.026534	0.00437815	0.0306634	0.0459691	0.0460602	0.0298623	-0.000438798	-0.0395835	-0.0806195	-0.116261	-0.140561	-0.150441	-0.146256	-0.132244	-0.115511	-0.105126	-0.110122	-0.137848	-0.192367	-0.273624	-0.377055	-0.494396	-0.614779	-0.726442	-0.81858	-0.883025	-0.915391	-0.915513
9	MF	1	5	-0.632561	-0.705357	-0.724022	-0.692499	-0.619625	-0.517651	-0.400403	-0.281603	-0.173034	-0.0832209	-0.0165676	0.0271008	0.052178	0.066513	0.0798456	0.102142	0.141767	0.203845	0.289183	0.393752	0.509203	0.62389	0.72452	0.798242	0.834361	0.826003	0.771104	0.672745	0.538957	0.381722	0.215763	0.0567655	-0.0802637	-0.182828	-0.242546	-0.2561	-0.225955	-0.160221	-0.0719755	0.02218	0.104206	0.156806	0.165728	0.121639	0.0216041	-0.130324
10	MF	1	5	-0.276309	-0.245704	-0.193648	-0.125533	-0.0491033	0.0269895	0.0945323	0.146991	0.180441	0.193985	0.18943	0.170785	0.143233	0.112093	0.0818897	0.0555576	0.0341144	0.0167691	0.00130544	-0.0153165	-0.0361741	-0.0639169	-0.100096	-0.144913	-0.197404	-0.255383	-0.316018	-0.376104	-0.432443	-0.482179	-0.523026	-0.553361	-0.572257	-0.579478	-0.575486	-0.561533	-0.539576	-0.512358	-0.48336	-0.456486	-0.435892	-0.425586	-0.428805	-0.447689	-0.482842	-0.533152
11	MF	1	5	0.0742782	0.0896185	0.0723383	0.0287415	-0.0293664	-0.0871959	-0.130375	-0.147762	-0.133742	-0.0894452	-0.0222151	0.0557245	0.129711	0.185808	0.213388	0.207131	0.168066	0.103383	0.0249127	-0.0532495	-0.117238	-0.156014	-0.163242	-0.138135	-0.0851207	-0.0127161	0.0685942	0.148362	0.218363	0.273616	0.312958	0.338317	0.353622	0.363253	0.370497	0.376717	0.380754	0.379682	0.369719	0.347534	0.311655	0.263162	0.205877	0.145684	0.0893595	0.0429701
12	MF	1	5	-0.036437	-0.0740089	-0.10922	-0.138161	-0.157403	-0.164845	-0.160126	-0.144723	-0.121472	-0.0940301	-0.0660572	-0.0404071	-0.018717	-0.00122654	0.0132139	0.0265455	0.0409213	0.0581752	0.0794549	0.105009	0.134323	0.166402	0.200099	0.234333	0.268359	0.301702	0.333866	0.364113	0.391185	0.41322	0.427939	0.43292	0.426435	0.407974	0.378827	0.342173	0.303047	0.26775	0.242843	0.234104	0.245384	0.27807	0.330486	0.398415	0.475548	0.554578
13	MF	1	5	-0.759203	-0.716554	-0.664999	-0.612338	-0.56356	-0.51963	-0.477526	-0.43119	-0.372812	-0.294922	-0.192621	-0.0650992	0.083503	0.24373	0.402041	0.542768	0.650438	0.712377	0.721237	0.676627	0.585379	0.461023	0.322053	0.188803	0.0804741	0.012309	-0.00703917	0.0232347	0.0964842	0.199661	0.315528	0.425754	0.513974	0.568001	0.581765	0.556144	0.498367	0.420625	0.338163	0.266619	0.219237	0.20489	0.22636	0.27953	0.353825	0.433926
14	MF	1	5	0.0463516	-0.00540004	-0.0531381	-0.0927968	-0.120264	-0.132259	-0.127074	-0.105046	-0.0688116	-0.0231	0.0259065	0.0715043	0.107598	0.12962	0.135404	0.125463	0.102707	0.07194	0.0386918	0.00825713	-0.0153108	-0.0297735	-0.0348691	-0.0320005	-0.0235994	-0.01239	-0.000614145	0.0103037	0.0199725	0.0287937	0.0375795	0.0470783	0.0575714	0.0686548	0.0792338	0.0877472	0.0924305	0.0916676	0.0843088	0.0696741	0.0477902	0.0192667	-0.0147521	-0.0525622	-0.0920179	-0.130516
15	MF	1	5	0.211897	0.0696623	-0.0353515	-0.0900986	-0.0894967	-0.0370844	0.0557193	0.171597	0.290239	0.391581	0.458785	0.48052	0.452287	0.376547	0.26193	0.121538	-0.0291621	-0.174541	-0.300786	-0.397342	-0.457889	-0.480469	-0.467304	-0.424033	-0.358747	-0.280988	-0.200539	-0.126614	-0.0671445	-0.0281422	-0.0133894	-0.0242705	-0.0598246	-0.117019	-0.191254	-0.276852	-0.367896	-0.458837	-0.545337	-0.624681	-0.696156	-0.761033	-0.822208	-0.883595	-0.949287	-1.02256
16	MF	1	5	-0.537115	-0.409055	-0.271542	-0.144052	-0.0429458	0.0204614	0.0418473	0.0240464	-0.0237565	-0.0880554	-0.153537	-0.205652	-0.232985	-0.228969	-0.192201	-0.126395	-0.0392033	0.0596229	0.16005	0.253304	0.333101	0.3962	0.442284	0.473059	0.491486	0.500562	0.502693	0.499145	0.490095	0.47518	0.453926	0.426595	0.394474	0.36013	0.326899	0.298521	0.277943	0.266775	0.264322	0.26766	0.271617	0.269737	0.255275	0.222455	0.167786	0.0909213
17	MF	1	5	-0.161891	-0.063164	0.0270446	0.109709	0.185502	0.253857	0.312583	0.358141	0.386147	0.392646	0.375267	0.334099	0.272111	0.19468	0.108703	0.021312	-0.0617673	-0.137147	-0.204443	-0.266231	-0.327387	-0.393965	-0.471898	-0.565837	-0.678072	-0.807991	-0.95199	-1.10375	-1.25484	-1.39596	-1.51801	-1.61357	-1.67818	-1.7111	-1.71568	-1.69905	-1.67058	-1.64041	-1.61703	-1.60549	-1.60618	-1.61465	-1.62236	-1.61881	-1.59396	-1.54089
18	MF	1	5	0.826598	0.731621	0.634365	0.533111	0.426201	0.312609	0.192509	0.0674534	-0.0595206	-0.183916	-0.300231	-0.402245	-0.483702	-0.538889	-0.563372	-0.554642	-0.512514	-0.439351	-0.339888	-0.220627	-0.0891325	0.0470401	0.181299	0.308731	0.426494	0.533855	0.631782	0.722225	0.807616	0.890111	0.971255	1.05181	1.13179	1.21056	1.28704	1.35975	1.42679	1.48564	1.53316	1.56537	1.57772	1.56542	1.52393	1.44978	1.3411	1.19825
19	MF	1	5	0.150578	0.14274	0.139554	0.132058	0.112192	0.0746803	0.018111	-0.0545827	-0.136465	-0.217729	-0.287306	-0.334652	-0.351596	-0.333812	-0.281685	-0.200401	-0.0993388	0.00932285	0.112381	0.197572	0.255373	0.28027	0.271338	0.232045	0.169354	0.0923565	0.0107291	-0.0667293	-0.133152	-0.184232	-0.218215	-0.23556	-0.238331	-0.229524	-0.212405	-0.189963	-0.164718	-0.138472	-0.112253	-0.0864778	-0.0609422	-0.0351007	-0.00825914	0.020073	0.0499935	0.0808661
20	MF	1	5	-0.185356	-0.151852	-0.115897	-0.0798697	-0.0459784	-0.0153821	0.0112989	0.0339546	0.0525845	0.0671373	0.0772102	0.0822781	0.0821019	0.0767445	0.066698	0.053246	0.0381765	0.0237554	0.0114786	0.00239787	-0.00366118	-0.00798349	-0.0131035	-0.0221509	-0.0378286	-0.0620234	-0.0945101	-0.133214	-0.173662	-0.210027	-0.235971	-0.246229	-0.237453	-0.209823	-0.166953	-0.115759	-0.0657199	-0.0266267	-0.00714413	-0.0130176	-0.0459888	-0.102745	-0.175974	-0.2554	-0.329795	-0.388863
21	MF	1	5	0.377704	0.426208	0.447642	0.440008	0.404985	0.347479	0.275176	0.196951	0.121848	0.0573552	0.00832818	-0.0237854	-0.0411797	-0.0491379	-0.0552019	-0.0673816	-0.0922978	-0.13395	-0.192391	-0.263471	-0.339199	-0.409295	-0.462731	-0.489766	-0.483898	-0.442929	-0.369269	-0.269626	-0.15352	-0.0316344	0.085967	0.191416	0.280073	0.350606	0.40468	0.445573	0.477011	0.501746	0.520542	0.531776	0.531767	0.515626	0.478682	0.418014	0.33364	0.229463
1	MF	2	1	-0.587133	-0.431556	-0.287898	-0.162209	-0.0587045	0.0205088	0.0754223	0.107879	0.121186	0.119565	0.107595	0.0897095	0.0698204	0.0510758	0.0357606	0.02539	0.0207947	0.0223011	0.0299267	0.043469	0.0625241	0.086511	0.114576	0.145551	0.177934	0.209974	0.23978	0.265551	0.285754	0.299333	0.305758	0.305035	0.297567	0.28392	0.264513	0.2394	0.208141	0.169755	0.123002	0.0667282	0.000327555	-0.0758291	-0.160031	-0.24917	-0.338891	-0.424029
2	MF	2	1	-0.034875	0.0181488	0.0623975	0.0971603	0.12233	0.138372	0.146161	0.146797	0.141388	0.130867	0.11594	0.0971234	0.0747992	0.0493713	0.0213816	-0.00845551	-0.0392875	-0.0701791	-0.10024	-0.12872	-0.155064	-0.178837	-0.199633	-0.216943	-0.230004	-0.237792	-0.239125	-0.232903	-0.218432	-0.195811	-0.166157	-0.131687	-0.0955801	-0.0615121	-0.0330772	-0.0131044	-0.00307058	-0.00276909	-0.0103662	-0.0228367	-0.0367486	-0.0492209	-0.0588346	-0.0662142	-0.0741199	-0.0869225
3	MF	2	1	-0.163038	-0.158761	-0.151166	-0.139897	-0.125142	-0.107574	-0.0882445	-0.0683985	-0.0492626	-0.031768	-0.0164716	-0.00348899	0.00750136	0.0171428	0.0262452	0.0356655	0.0461523	0.0582604	0.0723055	0.0884217	0.106594	0.126719	0.148686	0.172294	0.197223	0.222956	0.248723	0.273473	0.29583	0.314237	0.32709	0.332893	0.33056	0.319602	0.300318	0.273902	0.242405	0.208531	0.175372	0.146067	0.123347	0.109111	0.104061	0.107529	0.117333	0.130043
4	MF	2	1	-0.470978	-0.371567	-0.274125	-0.182549	-0.100401	-0.0305537	0.0250997	0.0658401	0.0920998	0.105316	0.107781	0.102299	0.0918558	0.0793104	0.0671601	0.0572922	0.0509001	0.0485333	0.050157	0.0553012	0.0632734	0.0733733	0.0849941	0.0978016	0.111786	0.127211	0.144442	0.163784	0.185234	0.208241	0.231696	0.25399	0.273218	0.28759	0.295888	0.297846	0.294484	0.288177	0.282362	0.280902	0.287293	0.303706	0.330136	0.363994	0.400233	0.432008
5	MF	2	1	-0.438996	-0.482376	-0.521035	-0.550502	-0.566625	-0.565926	-0.54591	-0.505274	-0.44408	-0.363829	-0.267348	-0.158673	-0.0427368	0.0749765	0.188948	0.294056	0.386084	0.462119	0.520781	0.562198	0.587807	0.599947	0.601285	0.594295	0.580811	0.561731	0.536974	0.505759	0.467024	0.419926	0.364422	0.301586	0.233658	0.163844	0.095831	0.0331239	-0.0215867	-0.0668985	-0.10288	-0.130939	-0.153302	-0.172374	-0.190028	-0.207003	-0.222682	-0.235285
6	MF	2	1	-0.183117	-0.190913	-0.185956	-0.168904	-0.141584	-0.106636	-0.0671861	-0.0264474	0.0125884	0.0473593	0.0759519	0.0971683	0.110562	0.116384	0.11548	0.10911	0.0987372	0.0858604	0.0717838	0.0574529	0.0433464	0.0294632	0.0153649	0.000356431	-0.0162255	-0.0347885	-0.0552638	-0.0769692	-0.0986638	-0.118747	-0.135538	-0.147648	-0.154287	-0.155511	-0.152218	-0.146018	-0.13887	-0.132615	-0.128498	-0.126852	-0.126967	-0.127293	-0.125892	-0.121041	-0.111816	-0.0985934
7	MF	2	1	0.0272483	0.071443	0.104008	0.125102	0.135474	0.136411	0.129605	0.117017	0.100648	0.0823257	0.0635158	0.0451729	0.0276534	0.0107724	-0.00605666	-0.0236146	-0.0425854	-0.0633399	-0.0857397	-0.109091	-0.132263	-0.153892	-0.172719	-0.187899	-0.199196	-0.207049	-0.212463	-0.216731	-0.221026	-0.226028	-0.231622	-0.236801	-0.239833	-0.238644	-0.231341	-0.216771	-0.194958	-0.167246	-0.136111	-0.104633	-0.0757289	-0.0513714	-0.0319403	-0.0159534	-0.000300589	0.0190364
8	MF	2	1	-0.332283	-0.275058	-0.216017	-0.156354	-0.0980479	-0.0436161	0.00427171	0.0431719	0.071299	0.0878916	0.0933699	0.0893464	0.078451	0.0639269	0.0491774	0.0372141	0.0302209	0.0292169	0.0339729	0.043164	0.0547408	0.0664025	0.0761921	0.0829125	0.0864331	0.0877205	0.0886017	0.0913733	0.0981818	0.110541	0.128872	0.152347	0.178997	0.206143	0.23098	0.251227	0.265734	0.274747	0.279907	0.283904	0.28985	0.300457	0.317325	0.340379	0.367647	0.395546
9	MF	2	1	-0.0700672	-0.0828382	-0.0888723	-0.0892417	-0.0848472	-0.0762851	-0.0639771	-0.0483388	-0.0300674	-0.0104028	0.00885859	0.0255503	0.0375027	0.0430539	0.0415544	0.0337241	0.0217223	0.00900118	-0.00017456	-0.00141142	0.00901796	0.0335123	0.0725613	0.124546	0.185919	0.251733	0.316357	0.374408	0.42167	0.455681	0.476159	0.484979	0.48568	0.482698	0.480354	0.481877	0.488606	0.49974	0.512578	0.523248	0.527854	0.523726	0.510448	0.490418	0.46876	0.452479
10	MF	2	1	-0.00748973	0.0220556	0.0495228	0.0737763	0.093291	0.106519	0.112276	0.110004	0.0999897	0.0833628	0.061926	0.0378658	0.0134218	-0.00945349	-0.0294023	-0.0457482	-0.0585003	-0.0682663	-0.0759557	-0.0824942	-0.0885302	-0.094233	-0.0991631	-0.102336	-0.102438	-0.098059	-0.0880328	-0.0717124	-0.0491574	-0.0211969	0.0106188	0.0442137	0.0773507	0.107971	0.134511	0.156184	0.173045	0.185902	0.196093	0.205149	0.21443	0.224812	0.236528	0.249068	0.261358	0.272033
11	MF	2	1	-0.146561	-0.132679	-0.12878	-0.130713	-0.133989	-0.134539	-0.129374	-0.116992	-0.0975127	-0.0724448	-0.0441984	-0.0154897	0.0112754	0.0345341	0.0537709	0.0694446	0.0827164	0.0949	0.107026	0.119339	0.131177	0.141092	0.147253	0.148044	0.142699	0.131746	0.117156	0.10216	0.0905819	0.0859925	0.0907682	0.105294	0.12759	0.153539	0.177609	0.194043	0.198268	0.188142	0.164744	0.132498	0.0985051	0.0711234	0.0581678	0.0650796	0.0934614	0.140439
12	MF	2	1	-0.36498	-0.308276	-0.257928	-0.215289	-0.179989	-0.15008	-0.122542	-0.0939909	-0.0615131	-0.0233944	0.0203791	0.067982	0.115947	0.159789	0.194785	0.216892	0.223564	0.214253	0.190589	0.156115	0.115626	0.0743083	0.0368021	0.00640373	-0.0154546	-0.0292851	-0.0372204	-0.0423563	-0.0479092	-0.0563587	-0.0688274	-0.0847505	-0.102032	-0.117539	-0.127869	-0.130183	-0.122887	-0.106055	-0.0813819	-0.0517624	-0.0205464	0.00931335	0.0360432	0.0594731	0.0810425	0.103309
13	MF	2	1	0.599536	0.588542	0.570505	0.54512	0.512073	0.470683	0.419723	0.357585	0.282868	0.195139	0.0956331	-0.012325	-0.123395	-0.230845	-0.327541	-0.407031	-0.464496	-0.497318	-0.505099	-0.489276	-0.452472	-0.397784	-0.328218	-0.246498	-0.15511	-0.056497	0.0467293	0.151713	0.255573	0.355713	0.450144	0.537644	0.617693	0.690028	0.754173	0.808973	0.852346	0.881381	0.892796	0.883606	0.851787	0.79678	0.71973	0.623261	0.511076	0.387451
14	MF	2	1	0.1272	0.111632	0.0973887	0.0852918	0.0755362	0.0677342	0.0610465	0.0543555	0.0464553	0.0363066	0.0232186	0.00698514	-0.0120265	-0.032858	-0.0540699	-0.0738686	-0.0903073	-0.101546	-0.106105	-0.10306	-0.0921547	-0.0738165	-0.0490151	-0.019042	0.0147191	0.0510403	0.0890289	0.128154	0.16817	0.208971	0.25037	0.291902	0.332733	0.371695	0.407398	0.438495	0.463944	0.483247	0.496567	0.504741	0.509102	0.511194	0.512449	0.513876	0.515824	0.517906
15	MF	2	1	0.247526	0.2502	0.244815	0.232681	0.215587	0.195591	0.174742	0.154748	0.13669	0.120781	0.106319	0.0917448	0.0748925	0.053412	0.0252362	-0.0109491	-0.0553603	-0.106929	-0.163311	-0.221205	-0.27673	-0.325981	-0.365517	-0.392762	-0.406221	-0.40551	-0.391188	-0.364481	-0.326945	-0.280148	-0.22547	-0.164058	-0.0968925	-0.0249942	0.0503466	0.127348	0.203625	0.27619	0.341529	0.395815	0.435124	0.455728	0.454312	0.42827	0.375869	0.296474
16	MF	2	1	0.366586	0.337618	0.307385	0.275714	0.242263	0.206668	0.168702	0.128415	0.0862602	0.0431321	0.000366387	-0.0404258	-0.0775439	-0.109517	-0.135319	-0.154624	-0.167821	-0.176007	-0.180681	-0.183426	-0.185509	-0.187548	-0.189225	-0.189367	-0.186098	-0.177223	-0.160743	-0.135331	-0.100642	-0.0574574	-0.00764504	0.0461151	0.100807	0.153449	0.201549	0.243489	0.27866	0.307378	0.330806	0.350581	0.368464	0.385997	0.404255	0.423659	0.443907	0.464109
17	MF	2	1	0.312721	0.280714	0.246437	0.211781	0.178155	0.146392	0.116719	0.0887691	0.0618689	0.0352494	0.00833427	-0.0190541	-0.0465535	-0.0733217	-0.0981797	-0.119884	-0.137341	-0.149855	-0.157268	-0.159891	-0.158435	-0.153809	-0.146877	-0.138275	-0.128395	-0.117254	-0.104658	-0.0902325	-0.073554	-0.0541975	-0.03176	-0.00591341	0.0236439	0.0572296	0.0950442	0.137203	0.183651	0.234024	0.287582	0.343157	0.399042	0.453056	0.502522	0.544425	0.575591	0.593002
18	MF	2	1	-0.255679	-0.214454	-0.163671	-0.107521	-0.050904	0.00122536	0.044546	0.07598	0.0941144	0.0993815	0.0939266	0.0812012	0.0652991	0.0501619	0.0388076	0.0327733	0.0318534	0.0342335	0.0370016	0.0369179	0.0312501	0.0185642	-0.00081094	-0.0247076	-0.0494899	-0.070737	-0.0841659	-0.0865246	-0.0762308	-0.0536448	-0.020899	0.0186793	0.0613818	0.103953	0.144275	0.181692	0.216871	0.2513	0.286475	0.32304	0.360072	0.394807	0.422828	0.438843	0.43786	0.416605
19	MF	2	1	-0.161446	-0.0854729	-0.0126594	0.0558868	0.118535	0.173221	0.217681	0.249789	0.267932	0.271322	0.260177	0.235702	0.199894	0.155167	0.104001	0.0486008	-0.00930387	-0.0684662	-0.127943	-0.186842	-0.244081	-0.298248	-0.347635	-0.390482	-0.425328	-0.451378	-0.468786	-0.478734	-0.483225	-0.484655	-0.485272	-0.486568	-0.488854	-0.49113	-0.491218	-0.486244	-0.473365	-0.450501	-0.416986	-0.373979	-0.32444	-0.272718	-0.223804	-0.182352	-0.151651	-0.132815
20	MF	2	1	-0.269479	-0.2704	-0.256951	-0.228012	-0.184257	-0.128192	-0.0639612	0.0032221	0.0677327	0.124345	0.168898	0.198781	0.213216	0.213156	0.200816	0.179168	0.151149	0.119204	0.0848867	0.0487368	0.0106221	-0.0298858	-0.0728758	-0.117614	-0.162306	-0.204106	-0.239587	-0.265486	-0.279525	-0.281073	-0.271667	-0.254817	-0.235495	-0.219104	-0.210244	-0.211587	-0.223047	-0.241725	-0.262322	-0.278474	-0.284223	-0.275809	-0.252796	-0.218653	-0.180377	-0.14706
21	MF	2	1	0.305147	0.282423	0.248354	0.20402	0.151164	0.0921286	0.0296673	-0.0331483	-0.0931751	-0.147351	-0.192876	-0.227295	-0.248601	-0.255385	-0.246948	-0.223461	-0.186081	-0.137001	-0.0793133	-0.0167895	0.0466333	0.107241	0.162106	0.20949	0.249054	0.281929	0.310441	0.337713	0.367129	0.401691	0.443475	0.493203	0.550067	0.61174	0.674648	0.734438	0.786577	0.827035	0.85294	0.863067	0.857978	0.83988	0.812074	0.778116	0.740808	0.701313
1	MF	2	2	-0.905295	-0.741881	-0.590511	-0.458104	-0.348697	-0.263289	-0.199984	-0.154673	-0.121883	-0.0958705	-0.0715428	-0.0451511	-0.0146235	0.020659	0.0603317	0.103624	0.150218	0.200546	0.25609	0.319094	0.391902	0.476134	0.57173	0.676297	0.784877	0.890249	0.983634	1.05607	1.09964	1.10891	1.08179	1.01987	0.928134	0.814025	0.68602	0.552269	0.419126	0.290323	0.166814	0.047068	-0.0720132	-0.193781	-0.320671	-0.453267	-0.589853	-0.726521
2	MF	2	2	0.112218	0.163871	0.199046	0.216802	0.217415	0.202537	0.175159	0.139312	0.0995248	0.0602092	0.0250148	-0.00366417	-0.0249056	-0.0393316	-0.0488468	-0.0562147	-0.0644573	-0.0763528	-0.0939173	-0.11804	-0.148292	-0.182952	-0.219197	-0.253394	-0.281546	-0.299835	-0.305174	-0.295638	-0.270923	-0.232494	-0.183535	-0.128546	-0.0727689	-0.0214519	0.0210953	0.0522646	0.071617	0.0809624	0.0839594	0.0852297	0.0892071	0.0988072	0.114367	0.133114	0.149203	0.15473
3	MF	2	2	-0.0590516	-0.0812213	-0.115326	-0.158511	-0.205606	-0.249383	-0.281587	-0.294069	-0.280221	-0.236259	-0.162393	-0.0633632	0.0517431	0.170364	0.278147	0.361049	0.407612	0.410912	0.370003	0.290293	0.182992	0.0634719	-0.051102	-0.144485	-0.204009	-0.222527	-0.199428	-0.140632	-0.0572276	0.0367064	0.126639	0.20024	0.24958	0.27212	0.271024	0.254095	0.232011	0.216065	0.21593	0.237857	0.283581	0.350286	0.431263	0.517286	0.598205	0.664744
4	MF	2	2	-0.563332	-0.506107	-0.456286	-0.406265	-0.348616	-0.277932	-0.192199	-0.0934104	0.0126154	0.117296	0.211048	0.285181	0.333569	0.3538	0.347513	0.319721	0.277497	0.228411	0.17879	0.132488	0.0904862	0.051283	0.0119257	-0.0304553	-0.0770211	-0.126214	-0.173406	-0.211496	-0.232345	-0.228725	-0.196197	-0.134625	-0.0488236	0.0520056	0.155799	0.249903	0.323548	0.370055	0.38819	0.382239	0.360776	0.334462	0.313238	0.303862	0.308112	0.322312
5	MF	2	2	-0.90696	-0.866404	-0.820674	-0.769728	-0.713238	-0.650648	-0.581343	-0.50469	-0.420204	-0.327765	-0.227455	-0.11994	-0.00651935	0.110891	0.229654	0.346429	0.457427	0.558523	0.645641	0.715123	0.764016	0.790363	0.793241	0.773012	0.731248	0.670602	0.594705	0.507965	0.415383	0.322171	0.233512	0.154176	0.0879281	0.0370834	0.0021061	-0.0187216	-0.0292786	-0.0351908	-0.0430189	-0.0592256	-0.088852	-0.134376	-0.194854	-0.265636	-0.338907	-0.404891
6	MF	2	2	-0.153795	-0.134153	-0.112586	-0.0901434	-0.0670929	-0.0429674	-0.0170336	0.0112588	0.0417465	0.0731906	0.103394	0.129401	0.147974	0.156309	0.152591	0.136431	0.109008	0.0729016	0.0316275	-0.0108849	-0.0510327	-0.0860493	-0.114329	-0.135519	-0.150247	-0.159796	-0.16566	-0.169085	-0.170908	-0.17157	-0.171221	-0.169989	-0.168221	-0.166646	-0.166359	-0.168561	-0.174242	-0.183657	-0.195997	-0.209288	-0.220496	-0.22611	-0.222928	-0.208902	-0.183919	-0.150173
7	MF	2	2	0.274876	0.315292	0.339359	0.343958	0.327974	0.292409	0.240166	0.175736	0.104663	0.0328194	-0.0341768	-0.0916141	-0.136163	-0.166224	-0.182027	-0.185539	-0.180209	-0.170396	-0.160726	-0.155459	-0.157819	-0.169435	-0.190154	-0.217975	-0.249334	-0.279553	-0.303521	-0.316429	-0.314467	-0.29538	-0.258818	-0.206518	-0.142103	-0.0707955	0.00106277	0.0666973	0.119506	0.153778	0.165473	0.15276	0.116456	0.0602331	-0.00948901	-0.0841133	-0.153764	-0.208581
8	MF	2	2	-0.41349	-0.30389	-0.189342	-0.0765952	0.0271578	0.115014	0.181437	0.222871	0.238268	0.229438	0.200538	0.157757	0.108288	0.0593616	0.0171856	-0.014004	-0.0325179	-0.039448	-0.0383796	-0.0347459	-0.0347839	-0.0443342	-0.0677342	-0.106961	-0.161091	-0.226349	-0.296646	-0.364384	-0.421675	-0.461491	-0.478671	-0.470505	-0.436939	-0.380201	-0.304353	-0.214245	-0.114871	-0.0106123	0.0950031	0.199245	0.299984	0.395149	0.482258	0.558133	0.619056	0.660842
9	MF	2	2	-1.18834	-1.23388	-1.21627	-1.13668	-1.0021	-0.823867	-0.615715	-0.392088	-0.16662	0.0488306	0.244805	0.414162	0.551846	0.654507	0.720333	0.748954	0.741677	0.701984	0.635986	0.552595	0.463385	0.381583	0.320511	0.291719	0.302684	0.354894	0.442722	0.553356	0.668088	0.764813	0.821652	0.820814	0.752109	0.615388	0.421207	0.189688	-0.0526573	-0.277176	-0.457828	-0.575601	-0.621767	-0.599006	-0.520559	-0.407587	-0.285079	-0.177154
10	MF	2	2	-0.00709933	-0.0104506	-0.00239724	0.0148296	0.0369396	0.0587062	0.075146	0.0825952	0.0794623	0.0663995	0.0460759	0.0223999	-0.000313118	-0.0184021	-0.0295959	-0.0335042	-0.0315117	-0.026502	-0.0220231	-0.0213387	-0.0266122	-0.038266	-0.0546941	-0.0725427	-0.0873014	-0.0943034	-0.0896424	-0.0711419	-0.0389293	0.00442355	0.0542152	0.104503	0.149119	0.183004	0.203089	0.209119	0.203673	0.191715	0.179638	0.173999	0.180139	0.20117	0.237191	0.285354	0.340234	0.395086
11	MF	2	2	-0.326029	-0.328987	-0.325443	-0.316614	-0.303708	-0.287484	-0.268024	-0.244574	-0.215876	-0.180405	-0.136937	-0.0849262	-0.0250011	0.0409424	0.10978	0.177324	0.238851	0.289756	0.32615	0.345618	0.347659	0.334069	0.308799	0.277627	0.247434	0.225138	0.21663	0.225535	0.252319	0.293896	0.343697	0.392484	0.429505	0.44454	0.429515	0.380411	0.298357	0.18993	0.0664705	-0.0574278	-0.166249	-0.246169	-0.28742	-0.286108	-0.244899	-0.172521
12	MF	2	2	-0.36444	-0.315168	-0.26947	-0.226125	-0.184421	-0.144168	-0.105539	-0.0687373	-0.0337268	1.67705e-05	0.0333827	0.0673683	0.102484	0.138189	0.172594	0.202379	0.223214	0.230577	0.220813	0.192317	0.146336	0.0872686	0.022364	-0.0392796	-0.0882282	-0.116417	-0.118752	-0.0941065	-0.0456903	0.0195451	0.092162	0.162058	0.220302	0.260739	0.281034	0.282943	0.27165	0.254638	0.240259	0.236114	0.247834	0.278412	0.327966	0.394043	0.472154	0.556415
13	MF	2	2	1.12241	1.05822	0.970407	0.863866	0.743672	0.614036	0.477543	0.335512	0.18864	0.0377839	-0.114643	-0.264015	-0.403558	-0.525237	-0.620674	-0.682909	-0.707813	-0.694679	-0.646248	-0.568356	-0.4687	-0.355442	-0.236352	-0.118044	-0.00540921	0.0983634	0.191477	0.273639	0.346056	0.411087	0.472128	0.533294	0.598434	0.670115	0.749047	0.833415	0.918638	0.998144	1.06441	1.10987	1.12816	1.11495	1.06793	0.986383	0.871067	0.723659
14	MF	2	2	0.0304516	0.0467215	0.0605628	0.0695711	0.0716048	0.0650954	0.049431	0.025086	-0.00635356	-0.0421848	-0.0788478	-0.112316	-0.138454	-0.153486	-0.154638	-0.140629	-0.11194	-0.0709812	-0.0220507	0.0291363	0.0761697	0.112853	0.134267	0.137695	0.123236	0.0939835	0.0557701	0.0162548	-0.0163041	-0.0343653	-0.0324684	-0.00820488	0.0373397	0.0997441	0.171961	0.245458	0.311624	0.363045	0.394489	0.403569	0.390817	0.359228	0.31353	0.259326	0.202138	0.146595
15	MF	2	2	-0.0638285	-0.0150353	0.0398154	0.0946044	0.142839	0.178806	0.198746	0.201519	0.188949	0.165247	0.136113	0.107481	0.084092	0.0684604	0.0601408	0.055762	0.0495737	0.0346727	0.00434557	-0.0465724	-0.120378	-0.215925	-0.328449	-0.450073	-0.570907	-0.680218	-0.767929	-0.825764	-0.84816	-0.832584	-0.779563	-0.692187	-0.575386	-0.435189	-0.278002	-0.110025	0.0630284	0.235904	0.403708	0.561562	0.704321	0.826354	0.921553	0.983569	1.00629	0.984427
16	MF	2	2	0.803224	0.79402	0.747662	0.663101	0.544847	0.402182	0.247643	0.0947938	-0.044011	-0.159459	-0.246531	-0.304717	-0.337398	-0.350632	-0.351398	-0.34591	-0.338388	-0.33031	-0.320406	-0.305362	-0.280828	-0.242771	-0.188619	-0.117935	-0.0327952	0.0625659	0.162637	0.261626	0.354821	0.439235	0.514323	0.58183	0.644996	0.707515	0.772365	0.840836	0.911772	0.981758	1.04552	1.09724	1.13163	1.1455	1.1384	1.11297	1.07449	1.02982
17	MF	2	2	0.368756	0.396867	0.418382	0.433215	0.4413	0.442326	0.435468	0.419298	0.392076	0.351936	0.297411	0.228032	0.1447	0.0497925	-0.0528966	-0.158511	-0.26175	-0.357636	-0.441836	-0.511361	-0.564592	-0.601163	-0.621758	-0.627647	-0.620408	-0.601545	-0.572621	-0.535077	-0.490474	-0.440522	-0.387174	-0.332487	-0.278338	-0.226195	-0.176753	-0.129662	-0.0835661	-0.0363103	0.0146379	0.0715613	0.135652	0.206531	0.281713	0.356601	0.424714	0.478652
18	MF	2	2	-0.682667	-0.677987	-0.649906	-0.60081	-0.535219	-0.459085	-0.378841	-0.300239	-0.227378	-0.162046	-0.103555	-0.049057	0.00554716	0.0644402	0.130652	0.20501	0.285601	0.36785	0.445326	0.510852	0.558031	0.582584	0.58331	0.562421	0.525167	0.478826	0.431222	0.389112	0.356884	0.33578	0.323753	0.316206	0.307296	0.291469	0.265018	0.227158	0.180405	0.130084	0.0830689	0.0460453	0.0235859	0.0167696	0.0224337	0.0335577	0.040694	0.0342013
19	MF	2	2	-0.366296	-0.235959	-0.106499	0.0175261	0.130691	0.227311	0.302189	0.351517	0.37358	0.369211	0.341661	0.296136	0.238949	0.176313	0.113334	0.0531455	-0.00345647	-0.0577905	-0.112561	-0.170919	-0.235367	-0.306895	-0.384555	-0.465527	-0.545741	-0.620728	-0.686652	-0.741031	-0.783197	-0.814185	-0.836287	-0.852239	-0.864411	-0.87409	-0.88122	-0.884473	-0.88182	-0.871319	-0.851922	-0.824128	-0.790272	-0.754215	-0.720717	-0.694405	-0.678599	-0.674415
20	MF	2	2	-0.483184	-0.450302	-0.395449	-0.321345	-0.232361	-0.134642	-0.0350498	0.0588802	0.140046	0.202362	0.241771	0.256441	0.247592	0.219051	0.176855	0.12842	0.0814089	0.0426277	0.0168893	0.00613406	0.00974394	0.0245075	0.045651	0.0678108	0.0861404	0.0972986	0.0997786	0.0940136	0.0818037	0.0654825	0.0472254	0.0284591	0.00936494	-0.0107759	-0.0327368	-0.0571718	-0.0833247	-0.109077	-0.130991	-0.144893	-0.147447	-0.137001	-0.114952	-0.0861445	-0.0584391	-0.0412783
21	MF	2	2	0.307504	0.265165	0.205808	0.1324	0.0504575	-0.0328853	-0.109863	-0.173538	-0.218746	-0.2428	-0.246005	-0.231006	-0.202177	-0.164562	-0.122943	-0.0810218	-0.0410395	-0.00394429	0.0305645	0.063363	0.0954342	0.127853	0.161363	0.196544	0.234075	0.274819	0.319881	0.37051	0.427803	0.492186	0.563044	0.638501	0.715213	0.788462	0.852772	0.902565	0.932804	0.940127	0.923352	0.884159	0.826943	0.758475	0.686817	0.61979	0.563622	0.52143
1	MF	2	3	-0.707185	-0.548074	-0.382755	-0.221419	-0.0748734	0.0468789	0.136222	0.189139	0.205915	0.190989	0.152155	0.0991784	0.0422968	-0.00924868	-0.0484406	-0.071047	-0.07558	-0.0626083	-0.0338262	0.00898009	0.0648224	0.133793	0.217022	0.316049	0.431616	0.562645	0.705247	0.852234	0.993263	1.11593	1.2071	1.25495	1.25103	1.19178	1.07966	0.923191	0.736071	0.535568	0.340066	0.166538	0.0282098	-0.0672639	-0.118744	-0.131435	-0.115836	-0.0858584
2	MF	2	3	-0.419381	-0.376453	-0.316236	-0.240214	-0.152761	-0.0607612	0.0272674	0.102484	0.157192	0.186253	0.188112	0.165262	0.12393	0.072996	0.0224896	-0.018247	-0.0421822	-0.0457867	-0.0293851	0.00322286	0.0458784	0.091818	0.135332	0.173303	0.205867	0.236433	0.270627	0.314736	0.373746	0.449635	0.54029	0.639337	0.73695	0.821676	0.882651	0.911831	0.90585	0.8669	0.802329	0.723157	0.641814	0.569411	0.513351	0.47573	0.45305	0.437237
3	MF	2	3	-0.376402	-0.457714	-0.512095	-0.531144	-0.511448	-0.455376	-0.370142	-0.266686	-0.15783	-0.0559358	0.0289863	0.0907673	0.127919	0.143507	0.144615	0.140518	0.141116	0.154965	0.187515	0.240208	0.310043	0.389887	0.469843	0.538753	0.586131	0.603817	0.587556	0.537458	0.458088	0.357658	0.246604	0.136014	0.0359986	-0.045666	-0.104218	-0.138156	-0.148455	-0.137923	-0.109793	-0.0669144	-0.0109572	0.0576556	0.139333	0.234618	0.342875	0.4617
4	MF	2	3	-0.616188	-0.507712	-0.403674	-0.303097	-0.205981	-0.113467	-0.027718	0.0486108	0.112845	0.162892	0.197759	0.217752	0.224441	0.220308	0.208358	0.191428	0.171735	0.150591	0.128274	0.104197	0.0772956	0.0465611	0.0114779	-0.0275568	-0.0691315	-0.110893	-0.150001	-0.18362	-0.209525	-0.226548	-0.234754	-0.235352	-0.230356	-0.222015	-0.212237	-0.202165	-0.191949	-0.180894	-0.167934	-0.152268	-0.134221	-0.115747	-0.100831	-0.0952172	-0.105471	-0.137733
5	MF	2	3	-0.431823	-0.515177	-0.591613	-0.650046	-0.680755	-0.677013	-0.636326	-0.560805	-0.456866	-0.334198	-0.204103	-0.0775292	0.0366232	0.132927	0.210137	0.271059	0.321564	0.369122	0.421041	0.482533	0.555376	0.637217	0.721568	0.798903	0.858183	0.888898	0.883071	0.836798	0.75118	0.632285	0.490266	0.33763	0.187311	0.0503376	-0.0657968	-0.158172	-0.22855	-0.282428	-0.327358	-0.370846	-0.418312	-0.471333	-0.527068	-0.578532	-0.615922	-0.628823
6	MF	2	3	-0.645358	-0.612685	-0.567275	-0.509606	-0.440479	-0.361025	-0.272808	-0.177992	-0.0795716	0.0185786	0.111746	0.194766	0.26269	0.31148	0.338845	0.344785	0.331817	0.304808	0.270267	0.235152	0.205722	0.186355	0.178639	0.181174	0.189974	0.199424	0.203611	0.197751	0.179338	0.148832	0.109648	0.0674963	0.0291859	0.00113762	-0.0120368	-0.00847138	0.0104865	0.040641	0.0758348	0.109247	0.134896	0.148807	0.149691	0.139094	0.120828	0.0999146
7	MF	2	3	0.136934	0.174831	0.198348	0.210095	0.212783	0.208624	0.198919	0.183885	0.162903	0.134834	0.0986993	0.0543787	0.00306	-0.0525177	-0.108134	-0.158628	-0.198829	-0.224577	-0.233623	-0.226317	-0.205791	-0.177582	-0.148732	-0.12654	-0.117021	-0.123715	-0.1468	-0.182832	-0.225238	-0.265429	-0.294397	-0.304448	-0.290735	-0.252283	-0.192389	-0.118128	-0.0391502	0.0339974	0.0916919	0.12699	0.136789	0.122266	0.0884857	0.0432899	-0.00425366	-0.0457773
8	MF	2	3	0.0442368	0.0942925	0.134711	0.161928	0.173675	0.169396	0.150212	0.118814	0.0788953	0.0347475	-0.00950414	-0.0502131	-0.0845087	-0.110449	-0.127074	-0.134309	-0.132705	-0.123457	-0.108217	-0.0890947	-0.0684832	-0.048858	-0.0327776	-0.022294	-0.0189653	-0.0232773	-0.0345807	-0.0509755	-0.0694105	-0.0859515	-0.0962583	-0.0960996	-0.0820873	-0.0518417	-0.00454526	0.0592704	0.137621	0.227591	0.325588	0.427897	0.530857	0.631185	0.725831	0.812129	0.887611	0.949916
9	MF	2	3	-0.297701	-0.240041	-0.17809	-0.123668	-0.0884631	-0.081015	-0.104531	-0.155827	-0.225277	-0.29867	-0.35963	-0.392788	-0.386721	-0.336117	-0.242887	-0.115688	0.0316305	0.182604	0.321031	0.4336	0.511788	0.552809	0.559157	0.537531	0.496962	0.446934	0.39565	0.348963	0.309861	0.27862	0.253408	0.231129	0.208249	0.181431	0.147973	0.10578	0.0534285	-0.00990225	-0.0841216	-0.168109	-0.259138	-0.352496	-0.441387	-0.517069	-0.569627	-0.589331
10	MF	2	3	-0.0227594	-0.0123551	0.00921925	0.0388585	0.0709761	0.0986929	0.115347	0.115754	0.0973906	0.0610811	0.0108269	-0.0467098	-0.103311	-0.150655	-0.181652	-0.191605	-0.178891	-0.145262	-0.0953656	-0.0359739	0.0252134	0.0807343	0.124497	0.152541	0.163407	0.158225	0.140269	0.114432	0.0864067	0.0620715	0.0467202	0.0445904	0.0585496	0.0899655	0.138631	0.202952	0.280054	0.366033	0.456307	0.545893	0.629742	0.703153	0.762183	0.803834	0.826489	0.83001
11	MF	2	3	-0.14892	-0.113834	-0.0833489	-0.0559651	-0.0306168	-0.00727836	0.012717	0.0268982	0.0320444	0.0252153	0.00465946	-0.0290647	-0.0726825	-0.120155	-0.163134	-0.192362	-0.199166	-0.177165	-0.123711	-0.0406629	0.0655095	0.184501	0.303702	0.410172	0.492647	0.543293	0.558593	0.539741	0.491858	0.422704	0.340899	0.254359	0.168987	0.0880944	0.0125872	-0.0581279	-0.124893	-0.187387	-0.243297	-0.288016	-0.315199	-0.318087	-0.291422	-0.233062	-0.145415	-0.0358594
12	MF	2	3	-0.596123	-0.52936	-0.446253	-0.348213	-0.238398	-0.121479	-0.00321275	0.110092	0.212106	0.297026	0.359937	0.397215	0.406703	0.387985	0.342571	0.274103	0.18844	0.0934994	-0.00110625	-0.0848809	-0.147459	-0.180064	-0.176792	-0.135896	-0.0604401	0.0416209	0.158231	0.27484	0.376405	0.449865	0.486203	0.482013	0.440031	0.368666	0.280478	0.189927	0.110682	0.0533274	0.0235148	0.0212921	0.0415068	0.0751885	0.111542	0.140321	0.153668	0.147497
13	MF	2	3	1.44427	1.3585	1.26072	1.15132	1.03007	0.896626	0.750752	0.592974	0.424803	0.248967	0.069266	-0.109179	-0.280427	-0.438351	-0.577118	-0.691891	-0.779591	-0.839134	-0.87122	-0.877947	-0.862139	-0.826216	-0.771514	-0.698241	-0.605299	-0.49114	-0.354975	-0.197682	-0.0225593	0.164379	0.354685	0.538675	0.706586	0.849731	0.961682	1.03884	1.08014	1.0867	1.06121	1.00692	0.927063	0.824807	0.703273	0.565682	0.41603	0.259274
14	MF	2	3	0.143605	0.101084	0.0665402	0.0445065	0.0363915	0.0404482	0.0523301	0.0661203	0.0756923	0.0760428	0.0643314	0.0404682	0.00712628	-0.0309115	-0.0677208	-0.0975056	-0.115801	-0.120375	-0.11172	-0.0928643	-0.0686939	-0.0449128	-0.0267771	-0.0179087	-0.0194955	-0.0299071	-0.0449429	-0.0586042	-0.0642546	-0.0559407	-0.0294946	0.0165795	0.0808507	0.159249	0.245823	0.333869	0.417163	0.491049	0.553069	0.603187	0.643414	0.677027	0.707567	0.737816	0.769019	0.800475
15	MF	2	3	-0.195756	-0.017791	0.151157	0.300364	0.420391	0.504303	0.548309	0.552153	0.519005	0.454865	0.367669	0.266161	0.158908	0.0532393	-0.0454159	-0.133932	-0.211391	-0.278712	-0.338131	-0.392244	-0.443338	-0.49276	-0.540385	-0.58453	-0.622135	-0.649195	-0.66145	-0.655185	-0.627905	-0.578959	-0.509805	-0.423997	-0.326849	-0.224806	-0.12461	-0.0323944	0.0469545	0.110384	0.156744	0.18663	0.201689	0.203715	0.193711	0.171061	0.133092	0.0751113
16	MF	2	3	0.107885	0.009908	-0.0734496	-0.138735	-0.184806	-0.212707	-0.225061	-0.225432	-0.217543	-0.204389	-0.1878	-0.168046	-0.144266	-0.11476	-0.0778143	-0.032418	0.0212018	0.0812625	0.144422	0.206373	0.262389	0.308299	0.341114	0.35969	0.364682	0.358496	0.344742	0.327534	0.310814	0.297803	0.290767	0.290883	0.298451	0.313172	0.334443	0.361431	0.393388	0.429543	0.468912	0.510251	0.551811	0.591385	0.626577	0.654866	0.674235	0.683364
17	MF	2	3	0.720208	0.624453	0.527153	0.43099	0.3378	0.248812	0.164723	0.0861084	0.0136484	-0.05199	-0.110113	-0.1601	-0.201549	-0.234473	-0.258905	-0.274995	-0.282906	-0.282692	-0.274188	-0.257399	-0.23247	-0.199646	-0.159507	-0.112793	-0.0601699	-0.00196524	0.0618978	0.131929	0.209192	0.294667	0.389192	0.49322	0.606383	0.727815	0.85619	0.989974	1.12732	1.2663	1.40445	1.53859	1.66445	1.77662	1.8687	1.93376	1.96533	1.95855
18	MF	2	3	-1.03425	-0.990103	-0.908486	-0.793881	-0.654239	-0.499769	-0.34137	-0.189137	-0.0510523	0.0678394	0.165661	0.243323	0.303702	0.350538	0.387239	0.416108	0.437872	0.451779	0.456084	0.448904	0.429043	0.396675	0.353668	0.303428	0.250428	0.199376	0.154339	0.118015	0.0912489	0.0730037	0.0608011	0.0513921	0.0416396	0.0293974	0.0140449	-0.00328854	-0.0199541	-0.0324221	-0.0372583	-0.0321335	-0.0166376	0.00720606	0.0350415	0.0609045	0.0783761	0.0821737
19	MF	2	3	-0.115799	-0.0462885	0.00966431	0.0550655	0.0930539	0.126279	0.156314	0.18349	0.206982	0.225108	0.235718	0.236608	0.225972	0.202621	0.166192	0.117245	0.0572424	-0.0115892	-0.0864217	-0.164068	-0.241281	-0.314991	-0.382587	-0.442113	-0.492417	-0.533208	-0.565003	-0.589048	-0.607075	-0.621042	-0.63285	-0.644063	-0.655593	-0.667516	-0.679074	-0.688841	-0.694991	-0.695843	-0.690374	-0.678617	-0.661869	-0.642687	-0.624358	-0.610243	-0.602952	-0.603535
20	MF	2	3	-0.0558105	-0.0351263	-0.0117304	0.0158595	0.0475386	0.0816918	0.114947	0.142911	0.161076	0.165598	0.154665	0.128521	0.0900637	0.0440855	-0.0033827	-0.0464072	-0.0803773	-0.102898	-0.114093	-0.116439	-0.114182	-0.111658	-0.112349	-0.117353	-0.125151	-0.131737	-0.131612	-0.11907	-0.0902592	-0.0445124	0.014864	0.0807601	0.143171	0.191552	0.216827	0.213966	0.183183	0.13088	0.068061	0.00870414	-0.0337461	-0.0491269	-0.0333488	0.0101124	0.0707065	0.132964
21	MF	2	3	0.236957	0.198718	0.162146	0.123584	0.0792125	0.0261576	-0.036833	-0.108766	-0.186163	-0.263404	-0.333368	-0.388329	-0.420851	-0.424973	-0.39686	-0.33572	-0.243809	-0.1267	0.00722797	0.147448	0.282204	0.399889	0.490419	0.546556	0.565256	0.548309	0.502427	0.438638	0.370843	0.313676	0.280112	0.279366	0.315053	0.384379	0.478698	0.58479	0.687392	0.77194	0.827341	0.84794	0.834622	0.794314	0.73838	0.680036	0.631402	0.600561
1	MF	2	4	-0.318162	-0.310325	-0.302613	-0.295895	-0.289992	-0.283797	-0.275406	-0.262552	-0.243069	-0.215436	-0.179138	-0.134861	-0.0844439	-0.0304168	0.0245711	0.0782339	0.129423	0.178245	0.226164	0.275625	0.329378	0.389623	0.457155	0.530746	0.606943	0.680275	0.743854	0.790517	0.813886	0.809577	0.776032	0.714834	0.630567	0.530105	0.421507	0.312869	0.210984	0.120568	0.043812	-0.0196602	-0.0723408	-0.117952	-0.160639	-0.204098	-0.250962	-0.302493
2	MF	2	4	0.147093	0.145722	0.136648	0.119642	0.0950851	0.0641654	0.0289984	-0.00748539	-0.0418632	-0.0706579	-0.0909256	-0.100788	-0.0997048	-0.0887028	-0.0702284	-0.0477591	-0.0251698	-0.00617375	0.00632224	0.0106804	0.00677274	-0.00411499	-0.019564	-0.0364516	-0.0515414	-0.0620435	-0.0660487	-0.0627356	-0.0524907	-0.0366832	-0.0173775	0.00314077	0.0228111	0.0400602	0.0541726	0.0653689	0.0746876	0.0837314	0.0943256	0.108066	0.125956	0.148028	0.173202	0.199328	0.223323	0.241652
3	MF	2	4	0.103986	0.0775392	0.0358403	-0.0186142	-0.0804647	-0.141809	-0.193343	-0.225671	-0.230958	-0.204491	-0.145922	-0.0598742	0.0442418	0.153221	0.251902	0.325384	0.361459	0.352651	0.297697	0.201872	0.0763979	-0.0632473	-0.199788	-0.316779	-0.401232	-0.445484	-0.448151	-0.414105	-0.353058	-0.27753	-0.200452	-0.132653	-0.0809796	-0.047482	-0.0292939	-0.0198072	-0.0103935	0.00753308	0.0405577	0.0917895	0.160233	0.241175	0.327202	0.409756	0.480872	0.534701
4	MF	2	4	-0.0923541	-0.13454	-0.182161	-0.223716	-0.248215	-0.247379	-0.217299	-0.15925	-0.0794843	0.0119802	0.103267	0.182882	0.241713	0.274489	0.280352	0.262429	0.226597	0.179878	0.128633	0.077187	0.0272128	-0.0220902	-0.0730683	-0.128257	-0.188807	-0.253424	-0.317847	-0.37528	-0.417579	-0.436966	-0.427893	-0.388615	-0.322042	-0.235585	-0.140089	-0.0479425	0.0290641	0.0818784	0.105829	0.101337	0.073483	0.0307561	-0.0168977	-0.0601328	-0.0921204	-0.109696
5	MF	2	4	-0.467964	-0.384028	-0.299639	-0.219227	-0.146614	-0.0847217	-0.0354327	0.000583122	0.0238757	0.0360637	0.0398933	0.0387323	0.0362174	0.0359147	0.0407055	0.0523727	0.0713439	0.0964042	0.12486	0.152924	0.17621	0.190416	0.191955	0.178716	0.150438	0.108871	0.0577309	0.00220586	-0.0516406	-0.0977554	-0.13091	-0.14741	-0.14573	-0.12676	-0.0937249	-0.0518454	-0.0076919	0.0317076	0.059861	0.0717134	0.0644502	0.037998	-0.00482616	-0.058633	-0.116224	-0.169607
6	MF	2	4	0.0293225	0.0567604	0.0733696	0.0787603	0.0744907	0.0636688	0.0501525	0.0377062	0.0291581	0.0258314	0.0274425	0.0322322	0.037412	0.039925	0.0371103	0.0273211	0.0102708	-0.0129588	-0.0401563	-0.0683378	-0.094379	-0.115513	-0.129694	-0.135875	-0.134021	-0.125007	-0.110396	-0.0921161	-0.0722441	-0.0528227	-0.0356835	-0.0223417	-0.0139341	-0.0111351	-0.0141414	-0.0225436	-0.0353719	-0.0510425	-0.0674986	-0.0824368	-0.0935291	-0.0988172	-0.0970362	-0.0878603	-0.0721032	-0.0515793
7	MF	2	4	0.247628	0.243849	0.235352	0.218856	0.1925	0.155997	0.110561	0.0587189	0.00401461	-0.0495063	-0.0976926	-0.136787	-0.163816	-0.176997	-0.17597	-0.161925	-0.137624	-0.107056	-0.0749862	-0.0463671	-0.0255563	-0.0155435	-0.0174358	-0.0300762	-0.050138	-0.0725035	-0.0910579	-0.0996982	-0.0934403	-0.0693515	-0.0271961	0.0302831	0.0977303	0.167848	0.232403	0.283468	0.314464	0.321024	0.301585	0.257393	0.192185	0.111604	0.0224513	-0.0681599	-0.153463	-0.227618
8	MF	2	4	-0.0812072	-0.0288316	0.0266748	0.0797586	0.125206	0.158631	0.177165	0.179699	0.166969	0.141547	0.107168	0.0684104	0.0298374	-0.00456533	-0.0319919	-0.0512181	-0.0627388	-0.0686649	-0.0723524	-0.0779099	-0.0895247	-0.110737	-0.143926	-0.189874	-0.247524	-0.314069	-0.385248	-0.455757	-0.519857	-0.572032	-0.607543	-0.622852	-0.615936	-0.586344	-0.535332	-0.465472	-0.380605	-0.28536	-0.184904	-0.0846587	0.0101336	0.0946918	0.164933	0.217753	0.251409	0.265296
9	MF	2	4	-1.11827	-1.15104	-1.12739	-1.04744	-0.917255	-0.747582	-0.551738	-0.343749	-0.136552	0.0592334	0.235946	0.388612	0.514343	0.611453	0.678779	0.71523	0.719954	0.692983	0.636161	0.554006	0.454367	0.34807	0.24795	0.167174	0.116765	0.103161	0.126365	0.178948	0.246418	0.309132	0.345493	0.335835	0.266429	0.13269	-0.0591471	-0.292189	-0.541263	-0.776916	-0.970406	-1.09885	-1.14962	-1.12273	-1.03101	-0.898005	-0.753838	-0.629632
10	MF	2	4	0.0003904	-0.0325061	-0.0519201	-0.0589467	-0.0563513	-0.0478131	-0.0371299	-0.027409	-0.0205274	-0.0169632	-0.0158502	-0.015466	-0.0137349	-0.00894862	-0.000193582	0.012244	0.0269886	0.0417643	0.0539326	0.0611555	0.0619181	0.055967	0.0444691	0.0297934	0.0151371	0.00375558	-0.00160956	0.000570547	0.0102281	0.0256205	0.0435964	0.0602889	0.0717681	0.0750327	0.068578	0.0529356	0.030628	0.00581304	-0.016455	-0.0311494	-0.0342905	-0.0236428	0.000663144	0.0362865	0.0788756	0.123053
11	MF	2	4	-0.179468	-0.196308	-0.196663	-0.185901	-0.169719	-0.152945	-0.13865	-0.127582	-0.118363	-0.107961	-0.0927383	-0.0694365	-0.0362765	0.00640826	0.0560089	0.107879	0.156134	0.194856	0.219124	0.226278	0.216482	0.192977	0.161546	0.129583	0.104735	0.0933914	0.0994739	0.123375	0.161738	0.207904	0.252929	0.28719	0.301915	0.291002	0.251906	0.186368	0.100089	0.00178756	-0.0982739	-0.189926	-0.264754	-0.317292	-0.345588	-0.351188	-0.338361	-0.31296
12	MF	2	4	0.000540092	-0.00689157	-0.0115422	-0.0108363	-0.00443229	0.0059115	0.0170023	0.0252536	0.0277862	0.0234112	0.0130036	-0.00061376	-0.0134633	-0.0215999	-0.0221908	-0.014513	-0.000350629	0.0163245	0.0302243	0.0362016	0.0307093	0.0129603	-0.0144381	-0.0456833	-0.0727735	-0.0871317	-0.0815316	-0.0517502	0.00221888	0.0759038	0.160989	0.246809	0.322334	0.378278	0.408903	0.413126	0.394537	0.360693	0.321641	0.287877	0.26838	0.269098	0.291923	0.33457	0.391112	0.453106
13	MF	2	4	0.52287	0.469676	0.399901	0.318746	0.231599	0.143353	0.0578194	-0.0220733	-0.0942287	-0.157356	-0.210276	-0.25169	-0.280163	-0.294392	-0.293133	-0.275879	-0.243318	-0.197361	-0.141149	-0.0790799	-0.0162281	0.0423414	0.0918664	0.128454	0.1497	0.15486	0.144747	0.121926	0.0904838	0.0553743	0.0219834	-0.00434981	-0.0192591	-0.0199127	-0.00512675	0.0244413	0.0662926	0.116763	0.171617	0.226261	0.276372	0.318172	0.348205	0.363122	0.359991	0.336208
14	MF	2	4	-0.0967481	-0.0649105	-0.0368259	-0.0157207	-0.0039314	-0.00263875	-0.0116155	-0.0292695	-0.0528088	-0.0784914	-0.102066	-0.119301	-0.126428	-0.120628	-0.100568	-0.0667601	-0.0216326	0.0305645	0.084054	0.132196	0.168324	0.186669	0.183282	0.156737	0.108517	0.0429431	-0.0332588	-0.111899	-0.184474	-0.243336	-0.282838	-0.300107	-0.295393	-0.271951	-0.235437	-0.193036	-0.15232	-0.120202	-0.102078	-0.101171	-0.118285	-0.151966	-0.198918	-0.25455	-0.313685	-0.371311
15	MF	2	4	-0.311355	-0.265236	-0.204999	-0.138076	-0.0727488	-0.0167843	0.0240041	0.0467706	0.0522596	0.0444665	0.0297946	0.0157361	0.00919946	0.0150484	0.0349046	0.0667111	0.104934	0.141602	0.167657	0.174632	0.156352	0.110056	0.0370681	-0.0573118	-0.164686	-0.274708	-0.376741	-0.461284	-0.521214	-0.552435	-0.554094	-0.528129	-0.478494	-0.410195	-0.328349	-0.237373	-0.140597	-0.0402859	0.0621791	0.165747	0.269197	0.370626	0.467241	0.555298	0.630426	0.687953
16	MF	2	4	0.436637	0.456402	0.440276	0.387387	0.302584	0.195514	0.0789411	-0.0336216	-0.130271	-0.202591	-0.246897	-0.264292	-0.259854	-0.241115	-0.21608	-0.191286	-0.170567	-0.154303	-0.139725	-0.121936	-0.0953191	-0.0552235	0.000606796	0.0714316	0.153303	0.239789	0.32338	0.396956	0.455463	0.496693	0.521968	0.535715	0.544188	0.554067	0.570817	0.597347	0.633111	0.674379	0.714716	0.746662	0.763168	0.759498	0.734149	0.689308	0.630581	0.565706
17	MF	2	4	0.0560347	0.116153	0.171944	0.221434	0.263146	0.295935	0.318749	0.330529	0.330207	0.316686	0.289076	0.247086	0.191253	0.123114	0.0452831	-0.0386271	-0.124409	-0.207781	-0.284568	-0.35147	-0.406156	-0.447353	-0.474881	-0.489371	-0.492013	-0.484291	-0.467963	-0.444845	-0.41692	-0.386325	-0.355414	-0.326574	-0.301982	-0.283424	-0.271798	-0.266866	-0.267217	-0.270335	-0.272944	-0.271596	-0.26339	-0.246525	-0.220809	-0.187824	-0.150877	-0.11435
18	MF	2	4	-0.426988	-0.463533	-0.486235	-0.493289	-0.484315	-0.46031	-0.423387	-0.376219	-0.321492	-0.261428	-0.197482	-0.130258	-0.0597519	0.0142783	0.0918443	0.172237	0.253748	0.333616	0.408325	0.473934	0.526781	0.56402	0.584121	0.587128	0.574657	0.549563	0.515388	0.475636	0.433115	0.389425	0.344652	0.297527	0.245914	0.187516	0.120742	0.0454661	-0.0364669	-0.121216	-0.203406	-0.276994	-0.336486	-0.378037	-0.400394	-0.405285	-0.397166	-0.382404
19	MF	2	4	-0.20485	-0.150486	-0.0938398	-0.0383607	0.0121563	0.0540904	0.084508	0.101728	0.105648	0.0978893	0.0814839	0.0604339	0.0390547	0.0211463	0.00933301	0.00454468	0.0058474	0.0106757	0.0153827	0.015923	0.00871463	-0.00864713	-0.03692	-0.0750441	-0.120413	-0.16935	-0.217866	-0.262297	-0.299972	-0.329531	-0.351016	-0.365672	-0.375556	-0.38296	-0.390003	-0.39823	-0.408455	-0.420817	-0.434936	-0.450148	-0.465832	-0.481497	-0.496912	-0.512053	-0.526949	-0.5416
20	MF	2	4	-0.213705	-0.179902	-0.138498	-0.0933334	-0.0481046	-0.00644927	0.0289115	0.0556581	0.0723134	0.0780172	0.0728737	0.0576601	0.034376	0.00589502	-0.0239611	-0.0507485	-0.0697398	-0.0765761	-0.0679974	-0.0426027	-0.000878147	0.0543933	0.118527	0.185424	0.248446	0.301405	0.339366	0.359499	0.361329	0.346556	0.318892	0.283277	0.24486	0.208328	0.177507	0.154416	0.139723	0.132648	0.131331	0.13358	0.136776	0.138807	0.137844	0.132509	0.121938	0.105782
21	MF	2	4	0.00235645	-0.0172585	-0.0425458	-0.0716199	-0.100707	-0.125014	-0.13953	-0.14039	-0.125571	-0.0954484	-0.0531283	-0.00371115	0.0464236	0.0908237	0.124005	0.142439	0.145041	0.133057	0.109878	0.0801525	0.048801	0.0206117	-0.000743029	-0.0129455	-0.0149792	-0.00710952	0.00944038	0.0327971	0.0606734	0.090495	0.119569	0.145298	0.165146	0.176723	0.178124	0.168128	0.146228	0.113092	0.0704114	0.0210915	-0.0310348	-0.0814044	-0.125257	-0.158326	-0.177187	-0.179883
1	MF	2	5	-0.19811	-0.193807	-0.207757	-0.236686	-0.273823	-0.310168	-0.336206	-0.343812	-0.327798	-0.286859	-0.223698	-0.144329	-0.0569203	0.0299077	0.108772	0.174671	0.225798	0.263154	0.289917	0.310114	0.32708	0.342341	0.354709	0.360249	0.353261	0.327603	0.278387	0.203835	0.106376	-0.00702	-0.125315	-0.235085	-0.322896	-0.377751	-0.393643	-0.370922	-0.316945	-0.245245	-0.173252	-0.11947	-0.100223	-0.126517	-0.201926	-0.321832	-0.474017	-0.640663
2	MF	2	5	0.531599	0.540324	0.515281	0.457016	0.370176	0.263298	0.147892	0.0368278	-0.0576674	-0.126044	-0.163097	-0.168926	-0.148836	-0.112328	-0.0713364	-0.0379677	-0.0222751	-0.0305661	-0.0645322	-0.121262	-0.19417	-0.27477	-0.354528	-0.426697	-0.487413	-0.536268	-0.5758	-0.610375	-0.644669	-0.682128	-0.723825	-0.767883	-0.809719	-0.843128	-0.861556	-0.859566	-0.834233	-0.785938	-0.718369	-0.637927	-0.552607	-0.470604	-0.398984	-0.342616	-0.303847	-0.282508
3	MF	2	5	0.31735	0.376493	0.396769	0.372633	0.305841	0.205992	0.0885542	-0.0273834	-0.12239	-0.180323	-0.191379	-0.15413	-0.076176	0.0268571	0.133532	0.220531	0.266496	0.255947	0.182488	0.0500851	-0.127051	-0.326415	-0.520945	-0.683237	-0.79014	-0.826344	-0.786984	-0.67809	-0.515315	-0.320952	-0.119966	0.0642261	0.213582	0.317786	0.375241	0.392251	0.380466	0.353988	0.325723	0.304771	0.294538	0.29263	0.29193	0.282668	0.25533	0.203044
4	MF	2	5	0.0528559	0.00160476	-0.0526118	-0.103168	-0.142635	-0.164465	-0.164481	-0.142021	-0.10023	-0.0455963	0.0132892	0.0674293	0.109128	0.133491	0.139155	0.128293	0.105762	0.0778208	0.0505164	0.0282915	0.0131906	0.00472192	0.000447846	-0.0028985	-0.00788957	-0.0153207	-0.0234046	-0.0278757	-0.0228193	-0.00217696	0.0385568	0.100727	0.181532	0.274021	0.368036	0.452069	0.515497	0.550949	0.556124	0.534508	0.494996	0.45021	0.414069	0.399079	0.413583	0.460044
5	MF	2	5	-0.475137	-0.351226	-0.229061	-0.119682	-0.0324833	0.026365	0.0549836	0.0561143	0.0366618	0.00643268	-0.0233513	-0.0424111	-0.0431426	-0.0220359	0.0195167	0.0753697	0.135864	0.189401	0.2246	0.23259	0.20864	0.153146	0.0716732	-0.0258914	-0.126935	-0.218297	-0.288366	-0.328833	-0.335797	-0.310115	-0.256753	-0.183453	-0.099383	-0.0132542	0.0679029	0.13945	0.199271	0.247237	0.284339	0.311621	0.32946	0.336957	0.332214	0.312896	0.277015	0.223932
6	MF	2	5	0.491563	0.478532	0.454689	0.419463	0.373387	0.318057	0.255775	0.189251	0.121318	0.0546121	-0.00835111	-0.0653652	-0.114715	-0.155171	-0.186255	-0.208355	-0.222809	-0.231907	-0.23864	-0.246037	-0.256755	-0.272404	-0.292968	-0.316693	-0.34022	-0.359219	-0.369271	-0.366836	-0.350246	-0.320402	-0.280869	-0.237486	-0.197407	-0.167784	-0.154323	-0.16009	-0.184729	-0.224298	-0.271832	-0.318535	-0.355392	-0.374917	-0.372619	-0.347996	-0.304747	-0.250087
7	MF	2	5	0.137942	0.140461	0.141011	0.133863	0.115191	0.0837848	0.0412473	-0.00814886	-0.0582405	-0.102014	-0.132876	-0.145993	-0.139223	-0.113707	-0.0738925	-0.0269117	0.0186199	0.0541814	0.0728968	0.0708588	0.047972	0.00814665	-0.0414227	-0.0914351	-0.132313	-0.155838	-0.15672	-0.133597	-0.089229	-0.0299511	0.0355796	0.0979308	0.148632	0.181487	0.193452	0.184826	0.158657	0.11978	0.0737814	0.02577	-0.0203326	-0.0620324	-0.0979747	-0.127403	-0.14951	-0.162804
8	MF	2	5	-0.457727	-0.398182	-0.324053	-0.238523	-0.146517	-0.0543814	0.0312247	0.104056	0.159373	0.194691	0.210042	0.20797	0.192797	0.169811	0.144259	0.120305	0.100187	0.0840094	0.0698374	0.0543488	0.0336993	0.00452382	-0.0349565	-0.0846672	-0.142126	-0.203071	-0.262065	-0.313408	-0.352264	-0.37554	-0.382413	-0.374406	-0.354852	-0.32836	-0.299807	-0.273515	-0.252492	-0.238203	-0.230585	-0.228652	-0.230873	-0.236036	-0.243573	-0.253997	-0.268555	-0.289074
9	MF	2	5	-0.89064	-0.993842	-1.03818	-1.01301	-0.913639	-0.742852	-0.511185	-0.236262	0.0586572	0.347501	0.604435	0.80695	0.938566	0.990624	0.96322	0.864642	0.710046	0.51938	0.314955	0.118995	-0.048403	-0.171226	-0.238646	-0.245812	-0.194278	-0.09204	0.0470724	0.204394	0.358226	0.486193	0.568244	0.589685	0.54386	0.433957	0.273233	0.0839085	-0.106086	-0.267274	-0.373706	-0.407491	-0.362629	-0.24651	-0.0791727	0.109482	0.284549	0.412177
10	MF	2	5	0.01566	0.00190458	-0.0116165	-0.0240289	-0.0340365	-0.0399867	-0.0402008	-0.033159	-0.0179283	0.0053184	0.0352489	0.0691097	0.102998	0.132253	0.152056	0.1581	0.147379	0.11876	0.0733425	0.0146352	-0.0518256	-0.119	-0.179191	-0.225084	-0.250709	-0.252528	-0.229912	-0.185574	-0.125336	-0.0576479	0.00749501	0.0599121	0.0905692	0.0930383	0.0644583	0.00616715	-0.0763805	-0.174317	-0.276669	-0.371894	-0.449602	-0.501983	-0.524992	-0.518479	-0.486255	-0.434924
11	MF	2	5	-0.177109	-0.215153	-0.242094	-0.260649	-0.273091	-0.280205	-0.280741	-0.271473	-0.24792	-0.205621	-0.141596	-0.0558615	0.0476814	0.161098	0.272914	0.369686	0.438016	0.466921	0.44986	0.386281	0.28215	0.149569	0.00509716	-0.132545	-0.245213	-0.318155	-0.341963	-0.314206	-0.239538	-0.128807	0.00279754	0.138125	0.260518	0.356446	0.416928	0.438539	0.42325	0.377317	0.309767	0.230589	0.14895	0.0719186	0.0040018	-0.0530459	-0.0994847	-0.136662
12	MF	2	5	0.231683	0.214192	0.176783	0.122088	0.0539764	-0.0226892	-0.102327	-0.178829	-0.245833	-0.297009	-0.326554	-0.329847	-0.304219	-0.249796	-0.169978	-0.0717235	0.034774	0.137078	0.22192	0.277198	0.293795	0.267333	0.199156	0.0966166	-0.027788	-0.158038	-0.276983	-0.368946	-0.422095	-0.43032	-0.394041	-0.319955	-0.219729	-0.107928	0.000555418	0.0930159	0.160968	0.20131	0.216745	0.214822	0.206327	0.203223	0.216423	0.253722	0.318486	0.408918
13	MF	2	5	-0.32186	-0.300287	-0.290311	-0.287456	-0.286402	-0.282589	-0.273209	-0.257462	-0.236163	-0.211183	-0.183909	-0.154836	-0.123132	-0.0868856	-0.0435567	0.00898209	0.0717776	0.144455	0.224972	0.309592	0.393439	0.470773	0.535162	0.580197	0.59989	0.589504	0.546452	0.471321	0.368616	0.246708	0.117443	-0.00538125	-0.108151	-0.179615	-0.212636	-0.205425	-0.161498	-0.0885575	0.00319925	0.102945	0.201095	0.290145	0.364662	0.420701	0.455037	0.464385
14	MF	2	5	-0.113153	-0.0543625	-0.00597741	0.0250646	0.0352132	0.0246473	-0.0028991	-0.0410343	-0.0820459	-0.118228	-0.143179	-0.152784	-0.145581	-0.122574	-0.0869171	-0.0431232	0.00386113	0.0493942	0.0896689	0.122001	0.144864	0.157765	0.161045	0.155603	0.142732	0.123891	0.100713	0.0748591	0.0479504	0.0215755	-0.00297381	-0.0247844	-0.043511	-0.0595045	-0.0738618	-0.0884101	-0.105539	-0.128005	-0.15858	-0.199618	-0.252597	-0.317799	-0.394037	-0.478489	-0.566881	-0.65388
15	MF	2	5	0.131927	0.00275564	-0.111342	-0.20576	-0.277552	-0.325497	-0.349563	-0.350635	-0.330055	-0.289617	-0.231556	-0.15868	-0.0748161	0.015221	0.105557	0.189694	0.260964	0.313385	0.342477	0.345672	0.322961	0.276835	0.211936	0.134457	0.0512283	-0.0310229	-0.106479	-0.170579	-0.220255	-0.253624	-0.269759	-0.26819	-0.248538	-0.210383	-0.153392	-0.0776306	0.016074	0.12552	0.246964	0.374931	0.502633	0.622639	0.727842	0.812508	0.873203	0.909315
16	MF	2	5	0.695339	0.784112	0.821111	0.801836	0.729653	0.614889	0.472703	0.320225	0.173532	0.0449299	-0.0587305	-0.136671	-0.193132	-0.235872	-0.273584	-0.313492	-0.35959	-0.411572	-0.464829	-0.511736	-0.543217	-0.55107	-0.529732	-0.477625	-0.397477	-0.29593	-0.182105	-0.0659088	0.0440069	0.141432	0.223556	0.290947	0.346545	0.394343	0.437923	0.479405	0.518383	0.552215	0.57661	0.586992	0.579821	0.55411	0.511827	0.458102	0.400252	0.346451
17	MF	2	5	-0.351452	-0.227586	-0.108772	0.00222495	0.103501	0.193514	0.270745	0.33319	0.378428	0.403926	0.407523	0.388132	0.346248	0.284265	0.206008	0.116483	0.0211562	-0.0749434	-0.167648	-0.253963	-0.332122	-0.401517	-0.462251	-0.514854	-0.560238	-0.59958	-0.634519	-0.667006	-0.699667	-0.735189	-0.776366	-0.825707	-0.884722	-0.95401	-1.03294	-1.11964	-1.21089	-1.30261	-1.38981	-1.46703	-1.52879	-1.57009	-1.58699	-1.57716	-1.54061	-1.4799
18	MF	2	5	0.351586	0.312116	0.25858	0.193071	0.11902	0.0406839	-0.0374715	-0.111102	-0.176326	-0.229886	-0.269216	-0.29238	-0.298155	-0.286098	-0.256587	-0.211097	-0.152271	-0.0839289	-0.0107571	0.0619472	0.128988	0.185909	0.229642	0.258993	0.274739	0.279451	0.276883	0.271097	0.265636	0.262776	0.262952	0.264814	0.265656	0.262072	0.250973	0.230447	0.200359	0.162506	0.120327	0.0781788	0.0402235	0.00956352	-0.0126078	-0.0273467	-0.0376822	-0.0479724
19	MF	2	5	-0.250497	-0.18967	-0.116163	-0.0375394	0.0376374	0.101032	0.145875	0.168027	0.166598	0.144103	0.105943	0.059528	0.0129761	-0.0263078	-0.0528579	-0.0640994	-0.0606989	-0.0462013	-0.0261389	-0.00685107	0.00591384	0.00809666	-0.00196716	-0.0234137	-0.0533242	-0.0875201	-0.121649	-0.151983	-0.176122	-0.193144	-0.203437	-0.208176	-0.208818	-0.206574	-0.202147	-0.195632	-0.186829	-0.175475	-0.161548	-0.145511	-0.128403	-0.111528	-0.0963589	-0.0841627	-0.0756474	-0.0708797
20	MF	2	5	-0.427374	-0.415175	-0.383718	-0.337205	-0.2799	-0.216333	-0.149996	-0.0840306	-0.0210301	0.0367641	0.0871059	0.12792	0.157528	0.174966	0.180238	0.174827	0.161786	0.145525	0.130983	0.122573	0.123926	0.136166	0.158	0.185163	0.211292	0.229036	0.231391	0.213084	0.172063	0.109995	0.0323614	-0.0523009	-0.133806	-0.202327	-0.249564	-0.271138	-0.266508	-0.239957	-0.199052	-0.153597	-0.113701	-0.0878744	-0.0816037	-0.0962569	-0.129146	-0.174242
21	MF	2	5	0.0705466	0.0664465	0.043662	0.00881577	-0.028755	-0.0590429	-0.07303	-0.0647717	-0.0325828	0.0206046	0.0873629	0.157323	0.218673	0.260411	0.273917	0.254698	0.20277	0.122756	0.0233365	-0.0840847	-0.186769	-0.272037	-0.329056	-0.350012	-0.331182	-0.27349	-0.182545	-0.0681282	0.0569593	0.17851	0.282931	0.359135	0.40016	0.404084	0.374074	0.317776	0.245412	0.168187	0.0960103	0.0362193	-0.00767895	-0.035839	-0.0515634	-0.0602469	-0.0677798	-0.0791308
1	MF	3	1	-0.587133	-0.431556	-0.287898	-0.162209	-0.0587045	0.0205088	0.0754223	0.107879	0.121186	0.119565	0.107595	0.0897095	0.0698204	0.0510758	0.0357606	0.02539	0.0207947	0.0223011	0.0299267	0.043469	0.0625241	0.086511	0.114576	0.145551	0.177934	0.209974	0.23978	0.265551	0.285754	0.299333	0.305758	0.305035	0.297567	0.28392	0.264513	0.2394	0.208141	0.169755	0.123002	0.0667282	0.000327555	-0.0758291	-0.160031	-0.24917	-0.338891	-0.424029
2	MF	3	1	-0.034875	0.0181488	0.0623975	0.0971603	0.12233	0.138372	0.146161	0.146797	0.141388	0.130867	0.11594	0.0971234	0.0747992	0.0493713	0.0213816	-0.00845551	-0.0392875	-0.0701791	-0.10024	-0.12872	-0.155064	-0.178837	-0.199633	-0.216943	-0.230004	-0.237792	-0.239125	-0.232903	-0.218432	-0.195811	-0.166157	-0.131687	-0.0955801	-0.0615121	-0.0330772	-0.0131044	-0.00307058	-0.00276909	-0.0103662	-0.0228367	-0.0367486	-0.0492209	-0.0588346	-0.0662142	-0.0741199	-0.0869225
3	MF	3	1	-0.163038	-0.158761	-0.151166	-0.139897	-0.125142	-0.107574	-0.0882445	-0.0683985	-0.0492626	-0.031768	-0.0164716	-0.00348899	0.00750136	0.0171428	0.0262452	0.0356655	0.0461523	0.0582604	0.0723055	0.0884217	0.106594	0.126719	0.148686	0.172294	0.197223	0.222956	0.248723	0.273473	0.29583	0.314237	0.32709	0.332893	0.33056	0.319602	0.300318	0.273902	0.242405	0.208531	0.175372	0.146067	0.123347	0.109111	0.104061	0.107529	0.117333	0.130043
4	MF	3	1	-0.470978	-0.371567	-0.274125	-0.182549	-0.100401	-0.0305537	0.0250997	0.0658401	0.0920998	0.105316	0.107781	0.102299	0.0918558	0.0793104	0.0671601	0.0572922	0.0509001	0.0485333	0.050157	0.0553012	0.0632734	0.0733733	0.0849941	0.0978016	0.111786	0.127211	0.144442	0.163784	0.185234	0.208241	0.231696	0.25399	0.273218	0.28759	0.295888	0.297846	0.294484	0.288177	0.282362	0.280902	0.287293	0.303706	0.330136	0.363994	0.400233	0.432008
5	MF	3	1	-0.438996	-0.482376	-0.521035	-0.550502	-0.566625	-0.565926	-0.54591	-0.505274	-0.44408	-0.363829	-0.267348	-0.158673	-0.0427368	0.0749765	0.188948	0.294056	0.386084	0.462119	0.520781	0.562198	0.587807	0.599947	0.601285	0.594295	0.580811	0.561731	0.536974	0.505759	0.467024	0.419926	0.364422	0.301586	0.233658	0.163844	0.095831	0.0331239	-0.0215867	-0.0668985	-0.10288	-0.130939	-0.153302	-0.172374	-0.190028	-0.207003	-0.222682	-0.235285
6	MF	3	1	-0.183117	-0.190913	-0.185956	-0.168904	-0.141584	-0.106636	-0.0671861	-0.0264474	0.0125884	0.0473593	0.0759519	0.0971683	0.110562	0.116384	0.11548	0.10911	0.0987372	0.0858604	0.0717838	0.0574529	0.0433464	0.0294632	0.0153649	0.000356431	-0.0162255	-0.0347885	-0.0552638	-0.0769692	-0.0986638	-0.118747	-0.135538	-0.147648	-0.154287	-0.155511	-0.152218	-0.146018	-0.13887	-0.132615	-0.128498	-0.126852	-0.126967	-0.127293	-0.125892	-0.121041	-0.111816	-0.0985934
7	MF	3	1	0.0272483	0.071443	0.104008	0.125102	0.135474	0.136411	0.129605	0.117017	0.100648	0.0823257	0.0635158	0.0451729	0.0276534	0.0107724	-0.00605666	-0.0236146	-0.0425854	-0.0633399	-0.0857397	-0.109091	-0.132263	-0.153892	-0.172719	-0.187899	-0.199196	-0.207049	-0.212463	-0.216731	-0.221026	-0.226028	-0.231622	-0.236801	-0.239833	-0.238644	-0.231341	-0.216771	-0.194958	-0.167246	-0.136111	-0.104633	-0.0757289	-0.0513714	-0.0319403	-0.0159534	-0.000300589	0.0190364
8	MF	3	1	-0.332283	-0.275058	-0.216017	-0.156354	-0.0980479	-0.0436161	0.00427171	0.0431719	0.071299	0.0878916	0.0933699	0.0893464	0.078451	0.0639269	0.0491774	0.0372141	0.0302209	0.0292169	0.0339729	0.043164	0.0547408	0.0664025	0.0761921	0.0829125	0.0864331	0.0877205	0.0886017	0.0913733	0.0981818	0.110541	0.128872	0.152347	0.178997	0.206143	0.23098	0.251227	0.265734	0.274747	0.279907	0.283904	0.28985	0.300457	0.317325	0.340379	0.367647	0.395546
9	MF	3	1	-0.0700672	-0.0828382	-0.0888723	-0.0892417	-0.0848472	-0.0762851	-0.0639771	-0.0483388	-0.0300674	-0.0104028	0.00885859	0.0255503	0.0375027	0.0430539	0.0415544	0.0337241	0.0217223	0.00900118	-0.00017456	-0.00141142	0.00901796	0.0335123	0.0725613	0.124546	0.185919	0.251733	0.316357	0.374408	0.42167	0.455681	0.476159	0.484979	0.48568	0.482698	0.480354	0.481877	0.488606	0.49974	0.512578	0.523248	0.527854	0.523726	0.510448	0.490418	0.46876	0.452479
10	MF	3	1	-0.00748973	0.0220556	0.0495228	0.0737763	0.093291	0.106519	0.112276	0.110004	0.0999897	0.0833628	0.061926	0.0378658	0.0134218	-0.00945349	-0.0294023	-0.0457482	-0.0585003	-0.0682663	-0.0759557	-0.0824942	-0.0885302	-0.094233	-0.0991631	-0.102336	-0.102438	-0.098059	-0.0880328	-0.0717124	-0.0491574	-0.0211969	0.0106188	0.0442137	0.0773507	0.107971	0.134511	0.156184	0.173045	0.185902	0.196093	0.205149	0.21443	0.224812	0.236528	0.249068	0.261358	0.272033
11	MF	3	1	-0.146561	-0.132679	-0.12878	-0.130713	-0.133989	-0.134539	-0.129374	-0.116992	-0.0975127	-0.0724448	-0.0441984	-0.0154897	0.0112754	0.0345341	0.0537709	0.0694446	0.0827164	0.0949	0.107026	0.119339	0.131177	0.141092	0.147253	0.148044	0.142699	0.131746	0.117156	0.10216	0.0905819	0.0859925	0.0907682	0.105294	0.12759	0.153539	0.177609	0.194043	0.198268	0.188142	0.164744	0.132498	0.0985051	0.0711234	0.0581678	0.0650796	0.0934614	0.140439
12	MF	3	1	-0.36498	-0.308276	-0.257928	-0.215289	-0.179989	-0.15008	-0.122542	-0.0939909	-0.0615131	-0.0233944	0.0203791	0.067982	0.115947	0.159789	0.194785	0.216892	0.223564	0.214253	0.190589	0.156115	0.115626	0.0743083	0.0368021	0.00640373	-0.0154546	-0.0292851	-0.0372204	-0.0423563	-0.0479092	-0.0563587	-0.0688274	-0.0847505	-0.102032	-0.117539	-0.127869	-0.130183	-0.122887	-0.106055	-0.0813819	-0.0517624	-0.0205464	0.00931335	0.0360432	0.0594731	0.0810425	0.103309
13	MF	3	1	0.599536	0.588542	0.570505	0.54512	0.512073	0.470683	0.419723	0.357585	0.282868	0.195139	0.0956331	-0.012325	-0.123395	-0.230845	-0.327541	-0.407031	-0.464496	-0.497318	-0.505099	-0.489276	-0.452472	-0.397784	-0.328218	-0.246498	-0.15511	-0.056497	0.0467293	0.151713	0.255573	0.355713	0.450144	0.537644	0.617693	0.690028	0.754173	0.808973	0.852346	0.881381	0.892796	0.883606	0.851787	0.79678	0.71973	0.623261	0.511076	0.387451
14	MF	3	1	0.1272	0.111632	0.0973887	0.0852918	0.0755362	0.0677342	0.0610465	0.0543555	0.0464553	0.0363066	0.0232186	0.00698514	-0.0120265	-0.032858	-0.0540699	-0.0738686	-0.0903073	-0.101546	-0.106105	-0.10306	-0.0921547	-0.0738165	-0.0490151	-0.019042	0.0147191	0.0510403	0.0890289	0.128154	0.16817	0.208971	0.25037	0.291902	0.332733	0.371695	0.407398	0.438495	0.463944	0.483247	0.496567	0.504741	0.509102	0.511194	0.512449	0.513876	0.515824	0.517906
15	MF	3	1	0.247526	0.2502	0.244815	0.232681	0.215587	0.195591	0.174742	0.154748	0.13669	0.120781	0.106319	0.0917448	0.0748925	0.053412	0.0252362	-0.0109491	-0.0553603	-0.106929	-0.163311	-0.221205	-0.27673	-0.325981	-0.365517	-0.392762	-0.406221	-0.40551	-0.391188	-0.364481	-0.326945	-0.280148	-0.22547	-0.164058	-0.0968925	-0.0249942	0.0503466	0.127348	0.203625	0.27619	0.341529	0.395815	0.435124	0.455728	0.454312	0.42827	0.375869	0.296474
16	MF	3	1	0.366586	0.337618	0.307385	0.275714	0.242263	0.206668	0.168702	0.128415	0.0862602	0.0431321	0.000366387	-0.0404258	-0.0775439	-0.109517	-0.135319	-0.154624	-0.167821	-0.176007	-0.180681	-0.183426	-0.185509	-0.187548	-0.189225	-0.189367	-0.186098	-0.177223	-0.160743	-0.135331	-0.100642	-0.0574574	-0.00764504	0.0461151	0.100807	0.153449	0.201549	0.243489	0.27866	0.307378	0.330806	0.350581	0.368464	0.385997	0.404255	0.423659	0.443907	0.464109
17	MF	3	1	0.312721	0.280714	0.246437	0.211781	0.178155	0.146392	0.116719	0.0887691	0.0618689	0.0352494	0.00833427	-0.0190541	-0.0465535	-0.0733217	-0.0981797	-0.119884	-0.137341	-0.149855	-0.157268	-0.159891	-0.158435	-0.153809	-0.146877	-0.138275	-0.128395	-0.117254	-0.104658	-0.0902325	-0.073554	-0.0541975	-0.03176	-0.00591341	0.0236439	0.0572296	0.0950442	0.137203	0.183651	0.234024	0.287582	0.343157	0.399042	0.453056	0.502522	0.544425	0.575591	0.593002
18	MF	3	1	-0.255679	-0.214454	-0.163671	-0.107521	-0.050904	0.00122536	0.044546	0.07598	0.0941144	0.0993815	0.0939266	0.0812012	0.0652991	0.0501619	0.0388076	0.0327733	0.0318534	0.0342335	0.0370016	0.0369179	0.0312501	0.0185642	-0.00081094	-0.0247076	-0.0494899	-0.070737	-0.0841659	-0.0865246	-0.0762308	-0.0536448	-0.020899	0.0186793	0.0613818	0.103953	0.144275	0.181692	0.216871	0.2513	0.286475	0.32304	0.360072	0.394807	0.422828	0.438843	0.43786	0.416605
19	MF	3	1	-0.161446	-0.0854729	-0.0126594	0.0558868	0.118535	0.173221	0.217681	0.249789	0.267932	0.271322	0.260177	0.235702	0.199894	0.155167	0.104001	0.0486008	-0.00930387	-0.0684662	-0.127943	-0.186842	-0.244081	-0.298248	-0.347635	-0.390482	-0.425328	-0.451378	-0.468786	-0.478734	-0.483225	-0.484655	-0.485272	-0.486568	-0.488854	-0.49113	-0.491218	-0.486244	-0.473365	-0.450501	-0.416986	-0.373979	-0.32444	-0.272718	-0.223804	-0.182352	-0.151651	-0.132815
20	MF	3	1	-0.269479	-0.2704	-0.256951	-0.228012	-0.184257	-0.128192	-0.0639612	0.0032221	0.0677327	0.124345	0.168898	0.198781	0.213216	0.213156	0.200816	0.179168	0.151149	0.119204	0.0848867	0.0487368	0.0106221	-0.0298858	-0.0728758	-0.117614	-0.162306	-0.204106	-0.239587	-0.265486	-0.279525	-0.281073	-0.271667	-0.254817	-0.235495	-0.219104	-0.210244	-0.211587	-0.223047	-0.241725	-0.262322	-0.278474	-0.284223	-0.275809	-0.252796	-0.218653	-0.180377	-0.14706
21	MF	3	1	0.305147	0.282423	0.248354	0.20402	0.151164	0.0921286	0.0296673	-0.0331483	-0.0931751	-0.147351	-0.192876	-0.227295	-0.248601	-0.255385	-0.246948	-0.223461	-0.186081	-0.137001	-0.0793133	-0.0167895	0.0466333	0.107241	0.162106	0.20949	0.249054	0.281929	0.310441	0.337713	0.367129	0.401691	0.443475	0.493203	0.550067	0.61174	0.674648	0.734438	0.786577	0.827035	0.85294	0.863067	0.857978	0.83988	0.812074	0.778116	0.740808	0.701313
1	MF	3	2	-0.0372108	0.073425	0.150339	0.189971	0.191935	0.159489	0.0994954	0.0216789	-0.062569	-0.141482	-0.204564	-0.243917	-0.255164	-0.237975	-0.195884	-0.135594	-0.0657834	0.00404826	0.065066	0.110213	0.134986	0.13775	0.119731	0.0845183	0.0374984	-0.0149012	-0.0662219	-0.110443	-0.142716	-0.159904	-0.160733	-0.145981	-0.118397	-0.0824287	-0.043816	-0.00898882	0.0154998	0.0239478	0.0121814	-0.0218629	-0.0776892	-0.152159	-0.239767	-0.333199	-0.424214	-0.504553
2	MF	3	2	-0.0235386	0.0789746	0.159576	0.214716	0.244176	0.250829	0.240026	0.218362	0.192468	0.167813	0.147796	0.133289	0.122681	0.112431	0.0977972	0.0739154	0.0367	-0.016324	-0.0854946	-0.168788	-0.261859	-0.358555	-0.451336	-0.532207	-0.593449	-0.628597	-0.63319	-0.605475	-0.546897	-0.462141	-0.358812	-0.246774	-0.136898	-0.0397059	0.0360691	0.0847679	0.104525	0.097526	0.0694208	0.0281771	-0.0176154	-0.0605447	-0.0959198	-0.122629	-0.143203	-0.162921
3	MF	3	2	-0.128166	-0.111636	-0.0972357	-0.0837521	-0.0685089	-0.0484863	-0.0217893	0.0116573	0.0494047	0.0869912	0.118647	0.138575	0.14207	0.126936	0.0940677	0.0477506	-0.0050437	-0.0555605	-0.0946889	-0.114501	-0.109437	-0.0771347	-0.0186813	0.0616015	0.156919	0.259058	0.359673	0.451137	0.527561	0.585134	0.622205	0.639119	0.637841	0.621469	0.593811	0.558979	0.521057	0.48385	0.450632	0.423936	0.40531	0.395077	0.392339	0.394854	0.399356	0.402068
4	MF	3	2	-0.568557	-0.419643	-0.261228	-0.101714	0.0497752	0.183994	0.292425	0.368333	0.407509	0.409064	0.375765	0.313873	0.232365	0.141802	0.0527218	-0.0258177	-0.0877034	-0.130413	-0.155202	-0.166418	-0.170162	-0.172562	-0.178162	-0.188504	-0.201542	-0.21187	-0.211966	-0.193901	-0.151553	-0.0825571	0.0104901	0.119684	0.232845	0.335478	0.413485	0.455967	0.457585	0.420058	0.352042	0.26773	0.184067	0.117378	0.0798869	0.0771745	0.106954	0.159539
5	MF	3	2	-0.570366	-0.595696	-0.623503	-0.650356	-0.670899	-0.678421	-0.665445	-0.625022	-0.552059	-0.444525	-0.304534	-0.138684	0.0423901	0.225023	0.394281	0.536205	0.63985	0.699249	0.714313	0.690811	0.639375	0.573358	0.506288	0.449321	0.409044	0.386374	0.376526	0.370389	0.356732	0.324982	0.267906	0.183677	0.076529	-0.0438373	-0.164091	-0.270131	-0.350053	-0.396795	-0.409728	-0.394794	-0.363126	-0.328505	-0.304237	-0.300142	-0.320257	-0.362081
6	MF	3	2	-0.277693	-0.261728	-0.237327	-0.204624	-0.164083	-0.116719	-0.0641594	-0.00884872	0.0461143	0.0971289	0.140488	0.172951	0.192185	0.197192	0.188491	0.167991	0.138713	0.104239	0.0681555	0.0335515	0.00253281	-0.0239001	-0.0458726	-0.0642936	-0.0804862	-0.095825	-0.111367	-0.127764	-0.14528	-0.164092	-0.184505	-0.20721	-0.233409	-0.264692	-0.302671	-0.34843	-0.402057	-0.462022	-0.524995	-0.585974	-0.638865	-0.677467	-0.696613	-0.693362	-0.667857	-0.623719
7	MF	3	2	0.180915	0.233657	0.273596	0.295042	0.293291	0.265866	0.213464	0.140223	0.053445	-0.037447	-0.122343	-0.192113	-0.24012	-0.263249	-0.262185	-0.241028	-0.206113	-0.164535	-0.122667	-0.0848944	-0.0530494	-0.026453	-0.00264045	0.0213897	0.0479485	0.0775554	0.108458	0.136766	0.157279	0.164743	0.155356	0.127967	0.0847529	0.0311473	-0.0249477	-0.074625	-0.10969	-0.124245	-0.115813	-0.0858609	-0.0393445	0.0163333	0.0728051	0.122261	0.158708	0.178705
[truncated: 1,022 more rows]
[truncated: 154 more columns]

## Sheet: Key
Abbreviation	Variable Name
ROI	Regions of Interest
RPO	Right Parieto-occipital
LPO	Left Parieto-occipital
MPO	Middle Parieto-occipital
RC	Right Central
LC	Left Central
MC	Middle Central
RF	Right Frontal
LF	Left Frontal
MF	Middle Frontal
PZ	PZ electrode
D-S	Deviant minus Standard
D-C	Deviant minus Control
[truncated: 3 more rows]
