# Supplementary material for: Attention is required for canonical brain signature of prediction error despite early encoding of the stimuli
Source: PLoS Biol. 2023 Jun 20;21(6):e3001866. doi: 10.1371/journal.pbio.3001866 (PMC10281583; doi:10.1371/journal.pbio.3001866)
Supplement: S4 Data — Data summary and analysis results in S1 Supporting Information—Deviant-related positivity and Fig 3. (XLSX) [file pbio.3001866.s007.xlsx]

## Sheet: S4_Data
Participant ID	smallP1d_LPO	smallP1d_MPO	smallP1d_RPO	smallP1c_LPO	smallP1c_MPO	smallP1c_RPO	mediumP1d_LPO	mediumP1d_MPO	mediumP1d_RPO	mediumP1c_LPO	mediumP1c_MPO	mediumP1c_RPO	largeP1d_LPO	largeP1d_MPO	largeP1d_RPO	largeP1c_LPO	largeP1c_MPO	largeP1c_RPO	smallN1d_LPO	smallN1d_MPO	smallN1d_RPO	smallN1c_LPO	smallN1c_MPO	smallN1c_RPO	mediumN1d_LPO	mediumN1d_MPO	mediumN1d_RPO	mediumN1c_LPO	mediumN1c_MPO	mediumN1c_RPO	largeN1d_LPO	largeN1d_MPO	largeN1d_RPO	largeN1c_LPO	largeN1c_MPO	largeN1c_RPO
1	-1.2931	-3.2726	-1.6258	-1.66	-3.6247	-1.7671	-1.309	-3.2836	-1.5797	-1.1145	-3.3734	-1.7167	-1.0623	-3.2242	-1.5468	-1.5314	-3.4507	-1.5956	-0.5459	-1.916	-1.6755	-0.7731	-1.9204	-1.6318	-0.6438	-2.1351	-1.4613	-0.8081	-1.3995	-1.1304	0.5637	-0.0094	0.2218	-0.6955	-1.3865	-0.7898
2	0.9688	0.7559	0.4883	0.9232	0.5726	0.207	1.6205	1.3899	0.8504	1.2553	1.0071	0.8738	1.8815	1.6578	1.3673	1.5133	1.2091	0.805	-1.7939	-1.9929	-1.0358	-1.5749	-1.8848	-1.1232	-1.7982	-1.9464	-1.3128	-1.9262	-2.252	-1.5133	-1.8752	-2.0738	-1.3745	-1.7311	-2.0883	-1.4844
3	-0.2039	-2.8975	0.4332	0.2453	-2.3396	0.7278	-0.1624	-2.9659	0.1899	0.323	-2.3833	0.511	-0.1848	-3.0144	0.2519	0.4696	-2.4342	0.4394	-0.2205	0.907	0.5661	-1.2336	-0.1128	0.084	-0.3632	0.8342	1.015	-0.7697	0.7025	0.4705	-0.069	1.1195	0.7385	0.0011	1.221	0.435
4	-1.0986	-1.5412	1.8164	-1.1306	-1.6153	1.7805	-0.6367	-0.6862	2.7355	-0.74	-1.1612	2.0985	0.1525	0.0299	3.1987	-0.5374	-0.8936	2.384	-3.2336	-4.2576	-2.0726	-2.8155	-3.8116	-2.0877	-3.3379	-4.2436	-2.2195	-3.3368	-4.3518	-2.2611	-2.973	-4.1446	-2.1204	-3.1206	-4.1898	-2.1494
5	-0.1032	-1.5445	1.8587	-0.529	-2.0002	1.6965	0.0889	-1.4265	2.3178	-0.4381	-2.0035	2.0192	0.1039	-1.2499	2.5052	-0.4187	-2.1868	1.9986	2.5785	2.5788	4.1949	1.3838	1.4452	2.732	3.0538	2.9348	5.6072	3.1516	3.311	5.3482	3.5904	3.4958	5.8199	2.9191	3.2185	5.2423
6	0.1274	-0.0846	0.0128	0.0808	-0.341	-0.2935	0.4535	0.2051	0.2407	0.3994	-0.0645	-0.0686	0.6198	0.3937	0.5112	0.183	-0.1058	0.0303	-1.327	-1.2479	-0.6098	-1.8099	-1.9798	-1.3898	-1.6019	-1.6577	-0.9412	-1.7285	-2.0311	-1.3359	-1.8922	-2.05	-1.3006	-2.103	-2.3081	-1.355
7	-1.571	-4.4504	-2.4157	-2.0333	-4.8014	-2.4529	-1.3797	-4.3091	-2.3418	-1.6676	-4.8301	-2.5204	-1.7493	-4.4354	-2.1923	-1.898	-4.9297	-2.6613	-1.0712	-2.3354	-0.7145	-0.6403	-1.7602	-0.8646	-0.8406	-1.9257	-0.674	-1.0045	-1.9089	-0.9447	-0.4587	-1.5261	-0.9129	0.0028	-0.7549	-0.504
8	-1.0879	-2.7429	-1.9434	-1.0934	-2.9516	-2.2904	-1.013	-2.8422	-2.0577	-1.3005	-3.116	-2.3724	-1.1108	-2.9233	-2.3437	-1.0915	-2.8394	-2.0593	-0.5786	-1.1973	-0.691	-0.5706	-1.3682	-1.0095	-0.5588	-1.1887	-0.524	-0.6086	-1.3733	-0.8596	-0.6014	-1.3997	-1.1199	-0.4378	-1.181	-0.8213
9	-1.2715	-3.3521	-2.4455	-1.1673	-3.4996	-3.0997	-0.4666	-2.6405	-1.5487	-1.2499	-3.5693	-2.5238	-0.7705	-2.8575	-2.0338	-1.0717	-3.2765	-2.518	0.4166	-0.4484	1.8296	0.0784	-1.3649	0.1221	1.334	0.1381	2.3691	1.4701	0.0851	1.6377	0.9132	-0.0568	2.2031	0.7628	-0.5145	1.4873
10	-1.0058	-3.4587	-1.3255	-0.8966	-3.6426	-1.5222	-0.8514	-3.3021	-1.2057	-0.961	-3.7388	-1.4167	-0.7308	-3.2067	-1.2384	-0.8306	-3.4006	-1.2235	-0.3842	-0.3271	-0.0793	-0.3231	-0.6319	-0.0904	-0.0974	-0.0708	0.048	-0.1238	-0.2711	-0.0008	-0.1845	-0.1493	-0.0503	-0.3635	-0.322	-0.0043
11	0.9448	-2.0739	0.3545	0.3711	-2.7887	0.0127	1.0456	-1.8995	0.7946	0.8109	-2.4568	0.2937	1.7073	-1.5641	1.4402	0.9352	-2.0679	0.9808	-0.2125	-1.7692	-2.2562	-0.0276	-1.1675	-1.4456	-0.1111	-1.5372	-1.6205	0.1053	-1.3708	-1.6793	0.8998	-0.766	-0.7471	0.6914	-0.7767	-1.2635
12	0.0249	-1.5712	0.4416	-0.3277	-1.8849	0.4233	-0.2788	-1.9357	0.4688	0.2296	-1.6157	0.8087	0.0554	-1.6455	1.0798	0.2642	-1.5283	1.3741	0.4315	1.1132	0.0016	0.2575	0.5955	-0.4154	0.4075	0.5831	-0.357	0.0051	0.3499	-1.1193	-0.2434	0.5599	0.0756	0.6355	1.2773	0.3857
13	1.0231	0.3922	1.4405	0.5989	0.1348	1.3776	1.4156	0.8355	2.2733	1.1043	0.4964	1.8659	1.6945	1.2398	2.5055	1.6743	1.1478	2.5024	-1.9428	-0.9386	-0.9868	-1.3409	-0.7534	-0.964	-2.4833	-1.4489	-2.28	-2.5287	-1.4676	-1.7343	-2.6392	-1.7638	-2.1886	-2.4986	-1.2939	-1.4487
14	-0.6724	-1.0881	-0.3533	-0.8123	-1.1508	-0.3924	-0.2861	-0.5649	-0.2783	-0.2212	-0.7475	-0.3951	-0.1694	-0.6689	-0.373	0.1258	-0.2425	-0.0966	0.2583	0.067	-0.233	0.5359	0.3141	-0.2657	0.5271	0.3871	-0.0709	0.8353	0.3307	-0.3959	0.0494	-0.0731	-0.3566	0.9242	0.6897	-0.1936
15	0.0845	-1.9654	2.5069	-0.9284	-2.9661	1.7706	-0.5396	-2.6104	3.059	-0.2427	-2.8322	2.7277	-0.1941	-2.1459	3.3427	-0.2484	-2.7961	2.6012	2.1743	1.2343	0.9206	2.0205	0.8865	-0.6394	0.5636	0.0366	0.0008	1.5809	0.4175	-0.4354	1.0899	1.0382	0.1469	2.1886	1.4801	0.1859
16	-0.2676	-0.472	-0.245	-0.5555	-0.4502	-0.1165	-0.6743	-0.6157	-0.317	-0.1854	-0.2753	-0.0412	-0.161	-0.3436	0.0114	-0.0389	-0.1419	-0.0571	0.4383	-0.5621	-1.4043	0.3599	-0.2568	-1.1699	0.2695	-0.3883	-1.3864	0.1251	-0.4386	-1.1396	0.3879	-0.5135	-1.0807	0.6821	0.2296	-0.3554
17	-0.7116	-1.2333	-0.374	-0.939	-1.2481	-0.6104	-0.4546	-1.0196	0.0463	-0.8414	-1.1631	-0.4527	-0.4982	-1.208	-0.3053	-0.4553	-1.0252	-0.2177	-1.4517	-0.7444	-0.705	-1.8702	-1.2588	-1.1577	-1.4107	-0.6849	-0.6629	-2.3479	-1.564	-1.6398	-1.2795	-1.1382	-1.1956	-2.1737	-1.4363	-2.0883
18	1.9717	0.9336	0.6551	1.2447	0.1743	0.0478	1.7952	0.8021	0.1713	1.7654	0.4908	0.0209	2.8888	1.5343	0.4218	1.7582	0.4339	-0.3014	-0.7374	-0.3571	-0.3034	-1.1006	0.0143	1.2409	-1.9045	-0.7788	0.2945	-1.1379	-0.5575	0.2156	-1.0565	-0.3668	0.2324	-0.7028	0.256	1.0362
19	-1.0154	-1.9466	-1.4014	-1.0033	-1.9057	-1.3071	-0.5512	-1.0112	-0.5612	-0.8028	-1.5384	-1.1053	-0.6708	-1.2873	-0.9317	-0.8081	-1.4876	-0.8451	-0.8375	-1.56	-0.9558	-0.7436	-1.387	-0.8577	-0.3603	-0.6795	-0.448	-0.9458	-1.808	-1.2831	-0.8128	-1.5249	-0.9757	-0.685	-1.2956	-0.8679
20	0.6068	0.5987	0.7293	0.1361	0.0711	0.3421	0.5806	0.5523	0.8956	0.3676	0.3318	0.5808	0.6193	0.6104	0.9961	0.5857	0.3979	0.6062	-1.8209	-1.7795	-1.9828	-1.8666	-1.8781	-1.9694	-1.909	-1.8736	-2.4176	-1.9375	-1.8909	-2.1611	-1.9835	-1.9385	-2.2595	-1.7917	-1.7459	-1.9692
21	0.392	-1.3294	-1.5077	0.5788	-1.2922	-1.3287	1.3187	-0.7533	-0.7045	0.7936	-1.1357	-1.2085	1.2744	-0.397	-0.2012	1.4139	-0.4812	-0.5996	-1.3998	-0.9628	-1.16	-1.4631	-1.067	-1.1618	-1.6574	-0.7815	-0.6911	-1.6804	-0.9607	-1.0986	-1.6847	-0.978	-0.9135	-2.2412	-1.4587	-1.4356

## Sheet: Key
Abbreviation	Variable Name
ROI	Regions of Interest
RPO	Right Parieto-occipital
LPO	Left Parieto-occipital
MPO	Middle Parieto-occipital
D-S	Deviant minus Standard
D-C	Deviant minus Control
small	15-degree Deviant condition
medium	30-degree Deviant condition
large	60-degree Deviant condition
P1d	Deviant P1
P1c	Control P1
N1d	Deviant N1
N1c	Control N1
