# Supplementary material for: Attention is required for canonical brain signature of prediction error despite early encoding of the stimuli
Source: PLoS Biol. 2023 Jun 20;21(6):e3001866. doi: 10.1371/journal.pbio.3001866 (PMC10281583; doi:10.1371/journal.pbio.3001866)
Supplement: S5 Data — Data summary and analysis results in S1 Supporting Information—Repetition suppression and Figs 4 (P2) and S3 (N1). (XLSX) [file pbio.3001866.s008.xlsx]

## Sheet: S5_Data
		N1				P2
ROI	Position	StandardMean	StandardError	RandomMean	RandomError	StandardMean	StandardError	RandomMean	RandomError
LPO	2	-0.612391	0.172758	-0.383303	0.186648	0.530946	0	0.392529	0
LPO	3	-0.633731	0.178376	-0.382544	0.18056	0.455279	0	0.365126	0
LPO	4	-0.606716	0.175063	-0.397284	0.178522	0.61219	0	0.315396	0
LPO	5	-0.554619	0.17999	-0.402401	0.187343	0.497873	0	0.237853	0
LPO	6	-0.511095	0.193787	-0.340114	0.189224	0.541356	0	0.215112	0
LPO	7	-0.540533	0.182398	-0.371297	0.200021	0.477536	0	0.38805	0
LPO	8	-0.601124	0.190711	-0.418669	0.198753	0.409349	0	0.160711	0
LPO	10.36	-0.372029	0.193387	-0.247609	0.198103	0.307253	0.274825	0.584185	0.256461
MPO	2	-1.98857	0.293501	-1.7496	0.315279	0.93862	0	0.855466	0
MPO	3	-1.99663	0.303528	-1.77046	0.318311	0.841524	0	0.852254	0
MPO	4	-1.94265	0.295831	-1.78616	0.309655	0.870373	0	0.78927	0
MPO	5	-1.86591	0.294522	-1.76889	0.322889	0.767012	0	0.715482	0
MPO	6	-1.82224	0.309911	-1.7053	0.325123	0.753052	0	0.763463	0
MPO	7	-1.84435	0.299564	-1.7594	0.314475	0.4966	0	0.96599	0
MPO	8	-1.80101	0.315677	-1.77367	0.348179	0.578323	0	0.637699	0
MPO	10.36	-1.66013	0.323119	-1.64791	0.309516	0.488204	0.355889	0.999883	0.365713
RPO	2	-0.451885	0.26398	-0.203158	0.326686	0.635811	0.243765	0.579186	0.271586
RPO	3	-0.509964	0.28041	-0.214402	0.321697	0.514282	0.247441	0.619712	0.243275
RPO	4	-0.470207	0.273141	-0.226071	0.309772	0.628464	0.251863	0.469887	0.294984
RPO	5	-0.392344	0.292685	-0.267531	0.322567	0.540755	0.280165	0.484828	0.279805
RPO	6	-0.398107	0.297643	-0.180873	0.302085	0.591069	0.274733	0.618604	0.252939
RPO	7	-0.341873	0.295168	-0.169436	0.330933	0.483973	0.306168	0.711814	0.287853
RPO	8	-0.390937	0.328693	-0.130906	0.338057	0.235711	0.292589	0.37866	0.359104
RPO	10.36	-0.338649	0.275893	-0.0931307	0.344022	0.245496	0.300939	0.694583	0.334838

## Sheet: Key
Abbreviation	Variable Name
ROI	Regions of Interest
RPO	Right Parieto-occipital
LPO	Left Parieto-occipital
MPO	Middle Parieto-occipital
